# Supplementary material for: Accelerated plasma-cell differentiation in Bach2-deficient mouse B cells is caused by altered IRF4 functions
Source: EMBO J. 2024 Apr 11;43(10):1947–64. doi: 10.1038/s44318-024-00077-6 (PMC11099079; doi:10.1038/s44318-024-00077-6)
Supplement: Supplementary file 2 — Dataset EV1 [file 44318_2024_77_MOESM2_ESM.xlsx]

## Sheet: Legend
	Dataset EV1. "1_The gene lists"
		The gene lists of following four clusters.
			Bach2 bound genes in Pre-pro-B cells
			Bach2 bound genes in Activated B cells
			Genes lost H3K9me3 modification in actived B cells
			Genes upregulated in Sub1-deficient B cells
	Dataset EV1. "2_The gene lists in Venn"
		Genes on sheet "1_The gene lists" were analyzed for their interactions.

## Sheet: 1_The gene lists
		Dataset EV1. The gene lists used in Figure 2B
		Bach2 bound genes in pre-pro-B cells	Bach2 bound genes in activated B cells	Genes lost H3K9me3 modification in actived B cells	Genes upregulated in Sub1-deficient B cells
		(8,790 genes)	(627 genes)	(18,972 genes)	(618 genes)
		Gene Symbol	Gene Symbol	Gene Symbol	Gene Symbol
	1	March1	September9	March1	March7
	2	March3	0610012G03Rik	March2	September2
	3	March6	1110006O24Rik	March3	0610005C13Rik
	4	March7	1190002N15Rik	March4	0610040J01Rik
	5	September3	1700013D24Rik	March5	1190028D05Rik
	6	Septembe4	1700015F17Rik	March6	1500026H17Rik
	7	September7	1700015G11Rik	March7	1520401A03Rik
	8	Septembe8	1700018B24Rik	March8	1700001N15Rik
	9	September9	1700019B21Rik	March9	1700011B04Rik
	10	September10	1700020N15Rik	March10	1700017G19Rik
	11	September11	1700022A22Rik	March11	1700020D12Rik
	12	0610005C13Rik	1700023F02Rik	September3	1700034G24Rik
	13	0610009B22Rik	1700029H14Rik	September4	1700034I23Rik
	14	0610009L18Rik	1700030N03Rik	September5	1700036A12Rik
	15	0610012G03Rik	1700049L16Rik	September7	1700057H21Rik
	16	0610038B21Rik	1700080N15Rik	September8	1700072O05Rik
	17	0610039H22Rik	1700081H04Rik	September9	1700108F19Rik
	18	0610040F04Rik	1700101O22Rik	September10	1700110I01Rik
	19	1010001N08Rik	1700109I08Rik	September11	2210011G09Rik
	20	1110002J07Rik	1810007C17Rik	September12	2310002L09Rik
	21	1110002L01Rik	1810010H24Rik	0610005C13Rik	2410004I01Rik
	22	1110004F10Rik	1810011O10Rik	0610009B22Rik	2610100L16Rik
	23	1110006O24Rik	2010106E10Rik	0610009E02Rik	2610203C20Rik
	24	1110008F13Rik	2010111I01Rik	0610009L18Rik	2610528A11Rik
	25	1110008P14Rik	2210408F21Rik	0610010F05Rik	2810006K23Rik
	26	1110015O18Rik	2310057N15Rik	0610012G03Rik	2900092C05Rik
	27	1110028F11Rik	2410131K14Rik	0610031O16Rik	4833427G06Rik
	28	1110028F18Rik	3300005D01Rik	0610037L13Rik	4921525O09Rik
	29	1110032F04Rik	4921509O07Rik	0610038B21Rik	4921539H07Rik
	30	1110034G24Rik	4921530L21Rik	0610039H22Rik	4930425O10Rik
	31	1110038F14Rik	4930401O12Rik	0610040F04Rik	4930438A08Rik
	32	1110046J04Rik	4930432K21Rik	0610040J01Rik	4930447K03Rik
	33	1110059E24Rik	4930465M20Rik	1010001N08Rik	4930453L07Rik
	34	1190002N15Rik	4930474G06Rik	1110002J07Rik	4930453O03Rik
	35	1300002E11Rik	4930474H20Rik	1110002L01Rik	4930455C13Rik
	36	1500011K16Rik	4930474N05Rik	1110004E09Rik	4930467J12Rik
	37	1500015L24Rik	4930480M12Rik	1110004F10Rik	4930515G13Rik
	38	1500026H17Rik	4930513D17Rik	1110006O24Rik	4930519G04Rik
	39	1600002D24Rik	4930523C07Rik	1110008L16Rik	4930548H24Rik
	40	1600014C10Rik	4930533P14Rik	1110008P14Rik	4930554H23Rik
	41	1600014C23Rik	4930545L23Rik	1110015O18Rik	4930584F24Rik
	42	1600015I10Rik	4930553E22Rik	1110017D15Rik	4930599N23Rik
	43	1600020E01Rik	4930554C24Rik	1110019D14Rik	4931422A03Rik
	44	1700001C19Rik	4930556N09Rik	1110028F11Rik	4933421D24Rik
	45	1700001G01Rik	4930567H12Rik	1110028F18Rik	5430435G22Rik
	46	1700001G11Rik	4930583K01Rik	1110032F04Rik	6330411D24Rik
	47	1700001K23Rik	4930583P06Rik	1110034G24Rik	6430550D23Rik
	48	1700001L19Rik	4930590L20Rik	1110036E04Rik	9130024F11Rik
	49	1700001P01Rik	4932441J04Rik	1110038F14Rik	9430020K01Rik
	50	1700003F12Rik	4933402C06Rik	1110046J04Rik	9530034A14Rik
	51	1700003L19Rik	5031425E22Rik	1110058D11Rik	A330033J07Rik
	52	1700003P14Rik	5430437J10Rik	1110059E24Rik	A430054B03
	53	1700006H21Rik	5730455P16Rik	1110065P20Rik	A530099J19Rik
	54	1700007F19Rik	9130015A21Rik	1190002N15Rik	A730036I17Rik
	55	1700007J10Rik	9530068E07Rik	1190005I06Rik	A730049H05Rik
	56	1700007L15Rik	9930014A18Rik	1190007I07Rik	A830018L16Rik
	57	1700010I14Rik	A530065N20Rik	1190028D05Rik	A930010G16Rik
	58	1700010K23Rik	A730017C20Rik	1300002E11Rik	AA416453
	59	1700011L22Rik	A730020E08Rik	1300017J02Rik	AA467197
	60	1700012B07Rik	Aadat	1500009C09Rik	AA960618
	61	1700012D14Rik	Abca13	1500009L16Rik	Abcc3
	62	1700012I11Rik	Abcc2	1500011B03Rik	Abcg2
	63	1700013D24Rik	Acot10	1500012K07Rik	Abcg4
	64	1700015F17Rik	Adam6a	1500015A07Rik	Acad12
	65	1700016C15Rik	Adamtsl1	1500015L24Rik	Acvr2b
	66	1700016G22Rik	Adgrl4	1500015O10Rik	Adam23
	67	1700016H13Rik	Adk	1600002D24Rik	Adam25
	68	1700016L04Rik	Adora3	1600010M07Rik	Adam8
	69	1700016L21Rik	Adrb2	1600014C10Rik	Adamdec1
	70	1700017B05Rik	Adrm1	1600014C23Rik	Adm
	71	1700017G19Rik	Adtrp	1600015I10Rik	Adora3
	72	1700017J07Rik	Afdn	1600019K03Rik	Adra1d
	73	1700017L05Rik	Aff3	1600027J07Rik	AF251705
	74	1700018B08Rik	Agbl1	1600029I14Rik	Ahnak
	75	1700018F24Rik	Agpat9	1700001C02Rik	AI835735
	76	1700019E08Rik	Akain1	1700001C19Rik	AI853502
	77	1700019P21Rik	Akap13	1700001D01Rik	Aif1
	78	1700020M21Rik	Alcam	1700001F09Rik	Airn
	79	1700020N01Rik	Aldoa	1700001G01Rik	Anapc7
	80	1700021F07Rik	Alpk2	1700001G11Rik	Anpep
	81	1700022A21Rik	Amer1	1700001J03Rik	Aoc1
	82	1700022I11Rik	Amigo2	1700001J11Rik	Apobr
	83	1700023C21Rik	Ankrd11	1700001K19Rik	App
	84	1700024I08Rik	Ankrd7	1700001K23Rik	Aqp1
	85	1700025C18Rik	Ano10	1700001L05Rik	Arhgap22
	86	1700025F24Rik	Ap1g1	1700001L19Rik	Arhgef16
	87	1700025G04Rik	Apbb1ip	1700001O22Rik	Arpp21
	88	1700025N23Rik	Arap1	1700001P01Rik	Arvcf
	89	1700026D11Rik	Arap2	1700003E24Rik	Asb18
	90	1700026J14Rik	Arhgap1	1700003F12Rik	Asic1
	91	1700027F06Rik	Arhgap12	1700003G13Rik	Asphd1
	92	1700027F09Rik	Arhgdib	1700003H04Rik	Atg9b
	93	1700027J07Rik	Arhgef26	1700003I22Rik	Atp1b2
	94	1700028D13Rik	Arid3a	1700003L19Rik	AU021884
	95	1700028E10Rik	Arid5b	1700003M07Rik	Axl
	96	1700028I16Rik	Arl5b	1700003P14Rik	B020031H02Rik
	97	1700028K03Rik	Armc12	1700006A11Rik	B230110G15Rik
	98	1700028M03Rik	Armc6	1700006E09Rik	B230303A05Rik
	99	1700028P15Rik	Arpc2	1700006F04Rik	B3galnt1
	100	1700029F12Rik	Atf3	1700006H21Rik	Batf3
	101	1700029H14Rik	Atp13a2	1700007F19Rik	BC061237
	102	1700029J03Rik	Atp6v0d1	1700007G11Rik	Bcat1
	103	1700029J07Rik	Auts2	1700007J10Rik	Bex6
	104	1700029N11Rik	B330016D10Rik	1700007K13Rik	Bicc1
	105	1700030A11Rik	B3gat1	1700007L15Rik	Bmp4
	106	1700030L20Rik	B3gnt5	1700007P06Rik	Bmper
	107	1700031P21Rik	B4galt7	1700008C04Rik	Bnc1
	108	1700041M19Rik	Bace2	1700008K24Rik	Brs3
	109	1700042O10Rik	Bank1	1700008O03Rik	C1qa
	110	1700044C05Rik	Baz1a	1700008P02Rik	C1qb
	111	1700045H11Rik	Bcat1	1700009C05Rik	C1qc
	112	1700046C09Rik	Bcl2l11	1700009J07Rik	C1qtnf5
	113	1700047G03Rik	Bid	1700009N14Rik	C230072F16Rik
	114	1700048O20Rik	Blmh	1700010B08Rik	C530043K16Rik
	115	1700049E22Rik	Bms1	1700010D01Rik	C7
	116	1700054A03Rik	Brd2	1700010I02Rik	C8g
	117	1700055D16Rik	Brinp1	1700010I14Rik	Cacna1b
	118	1700056E22Rik	Btbd8	1700010J16Rik	Cadm1
	119	1700057H15Rik	C1d	1700010K23Rik	Calb1
	120	1700060C16Rik	C730036E19Rik	1700010N08Rik	Capn12
	121	1700060C20Rik	Cacng5	1700011H14Rik	Capn9
	122	1700061F12Rik	Carns1	1700011L22Rik	Caps2
	123	1700061J23Rik	Ccdc57	1700011M02Rik	Cass4
	124	1700063D05Rik	Ccdc68	1700012A03Rik	Cbr3
	125	1700063O14Rik	Ccdc85a	1700012B07Rik	Cbx6
	126	1700064J06Rik	Ccdc88b	1700012B09Rik	Cc2d2a
	127	1700064M15Rik	Ccdc94	1700012C14Rik	Ccdc102a
	128	1700065D16Rik	Ccl3	1700012D14Rik	Ccdc108
	129	1700065J11Rik	Ccr7	1700012D16Rik	Ccdc183
	130	1700065O20Rik	Cd81	1700012H19Rik	Ccl5
	131	1700066B17Rik	Cd86	1700012I11Rik	Ccl6
	132	1700066B19Rik	Cdc42se2	1700012P22Rik	Ccnd1
	133	1700067G17Rik	Cdh13	1700013G24Rik	Ccr9
	134	1700072O05Rik	Cdh17	1700013H16Rik	Cd14
	135	1700073E17Rik	Cdh2	1700015F17Rik	Cd300e
	136	1700074H08Rik	Cdh6	1700015G11Rik	Cd302
	137	1700084D21Rik	Cdh9	1700016C15Rik	Cd5l
	138	1700086O06Rik	Cep120	1700016D06Rik	Cd68
	139	1700092K14Rik	Cep135	1700016G22Rik	Cd7
	140	1700094M24Rik	Champ1	1700016H13Rik	Cd8a
	141	1700095B10Rik	Chdh	1700016K05Rik	Cdh15
	142	1700096J18Rik	Chm	1700016K19Rik	Cdh4
	143	1700096K18Rik	Chordc1	1700016L21Rik	Cdk14
	144	1700096P03Rik	Chst9	1700016P04Rik	Cds2
	145	1700099I09Rik	Cish	1700017B05Rik	Cela1
	146	1700100I10Rik	Cldn34-ps	1700017D01Rik	Cemip
	147	1700101I11Rik	Cltc	1700017G19Rik	Ces2e
	148	1700104L18Rik	Cmip	1700017J07Rik	Ces3a
	149	1700108F19Rik	Cnksr2	1700017L05Rik	Ces5a
	150	1700110K17Rik	Cntnap5a	1700017N19Rik	Ch25h
	151	1700112H15Rik	Cobl	1700018A04Rik	Chaf1b
	152	1700112J16Rik	Col1a2	1700018B08Rik	Chil1
	153	1700113B09Rik	Col3a1	1700018B24Rik	Chrna7
	154	1700116B05Rik	Col6a2	1700018F24Rik	Chrnd
	155	1700119H24Rik	Commd10	1700018L02Rik	Cited4
	156	1700122C19Rik	Cops7b	1700019A02Rik	Ckb
	157	1700123J17Rik	Coq8a	1700019C18Rik	Ckmt2
	158	1700123M08Rik	Cox18	1700019D03Rik	Cldn2
	159	1700125H03Rik	Cpa6	1700019E08Rik	Clec4a1
	160	1700125H20Rik	Cpsf1	1700019G24Rik	Clec4a3
	161	1700126H18Rik	Crnn	1700019M22Rik	Clec4a4
	162	1810008I18Rik	Crtc1	1700019N19Rik	Clec4b1
	163	1810010D01Rik	Csmd1	1700019P21Rik	Clec4n
	164	1810010H24Rik	Ctla4	1700020D05Rik	Clec9a
	165	1810011H11Rik	Ctsc	1700020G17Rik	Clnkos
	166	1810013A23Rik	Cxcl5	1700020L24Rik	Cml5
	167	1810013L24Rik	Cxcr4	1700020M21Rik	Cnga4
	168	1810019D21Rik	Cyp26b1	1700020N01Rik	Col14a1
	169	1810026B05Rik	Cyp2d12	1700020N15Rik	Col4a2
	170	1810034E14Rik	Cyp3a11	1700020N18Rik	Cpe
	171	1810041L15Rik	Cypt10	1700021F02Rik	Cplx2
	172	1810043G02Rik	Cypt14	1700021F05Rik	Cpq
	173	1810046K07Rik	Cyth3	1700021F07Rik	Cradd
	174	1810053B23Rik	D030024E09Rik	1700021N21Rik	Creg2
	175	1810058I24Rik	D030047H15Rik	1700022A21Rik	Cryab
	176	1810063I02Rik	D330045A20Rik	1700022A22Rik	Csf1r
	177	1810064F22Rik	Dap	1700022E09Rik	Ctrc
	178	2010003K11Rik	Dbpht2	1700022H01Rik	Cttnbp2nl
	179	2010009K17Rik	Dcaf10	1700022H16Rik	Cybrd1
	180	2010010A06Rik	Dck	1700023C21Rik	Cypt8
	181	2010106C02Rik	Ddx18	1700023F02Rik	D230030E09Rik
	182	2010109I03Rik	Dffb	1700023F06Rik	D2Ertd295e
	183	2010111I01Rik	Dhrsx	1700024B18Rik	D330045A20Rik
	184	2010204K13Rik	Diaph1	1700024F13Rik	D4Ertd335e
	185	2010300C02Rik	Disc1	1700024G13Rik	D730047E02Rik
	186	2200002D01Rik	Dmap1	1700024I08Rik	D930023I05Rik
	187	2210010C04Rik	Dmd	1700024P04Rik	Dapk2
	188	2210406O10Rik	Dmrta1	1700025C18Rik	Dcpp1
	189	2210408F21Rik	Dnah1	1700025F24Rik	Ddr1
	190	2210409D07Rik	Dnah5	1700025G04Rik	Defb20
	191	2210414B05Rik	Dnah7b	1700025J12Rik	Defb39
	192	2210416O15Rik	Dnajc13	1700025K24Rik	Dhrs3
	193	2210417A02Rik	Dnajc5b	1700025N23Rik	Dnmbp
	194	2210420H20Rik	Dpp10	1700026D11Rik	Dock5
	195	2300002M23Rik	Dpt	1700026F02Rik	Dpys
	196	2300009A05Rik	Dpyd	1700026J14Rik	Drc1
	197	2310001H17Rik	Drg2	1700027A15Rik	Dsg2
	198	2310001K24Rik	Dsel	1700027F09Rik	Dtl
	199	2310003N18Rik	Dsg1c	1700027H10Rik	DXBay18
	200	2310005A03Rik	Dus1l	1700027J07Rik	Dysf
	201	2310005E17Rik	Ebf2	1700028B04Rik	E130118H10Rik
	202	2310010J17Rik	Efhb	1700028D13Rik	E330013P04Rik
	203	2310022B05Rik	Egflam	1700028I16Rik	Ear12
	204	2310043M15Rik	Eif3f	1700028J19Rik	Ear2
	205	2310043O21Rik	Eif5	1700028K03Rik	Efcab5
	206	2310068J16Rik	Elmsan1	1700028M03Rik	Egfbp2
	207	2310069B03Rik	Emx2	1700028P14Rik	Egln3
	208	2310075C17Rik	En1	1700028P15Rik	Emr1
	209	2410003L11Rik	Enox2	1700029F12Rik	Emr4
	210	2410004B18Rik	Enthd1	1700029H14Rik	Enpep
	211	2410004P03Rik	Epha4	1700029I15Rik	Enpp4
	212	2410012E07Rik	Epha6	1700029J03Rik	Epb4.1l3
	213	2410021H03Rik	Erbb4	1700029J07Rik	Epha6
	214	2410131K14Rik	Erc2	1700029M20Rik	Epha7
	215	2500004C02Rik	Esr1	1700029N11Rik	Epx
	216	2510009E07Rik	Etv6	1700029P11Rik	Erc2
	217	2610001J05Rik	Exosc4	1700030A11Rik	Ermap
	218	2610024D14Rik	F13a1	1700030C10Rik	Etd
	219	2610035D17Rik	F930015N05Rik	1700030F04Rik	F830016B08Rik
	220	2610301B20Rik	Fam171a1	1700030F18Rik	Fabp5
	221	2610306M01Rik	Fam19a2	1700030K09Rik	Fam132a
	222	2610307P16Rik	Fam219a	1700030L20Rik	Fam161b
	223	2610318M16Rik	Fam229b	1700030M09Rik	Fam171a1
	224	2700038G22Rik	Fam8a1	1700030N03Rik	Fam198b
	225	2700097O09Rik	Fat3	1700030O20Rik	Fam212b
	226	2810032G03Rik	Fbxl7	1700031A10Rik	Fam46c
	227	2810410L24Rik	Fem1a	1700031F05Rik	Fam71e2
	228	2810459M11Rik	Fgd2	1700031L13Rik	Fam71f1
	229	2810474O19Rik	Fgf16	1700031M16Rik	Fbxl22
	230	2900005J15Rik	Fibp	1700034E13Rik	Fcer1g
	231	2900026A02Rik	Fnbp1	1700034G24Rik	Fcgr4
	232	2900040C04Rik	Fndc3a	1700034H15Rik	Fcna
	233	2900041M22Rik	Foxn3	1700034K08Rik	Fcrl5
	234	2900060B14Rik	Fra10ac1	1700036G14Rik	Fgl2
	235	2900076A07Rik	Frem2	1700037H04Rik	Flg2
	236	2900079G21Rik	Fzd8	1700039E22Rik	Folr1
	237	2900093K20Rik	G6pd2	1700041A01Rik	Foxe1
	238	2900097C17Rik	Gadd45b	1700041C23Rik	Foxl2os
	239	3110002H16Rik	Gap43	1700041M19Rik	Foxr1
	240	3110009E18Rik	Gbp5	1700042G15Rik	Fsip1
	241	3110009F21Rik	Gclc	1700044C05Rik	Fut4
	242	3110043O21Rik	Gclm	1700044K03Rik	Fyb
	243	3110056K07Rik	Gdf15	1700045H11Rik	G630055G22Rik
	244	3110079O15Rik	Gh	1700046C09Rik	Gal3st2
	245	3110082I17Rik	Gja1	1700047A11Rik	Galnt3
	246	3110099E03Rik	Glrx	1700047E10Rik	Gap43
	247	3200001D21Rik	Gm10336	1700047G03Rik	Gata1
	248	3300005D01Rik	Gm10416	1700047M11Rik	Gfra2
	249	3830408C21Rik	Gm10440	1700048M11Rik	Ghsr
	250	3830432H09Rik	Gm10516	1700049E15Rik	Gja10
	251	3930402G23Rik	Gm10745	1700049E17Rik1	Gm10220
	252	4631405J19Rik	Gm12130	1700049E17Rik2	Gm10474
	253	4632415L05Rik	Gm14005	1700049E22Rik	Gm10556
	254	4632427E13Rik	Gm14325	1700049L16Rik	Gm10603
	255	4732490B19Rik	Gm15706	1700052I22Rik	Gm10734
	256	4732491K20Rik	Gm15713	1700054A03Rik	Gm11677
	257	4831407H17Rik	Gm1653	1700054K19Rik	Gm12789
	258	4833415N18Rik	Gm17644	1700054M17Rik	Gm13125
	259	4833417C18Rik	Gm19782	1700055D16Rik	Gm14496
	260	4833420G17Rik	Gm20125	1700056E22Rik	Gm1564
	261	4833427F10Rik	Gm20139	1700057G04Rik	Gm19402
	262	4921501E09Rik	Gm20356	1700057H15Rik	Gm20747
	263	4921504E06Rik	Gm20765	1700057H21Rik	Gm20865
	264	4921509O07Rik	Gm21057	1700060C16Rik	Gm21292
	265	4921511C10Rik	Gm2115	1700060C20Rik	Gm2270
	266	4921511C20Rik	Gm4832	1700061F12Rik	Gm3646
	267	4921511I17Rik	Gm5122	1700061G19Rik	Gm3985
	268	4921513I03Rik	Gm5169	1700061I17Rik	Gm4200
	269	4921524J17Rik	Gm5415	1700061J23Rik	Gm4524
	270	4921525O09Rik	Gm597	1700061N14Rik	Gm4745
	271	4921531P14Rik	Gm6249	1700063A18Rik	Gm4951
	272	4922502D21Rik	Gm6634	1700063D05Rik	Gm5082
	273	4922502H24Rik	Gm7102	1700063H04Rik	Gm5114
	274	4930401C15Rik	Gm7904	1700063O14Rik	Gm5126
	275	4930402H24Rik	Gm8633	1700064J06Rik	Gm5166
	276	4930405A10Rik	Gng12	1700064M15Rik	Gm5570
	277	4930405A21Rik	Gpi1	1700065I16Rik	Gm5771
	278	4930405O22Rik	Gpr37	1700065J11Rik	Gm5893
	279	4930406D18Rik	Gramd3	1700065L07Rik	Gm590
	280	4930412C18Rik	Grpel1	1700066B17Rik	Gm6034
	281	4930413G21Rik	Grxcr2	1700066B19Rik	Gm6416
	282	4930417O13Rik	Gse1	1700066C05Rik	Gm6521
	283	4930417O22Rik	Gsr	1700066J03Rik	Gm6961
	284	4930425L21Rik	Gtf2a1	1700066M21Rik	Gm7173
	285	4930425O10Rik	H2-Ob	1700067G17Rik	Gm7256
	286	4930426L09Rik	Hecw2	1700067K01Rik	Gm7644
	287	4930429F24Rik	Hemk1	1700069L16Rik	Gm7972
	288	4930429H19Rik	Hip1r	1700069P05Rik	Gm8702
	289	4930430F08Rik	Hormad2	1700071K01Rik	Gm9548
	290	4930430F21Rik	Hrh4	1700071M16Rik	Gm9758
	291	4930430J02Rik	Hsp90ab1	1700072B07Rik	Gm9835
	292	4930431P22Rik	Htr7	1700072I22Rik	Gm9886
	293	4930432J09Rik	Htra4	1700072O05Rik	Gnaz
	294	4930432L08Rik	Ier5	1700073E17Rik	Gp2
	295	4930433B08Rik	Ier5l	1700080E11Rik	Gp5
	296	4930440C22Rik	Ighmbp2	1700080N15Rik	Gpr110
	297	4930441H08Rik	Il10rb	1700080O16Rik	Gpr15
	298	4930443O20Rik	Il15ra	1700081H04Rik	Gpr35
	299	4930445N18Rik	Il21r	1700083H02Rik	Gpr4
	300	4930447F24Rik	Impact	1700084D21Rik	Gpr52
	301	4930447J18Rik	Incenp	1700084F23Rik	Gpr56
	302	4930447M23Rik	Ing2	1700084J12Rik	Gprc5c
	303	4930453N24Rik	Inhba	1700084M14Rik	Grik4
	304	4930455G09Rik	Inpp5d	1700085C21Rik	Grin3a
	305	4930459C07Rik	Invs	1700086L19Rik	Grip1
	306	4930465K10Rik	Irf2bp2	1700086O06Rik	Gsc
	307	4930467D21Rik	Irgm1	1700088E04Rik	Gys2
	308	4930469K13Rik	Isl1	1700091H14Rik	Gzmg
	309	4930470P17Rik	Ist1	1700092C02Rik	H2-M2
	310	4930471C04Rik	Itgb7	1700092E19Rik	H2-T18
	311	4930473A02Rik	Itprip	1700092K14Rik	Havcr2
	312	4930474N05Rik	Katnal1	1700093K21Rik	Hba-x
	313	4930474N09Rik	Kbtbd7	1700094J05Rik	Hbb-y
	314	4930478L05Rik	Kcnab3	1700094M24Rik	Hcrt
	315	4930479D17Rik	Kcnd2	1700095A21Rik	Hfe
	316	4930481A15Rik	Kctd16	1700095B10Rik	Hic1
	317	4930483O08Rik	Kctd3	1700095J03Rik	Hid1
	318	4930484H19Rik	Kctd5	1700095J12Rik	Hist2h2bb
	319	4930486L24Rik	Kdm6b	1700096J18Rik	Hmox1
	320	4930487H11Rik	Khdc1b	1700096K18Rik	Hoxd10
	321	4930488B22Rik	Khdrbs3	1700096P03Rik	Hpgd
	322	4930502E09Rik	Kif16b	1700099I09Rik	Hspb7
	323	4930503B20Rik	Kirrel3	1700100I10Rik	Hunk
	324	4930503E24Rik	Kit	1700100L14Rik	Ido2
	325	4930503O07Rik	Kiz	1700101O22Rik	Ifi44l
	326	4930505G20Rik	Kl	1700102H20Rik	Ifitm2
	327	4930505K14Rik	Klf13	1700102P08Rik	Igf1
	328	4930509E16Rik	Klhl13	1700104L18Rik	Igh-VJ558
	329	4930511A08Rik	Klhl25	1700108F19Rik	Igj
	330	4930511M06Rik	Klrb1b	1700108J01Rik	Igsf6
	331	4930512J16Rik	Lamp2	1700109G14Rik	Iigp1
	332	4930512M02Rik	Large1	1700109G15Rik	Il12b
	333	4930513D17Rik	Lingo2	1700109I08Rik	Il17re
	334	4930515B02Rik	Lmo2	1700109K24Rik	Il18
	335	4930515G16Rik	Lmo7	1700110C19Rik	Il1b
	336	4930517M08Rik	Lonrf1	1700110I01Rik	Ipmk
	337	4930519D14Rik	Lrp8	1700110I07Rik	Irs1
	338	4930522O17Rik	Lrrc51	1700110K17Rik	Itga9
	339	4930522P08Rik	Lrrfip1	1700111N16Rik	Itgax
	340	4930523C07Rik	Lrrtm3	1700112H15Rik	Itgb5
	341	4930524C18Rik	Lrtm1	1700112J16Rik	Itk
	342	4930524N10Rik	Lsamp	1700113A16Rik	Itsn1
	343	4930524O08Rik	Lta	1700113B09Rik	Izumo3
	344	4930526H09Rik	Ly96	1700113H08Rik	Jade3
	345	4930528G23Rik	Macf1	1700116B05Rik	Kcnj10
	346	4930529L06Rik	Mafg	1700119H24Rik	Kcnj2
	347	4930529N20Rik	Mageb16	1700120C14Rik	Kcnj9
	348	4930539M17Rik	Magi2	1700120E14Rik	Kcnma1
	349	4930542D17Rik	Map2k3	1700120G07Rik	Kcnu1
	350	4930542M03Rik	Map3k1	1700120K04Rik	Kdm4d
	351	4930543E12Rik	Map4k4	1700121N20Rik	Kif14
	352	4930544D05Rik	Med10	1700122C19Rik	Kif6
	353	4930544G11Rik	Mettl4	1700122O11Rik	Kiss1
	354	4930545H06Rik	Mettl7a1	1700123J17Rik	Kit
	355	4930545L23Rik	Mgea5	1700123K08Rik	Klk1b24
	356	4930546C10Rik	Mgst3	1700123L14Rik	Klra15
	357	4930546K05Rik	Mid2	1700123O12Rik	Klra22
	358	4930547E08Rik	Midn	1700123O21Rik	Klrb1c
	359	4930548J01Rik	Mir1187	1700124L16Rik	Klrc3
	360	4930550C14Rik	Mir1904	1700125G02Rik	Lag3
	361	4930552P12Rik	Mir22hg	1700125H03Rik	Large
	362	4930554G24Rik	Mir3065	1700125H20Rik	Ldhc
	363	4930554I06Rik	Mir3089	1700126H18Rik	Lef1
	364	4930555B11Rik	Mir669a-1	1700128A07Rik	Lekr1
	365	4930556J02Rik	Mir669h	1700128F08Rik	Lmna
	366	4930556M19Rik	Mir698	1700129C05Rik	LOC100862151
	367	4930557F10Rik	Mir760	1810006J02Rik	LOC101056084
	368	4930557J02Rik	Mirt1	1810007C17Rik	LOC102632351
	369	4930558C23Rik	Mllt6	1810007D17Rik	LOC102634192
	370	4930558K02Rik	Mms22l	1810008I18Rik	LOC102634598
	371	4930559C10Rik	Mon2	1810010D01Rik	LOC102635284
	372	4930563H07Rik	Morn2	1810010H24Rik	LOC102635555
	373	4930563J15Rik	Mphosph10	1810011H11Rik	LOC102637705
	374	4930564C03Rik	Mrfap1	1810013A23Rik	LOC102642634
	375	4930567H12Rik	Mrpl1	1810013L24Rik	Lrif1
	376	4930568G15Rik	Mrpl3	1810014B01Rik	Lrp3
	377	4930573O16Rik	Mrpl30	1810019D21Rik	Lrrc27
	378	4930578N18Rik	Mrpl32	1810020O05Rik	Lrrc39
	379	4930579D09Rik	Mrpl44	1810021B22Rik	Lrrc69
	380	4930581F22Rik	Mrpl58	1810026B05Rik	Lrrtm4
	381	4930583I09Rik	Mrps14	1810032O08Rik	Ly6c1
	382	4930583K01Rik	Mrps18c	1810034E14Rik	Maf
	383	4930590L20Rik	Mrps31	1810041L15Rik	Mafb
	384	4930591A17Rik	Msl3l2	1810043G02Rik	Maml3
	385	4930592I03Rik	Msn	1810046K07Rik	Mapk10
	386	4930593A02Rik	Mta3	1810053B23Rik	Mapk8ip2
	387	4930594C11Rik	Mtbp	1810055G02Rik	Matn3
	388	4930594O21Rik	Mterf1b	1810058I24Rik	Meox2
	389	4930595D18Rik	Mtfr2	1810063I02Rik	Metrnl
	390	4930595M18Rik	Mtg1	1810065E05Rik	Mettl24
	391	4930596I21Rik	Mtpap	2010001A14Rik	Mgll
	392	4931402G19Rik	Mybph	2010003K11Rik	Mipep
	393	4931403G20Rik	Myo10	2010005H15Rik	Mkrn3
	394	4931406C07Rik	Myo1c	2010009K17Rik	Mmp12
	395	4931429L15Rik	Nadk	2010010A06Rik	Mmp19
	396	4931431C16Rik	Nans	2010106C02Rik	Mnda
	397	4931440F15Rik	Nap1l3	2010106E10Rik	Mpzl1
	398	4931440J10Rik	Nbn	2010109A12Rik	Mrc1
	399	4931440P22Rik	Ncr1	2010109I03Rik	Mrc2
	400	4932411N23Rik	Ndst4	2010111I01Rik	Ms4a10
	401	4932413F04Rik	Ndufaf1	2010204K13Rik	Mt1
	402	4932414N04Rik	Ndufb3	2010300C02Rik	Mt2
	403	4932435O22Rik	Neat1	2010310C07Rik	Mtl5
	404	4932438H23Rik	Neto1	2010320M18Rik	Mtus1
	405	4932441J04Rik	Nfe2l2	2200002D01Rik	Muc19
	406	4933400A11Rik	Nfia	2200002J24Rik	Mxra7
	407	4933400F21Rik	Nfkbiz	2210010C04Rik	Myh6
	408	4933401D09Rik	Nhsl1	2210016L21Rik	Myo10
	409	4933402C06Rik	Nlgn1	2210039B01Rik	Myo19
	410	4933402D24Rik	Nlgn3	2210406O10Rik	Myoc
	411	4933402N22Rik	Nme1	2210407C18Rik	Nap1l2
	412	4933404K13Rik	Noct	2210408F21Rik	Neurl1a
	413	4933405E24Rik	Nol4	2210408I21Rik	Nhsl2
	414	4933406G16Rik	Nova1	2210409D07Rik	Nipa1
	415	4933406I18Rik	Npas3	2210414B05Rik	Nlrp9b
	416	4933406J10Rik	Nrk	2210416O15Rik	Nme9
	417	4933406K04Rik	Nrxn1	2210417A02Rik	Nol4
	418	4933407G14Rik	Nsl1	2210420H20Rik	Nos1ap
	419	4933407K13Rik	Ntm	2300002M23Rik	Npm3-ps1
	420	4933411E08Rik	Nyap2	2300009A05Rik	Nppc
	421	4933412E24Rik	Olfml2b	2310001K24Rik	Nr1h3
	422	4933416M06Rik	Olfr1038-ps	2310003N18Rik	Nrg1
	423	4933417O13Rik	Olfr1402	2310005A03Rik	Nrg3
	424	4933424G05Rik	Olfr1505	2310005E17Rik	Nupr1
	425	4933424L21Rik	Olfr225	2310007B03Rik	Nwd2
	426	4933427I22Rik	Opcml	2310008N11Rik	Obscn
	427	4933428G20Rik	Opn5	2310009B15Rik	Odf3b
	428	4933430H16Rik	Palm2	2310011J03Rik	Olfm1
	429	4933431G14Rik	Pappa	2310015A10Rik	Olfr104-ps
	430	4933432G23Rik	Pcid2	2310015D24Rik	Olfr1189
	431	4933432I03Rik	Pdcl3	2310016D03Rik	Olfr1234
	432	4933432K03Rik	Pea15b	2310020H05Rik	Olfr1262
	433	4933433G08Rik	Pebp4	2310022A10Rik	Olfr1313
	434	4933433H22Rik	Pex3	2310022B05Rik	Olfr1352
	435	4933439K11Rik	Pid1	2310030A07Rik	Olfr1362
	436	4933440J02Rik	Pim1	2310030G06Rik	Olfr1507
	437	4933440M02Rik	Pip5k1c	2310034G01Rik	Olfr1535
	438	5031425E22Rik	Pitx2	2310034O05Rik	Olfr155
	439	5031425F14Rik	Piwil2	2310035C23Rik	Olfr222
	440	5031426D15Rik	Pla2g6	2310039H08Rik	Olfr235
	441	5031434O11Rik	Plaur	2310039L15Rik	Olfr382
	442	5031439G07Rik	Plcg2	2310040G24Rik	Olfr397
	443	5330411J11Rik	Plgrkt	2310043L19Rik	Olfr430
	444	5330413P13Rik	Plxnc1	2310043M15Rik	Olfr553
	445	5330416C01Rik	Pon2	2310043O21Rik	Olfr559
	446	5430416N02Rik	Pou4f2	2310057J18Rik	Olfr668
	447	5430421F17Rik	Ppfia2	2310057N15Rik	Olfr735
	448	5430425K12Rik	Ppme1	2310061I04Rik	Olfr741
	449	5430427O19Rik	Ppp1r2-ps7	2310061N02Rik	Olfr744
	450	5430431A17Rik	Ppp1r3fos	2310065F04Rik	Olfr770
	451	5430434I15Rik	Ppp2r3a	2310068J16Rik	Olfr876
	452	5430437J10Rik	Ppp3ca	2310069B03Rik	Olfr899
	453	5430440P10Rik	Prame	2310081J21Rik	Osr1
	454	5530601H04Rik	Prdx1	2400006E01Rik	P2ry13
	455	5730403I07Rik	Prkcd	2410002F23Rik	P2ry14
	456	5730435O14Rik	Proc	2410003L11Rik	P2ry6
	457	5730460C07Rik	Psap	2410004B18Rik	Paqr9
	458	5730488B01Rik	Psat1	2410004I01Rik	Pars2
	459	5730559C18Rik	Psmc2	2410004P03Rik	Pbp2
	460	5830411N06Rik	Psmd1	2410006H16Rik	Pcdhga1
	461	5830418P13Rik	Psmf1	2410012E07Rik	Pcolce2
	462	5830428M24Rik	Ptges3	2410015M20Rik	Pdgfb
	463	5830432E09Rik	Ptprn2	2410017I17Rik	Peli2
	464	5830454E08Rik	Qrfp	2410018L13Rik	Phldb1
	465	5830473C10Rik	Rab20	2410021H03Rik	Pianp
	466	5930438M14Rik	Rab28	2410022M11Rik	Pid1
	467	6030407O03Rik	Rab33b	2410089E03Rik	Pik3c2g
	468	6030408B16Rik	Rab35	2410124H12Rik	Pilra
	469	6030419C18Rik	Rabep2	2410131K14Rik	Pilrb2
	470	6030466F02Rik	Rabggta	2410137M14Rik	Pkdcc
	471	6030469F06Rik	Rad54l2	2410141K09Rik	Pla2g1b
	472	6030471H07Rik	Rag2	2500004C02Rik	Plcd1
	473	6330403K07Rik	Rasgrp3	2510009E07Rik	Plekhn1
	474	6330407A03Rik	Rbbp7	2610005L07Rik	Plxdc1
	475	6330409D20Rik	Redrum	2610008E11Rik	Plxna4
	476	6330415G19Rik	Rexo4	2610016A17Rik	Pnlip
	477	6430531B16Rik	Rfx7	2610027K06Rik	Polg2
	478	6430548M08Rik	Rgl2	2610028E06Rik	Pom121l12
	479	6430562O15Rik	Rgs18	2610028H24Rik	Pon3
	480	6430571L13Rik	Rgs6	2610035D17Rik	Poteg
	481	6430710C18Rik	Rheb	2610042L04Rik	Pou3f3os
	482	6530403H02Rik	Rhog	2610044O15Rik8	Ppapdc1a
	483	6820426E19Rik	Rilpl2	2610203C22Rik	Ppp1r14a
	484	7420700N18Rik	Rnf128	2610301B20Rik	Ppp1r17
	485	8030423F21Rik	Rnf169	2610306M01Rik	Prap1
	486	8030442B05Rik	Rpia	2610307P16Rik	Prg2
	487	8030462N17Rik	Rpp21	2610316D01Rik	Prl7c1
	488	8030474K03Rik	Rprl1	2610318M16Rik	Prr5l
	489	8430408G22Rik	Rprm	2610524H06Rik	Prss2
	490	8430423G03Rik	Rps29	2610528A11Rik	Prss21
	491	8430426J06Rik	Rras2	2610528J11Rik	Prss43
	492	8430430B14Rik	Rsl24d1	2700046A07Rik	Prss56
	493	8430436N08Rik	Rsph3a	2700049A03Rik	Ptges
	494	9030204H09Rik	Rtel1	2700054A10Rik	Ptgs1
	495	9030404E10Rik	Rubcnl	2700062C07Rik	Pth2
	496	9030625G05Rik	Ruvbl1	2700069I18Rik	Ptprd
	497	9130015A21Rik	Rxra	2700070H01Rik	Pygl
	498	9130015G15Rik	S100a11	2700081O15Rik	Rab17
	499	9130221F21Rik	Samd14	2700089I24Rik	Rab27b
	500	9130230L23Rik	Sdc1	2700099C18Rik	Rab3il1
	501	9230105E05Rik	Sec61b	2810001G20Rik	Raet1c
	502	9230112J17Rik	Serpinb6b	2810004N23Rik	Rag1
	503	9230117E06Rik	Serpinb8	2810006K23Rik	Ralyl
	504	9330020H09Rik	Serpine2	2810025M15Rik	Rapgefl1
	505	9330111N05Rik	Setd1b	2810029C07Rik	Rarres2
	506	9330136K24Rik	Sh2b3	2810032G03Rik	Rbfox1
	507	9330159M07Rik	Sh2d4b	2810049E08Rik	Rbm46
	508	9330175E14Rik	Ski	2810403D21Rik	Reg1
	509	9330178D15Rik	Slamf6	2810404M03Rik	Rgag4
	510	9330199G10Rik	Slc14a2	2810405F15Rik	Rgs1
	511	9430014N10Rik	Slc15a3	2810408A11Rik	Rgs22
	512	9430018G01Rik	Slc16a6	2810408I11Rik	Rhbdl2
	513	9430019J16Rik	Slc1a1	2810410L24Rik	Rin3
	514	9430037G07Rik	Slc22a12	2810414N06Rik	Ripk4
	515	9430069I07Rik	Slc24a3	2810429I04Rik	Rnase2a
	516	9430078K24Rik	Slc25a19	2810433D01Rik	Rnf148
	517	9430083A17Rik	Slc27a6	2810442N19Rik	Rnf150
	518	9430091E24Rik	Slc35d1	2810459M11Rik	S100a14
	519	9530014B07Rik	Slc36a3	2810468N07Rik	S100a4
	520	9530052E02Rik	Slc37a2	2810471M01Rik	S100b
	521	9530053A07Rik	Slc39a13	2810474O19Rik	S100g
	522	9530059O14Rik	Slco6d1	2900005J15Rik	Scn3a
	523	9530068E07Rik	Slfn2	2900026A02Rik	Scrn1
	524	9530077C05Rik	Smco3	2900040C04Rik	Serpina11
	525	9630013K17Rik	Smok2b	2900041M22Rik	Sftpd
	526	a	Smug1	2900052L18Rik	Sfxn5
	527	A030001D20Rik	Snhg8	2900052N01Rik	Sh2d5
	528	A130077B15Rik	Snrpc	2900055J20Rik	Sh3bp1
	529	A1bg	Sntg1	2900057B20Rik	Sh3rf1
	530	A230001M10Rik	Snx2	2900076A07Rik	Sirpb1a
	531	A230009B12Rik	Snx29	2900079G21Rik	Sirpb1b
	532	A230028O05Rik	Socs3	2900092C05Rik	Six3
	533	A230108P19Rik	Socs6	2900092D14Rik	Skap1
	534	A330009N23Rik	Sod1	2900093K20Rik	Slc11a1
	535	A330015K06Rik	Sostdc1	2900097C17Rik	Slc16a9
	536	A330032B11Rik	Spag16	3000002C10Rik	Slc22a18
	537	A330074K22Rik	Specc1l	3010001F23Rik	Slc26a6
	538	A330076C08Rik	Sprtn	3010003L21Rik	Slc2a10
	539	A330093E20Rik	Sptbn1	3100003L05Rik	Slc38a5
	540	A330094K24Rik	Sptlc3	3110002H16Rik	Slc40a1
	541	A330102I10Rik	Src	3110009E18Rik	Slc5a2
	542	A430035B10Rik	Srd5a3	3110009F21Rik	Slc6a12
	543	A430046D13Rik	Srgn	3110015C05Rik	Slc6a20b
	544	A430088P11Rik	Srrm1	3110021A11Rik	Slc8a1
	545	A430090L17Rik	Ssc4d	3110035E14Rik	Slpi
	546	A430093F15Rik	St6gal1	3110039I08Rik	Smim1
	547	A430105I19Rik	Stx16	3110043O21Rik	Smo
	548	A4galt	Sub1	3110045C21Rik	Smr2
	549	A530006G24Rik	Suco	3110056K07Rik	Snx21
	550	A530013C23Rik	Sult2a3	3110062M04Rik	Socs2
	551	A530016L24Rik	Sumf2	3110070M22Rik	Sort1
	552	A530021J07Rik	Supt4a	3110079O15Rik	Sox4
	553	A530072M11Rik	Taf1b	3110082I17Rik	Specc1
	554	A630001O12Rik	Tango6	3110082J24Rik	Speer4a
	555	A630072M18Rik	Tas2r114	3110099E03Rik	Spef2
	556	A730004F24Rik	Tasp1	3200001D21Rik	Sphk1
	557	A730020E08Rik	Tbc1d31	3300002I08Rik	Spic
	558	A730043L09Rik	Tbc1d7	3300002P13Rik	Spink11
	559	A730082K24Rik	Tbl1xr1	3300005D01Rik	Sptlc3
	560	A730085K08Rik	Tcof1	3425401B19Rik	Sqrdl
	561	A730098A19Rik	Tenm4	3632451O06Rik	Srxn1
	562	A830009L08Rik	Tet2	3632454L22Rik	Sstr3
	563	A830010M20Rik	Tex13a	3830403N18Rik	Stab2
	564	A830018L16Rik	Tex261	3830406C13Rik	Stk39
	565	A830029E22Rik	Tfcp2l1	3830408C21Rik	Sult1a1
	566	A830052D11Rik	Thpo	3830417A13Rik	Sval1
	567	A930001A20Rik	Thrb	3830432H09Rik	Tal1
	568	A930001C03Rik	Tiam1	3930402G23Rik	Tas2r136
	569	A930003A15Rik	Tinag	4430402I18Rik	Tbc1d4
	570	A930005H10Rik	Tmeff2	4631405J19Rik	Tbxas1
	571	A930007A09Rik	Tmem140	4632415L05Rik	Tcp11
	572	A930007I19Rik	Tmem41b	4632428C04Rik	Tescl
	573	A930011G23Rik	Tmem45b	4732414G09Rik	Tfr2
	574	A930015D03Rik	Tmem47	4732416N19Rik	Tgfbi
	575	A930018P22Rik	Tmprss13	4732471J01Rik	Tgm2
	576	A930019D19Rik	Tnfaip8l3	4732490B19Rik	Thbs1
	577	A930024E05Rik	Tnfrsf1b	4831407H17Rik	Them7
	578	A930031H19Rik	Tnfsf13b	4833411C07Rik	Tlr11
	579	A930033H14Rik	Tor1aip2	4833412C05Rik	Tlr8
	580	A930041C12Rik	Tox	4833415N18Rik	Tmem171
	581	AA414768	Tox3	4833417C18Rik	Tmem176a
	582	AA543186	Tpd52	4833422C13Rik	Tmem239
	583	AA619741	Triml1	4833422M21Rik	Tmem26
	584	Aacs	Trp53rkb	4833423E24Rik	Tmem37
	585	Aaed1	Trpa1	4833427F10Rik	Tmem51os1
	586	Aagab	Tsen54	4833427G06Rik	Tnfaip2
	587	Aak1	Tsga8	4833428L15Rik	Tnfrsf17
	588	Aamdc	Tspan4	4833439L19Rik	Tnfrsf1a
	589	Aanat	Ttbk2	4921504A21Rik	Tnfrsf22
	590	Aars2	Tubb4b	4921504E06Rik	Trav12-1
	591	Aasdh	Tvp23b	4921507P07Rik	Trf
	592	Aatk	Txlnb	4921508D12Rik	Trim71
	593	Abca1	Txn1	4921509C19Rik	Trpc5os
	594	Abca13	Txnl4a	4921509O07Rik	Tspan33
	595	Abca16	Txnl4b	4921511C20Rik	Tspan4
	596	Abca17	Txnrd1	4921511I17Rik	Ttc8
	597	Abca3	Ube2j2	4921511M17Rik	Ugt1a6b
	598	Abca7	Ube3a	4921513H07Rik	Upk1a
	599	Abca8b	Ubl3	4921513I03Rik	Vcam1
	600	Abcb1a	Ufl1	4921515E04Rik	Vipr2
	601	Abcb1b	Unkl	4921518K17Rik	Vmn1r196
	602	Abcb4	Ush2a	4921524J17Rik	Vmn1r225
	603	Abcb6	Usp29	4921524L21Rik	Vmn2r-ps104
	604	Abcb7	Usp30	4921525O09Rik	Vmo1
	605	Abcb9	Vangl2	4921529L05Rik	Vps37a
	606	Abcc1	Vasp	4921530L21Rik	Vwa7
	607	Abcc2	Vcp	4921531P14Rik	Wbscr17
	608	Abcc3	Veph1	4921533I20Rik	Wdr86
	609	Abcc4	Vmn1r201	4921534H16Rik	Wscd1
	610	Abcc5	Vmn2r-ps11	4921536K21Rik	Wwp1
	611	Abcd3	Vmn2r114	4922502B01Rik	Zcchc18
	612	Abce1	Vmn2r120	4922502H24Rik	Zfp54
	613	Abcg1	Vps37b	4922502N22Rik	Zfp541
	614	Abcg3	Wdfy4	4930401C15Rik	Zfp667
	615	Abhd1	Wee1	4930401O10Rik	Zg16
	616	Abhd12	Wwox	4930401O12Rik	Zkscan16
	617	Abhd15	Xkr5	4930402F06Rik	Znrf2
	618	Abhd17c	Xrcc6bp1	4930402F11Rik	Zscan2
	619	Abhd2	Zbtb38	4930402H24Rik
	620	Abhd3	Zfat	4930402K13Rik
	621	Abhd8	Zfp367	4930404A05Rik
	622	Abi1	Zfp385b	4930404H11Rik
	623	Abi2	Zfp386	4930404N11Rik
	624	Abl1	Zfp462	4930405A10Rik
	625	Abl2	Zfp560	4930405A21Rik
	626	Ablim1	Zfp770	4930405D11Rik
	627	Ablim2	Zpbp	4930405L22Rik
		Abo		4930405O22Rik
		Abr		4930406D18Rik
		Abra		4930407I10Rik
		Abraxas1		4930407I19Rik
		Abraxas2		4930412B13Rik
		Abt1		4930412C18Rik
		Abtb1		4930413E15Rik
		Abtb2		4930413F20Rik
		Acaa2		4930413G21Rik
		Acaca		4930415L06Rik
		Acacb		4930415O20Rik
		Acad10		4930417O13Rik
		Acad11		4930417O22Rik
		Acad9		4930419G24Rik
		Acadl		4930422M22Rik
		Acadm		4930423M02Rik
		Acads		4930425K10Rik
		Acap1		4930425L21Rik
		Acap2		4930425O10Rik
		Acap3		4930426D05Rik
		Acat1		4930426L09Rik
		Acbd4		4930428D20Rik
		Acbd5		4930428E07Rik
		Ache		4930428G15Rik
		Ackr2		4930429B21Rik
		Ackr3		4930429D17Rik
		Acly		4930429F11Rik
		Acnat2		4930429H19Rik
		Aco2		4930430A15Rik
		Acod1		4930430F21Rik
		Acot11		4930430J02Rik
		Acot12		4930431F12Rik
		Acot7		4930431P03Rik
		Acoxl		4930431P22Rik
		Acsf2		4930432J09Rik
		Acsf3		4930432L08Rik
		Acsl1		4930432M17Rik
		Acsl3		4930432O09Rik
		Acsl4		4930433B08Rik
		Acsl5		4930433I11Rik
		Acsl6		4930433N12Rik
		Acss1		4930434J06Rik
		Acss2os		4930435F18Rik
		Acta2		4930438E09Rik
		Actb		4930440C22Rik
		Actbl2		4930440I19Rik
		Actl11		4930441H08Rik
		Actl7a		4930441J16Rik
		Actl9		4930442J19Rik
		Actn1		4930443O20Rik
		Actn2		4930444F02Rik
		Actr2		4930444G20Rik
		Actr3		4930444M15Rik
		Actr3b		4930444P10Rik
		Actr8		4930445N18Rik
		Actrt2		4930447A16Rik
		Acvr1c		4930447C04Rik
		Acvr2b		4930447F24Rik
		Acvrl1		4930447J18Rik
		Adam10		4930447M23Rik
		Adam11		4930448C13Rik
		Adam15		4930448F12Rik
		Adam17		4930448I06Rik
		Adam22		4930448I18Rik
		Adam30		4930448K20Rik
		Adam6a		4930449E01Rik
		Adam6b		4930449E18Rik
		Adam9		4930451G09Rik
		Adamdec1		4930451I11Rik
		Adamts10		4930452A19Rik
		Adamts14		4930452B06Rik
		Adamts16		4930452G13Rik
		Adamts17		4930452N14Rik
		Adamts18		4930453H23Rik
		Adamts3		4930453L07Rik
		Adamts6		4930453N24Rik
		Adamtsl1		4930455B14Rik
		Adamtsl4		4930455C13Rik
		Adap1		4930455G09Rik
		Adar		4930455H04Rik
		Adck1		4930455J16Rik
		Adcy2		4930456L15Rik
		Adcy3		4930459C07Rik
		Adcy7		4930459L07Rik
		Adcy9		4930461G14Rik
		Add3		4930463O16Rik
		Adgb		4930465K10Rik
		Adgre1		4930465M20Rik
		Adgre4		4930467E23Rik
		Adgre5		4930467J12Rik
		Adgrf1		4930467K11Rik
		Adgrg1		4930469K13Rik
		Adgrg6		4930470H14Rik
		Adh4		4930470O06Rik
		Adi1		4930470P17Rik
		Adipoq		4930471G03Rik
		Adipor2		4930471G24Rik
		Adk		4930473A02Rik
		Adm		4930474G06Rik
		Adnp		4930474H20Rik
		Adnp2		4930474M22Rik
		Adora1		4930474N05Rik
		Adora2a		4930474N09Rik
		Adora2b		4930478L05Rik
		Adora3		4930478P22Rik
		Adprhl1		4930479D17Rik
		Adra1d		4930480E11Rik
		Adra2a		4930480K15Rik
		Adra2c		4930481A15Rik
		Adrb1		4930482G09Rik
		Adrb2		4930483J18Rik
		Adrm1		4930483K19Rik
		Adsl		4930483O08Rik
		Adssl1		4930484H19Rik
		Adtrp		4930486F22Rik
		Aebp2		4930486I03Rik
		AF067061		4930486L24Rik
		Afap1		4930487D11Rik
		Afdn		4930487H11Rik
		Aff1		4930488B22Rik
		Aff3		4930488L21Rik
		Aff4		4930500F04Rik
		Afg1l		4930500L23Rik
		Afg3l1		4930502A04Rik
		Afp		4930502E18Rik
		Aftph		4930503B20Rik
		Aga		4930503E14Rik
		Agap1		4930503E24Rik
		Agap2		4930503F20Rik
		Agbl1		4930503H13Rik
		Agbl5		4930503O07Rik
		Agfg1		4930504C09Rik
		Agfg2		4930504O13Rik
		Aggf1		4930505A04Rik
		Agk		4930505G20Rik
		Agl		4930505K13Rik
		Ago1		4930505K14Rik
		Ago2		4930505N22Rik
		Ago3		4930506A18Rik
		Ago4		4930509G22Rik
		Agpat3		4930509J09Rik
		Agpat4		4930509K18Rik
		Agpat5		4930511A08Rik
		Agps		4930511E03Rik
		Agr3		4930511M06Rik
		Agrn		4930512B01Rik
		Agrp		4930512J16Rik
		Agtpbp1		4930512M02Rik
		Agtr1b		4930513D17Rik
		Agtrap		4930513N10Rik
		Ahctf1		4930515B02Rik
		Ahcy		4930515G16Rik
		Ahcyl2		4930515L03Rik
		Ahi1		4930515L19Rik
		Ahnak		4930517E11Rik
		Ahr		4930517M08Rik
		Ahsa1		4930518J21Rik
		AI115009		4930518P08Rik
		AI314180		4930519F16Rik
		AI413582		4930519F24Rik
		AI463170		4930519G04Rik
		AI467606		4930519H02Rik
		AI504432		4930519K11Rik
		AI506816		4930519L02Rik
		AI593442		4930520O04Rik
		AI661453		4930520P13Rik
		AI662270		4930521E06Rik
		AI839979		4930521O11Rik
		AI847159		4930522H14Rik
		Aicda		4930522O17Rik
		Aifm1		4930523C07Rik
		Aim2		4930523O13Rik
		Aip		4930524B15Rik
		Aipl1		4930524B17Rik
		Airn		4930524C18Rik
		Ajap1		4930524N10Rik
		Ajuba		4930524O05Rik
		Ak2		4930524O08Rik
		Ak7		4930525C09Rik
		Akap1		4930526H09Rik
		Akap10		4930526I15Rik
		Akap11		4930526L06Rik
		Akap12		4930527F14Rik
		Akap13		4930527G23Rik
		Akap14		4930528D03Rik
		Akap17b		4930528G23Rik
		Akap3		4930528H21Rik
		Akap4		4930528P14Rik
		Akap5		4930529C04Rik
		Akap6		4930529K09Rik
		Akap7		4930529L06Rik
		Akap8l		4930529N20Rik
		Akap9		4930532I03Rik
		Akip1		4930533B01Rik
		Akna		4930533N22Rik
		Akr1a1		4930533P14Rik
		Akr1b3		4930534H03Rik
		Akr1b7		4930539C22Rik
		Akr1b8		4930539E08Rik
		Akr1d1		4930539M17Rik
		Akr1e1		4930539N22Rik
		Akt1s1		4930540M03Rik
		Akt2		4930542C21Rik
		Akt3		4930542M03Rik
		Alas1		4930543E12Rik
		Alcam		4930543N07Rik
		Aldh18a1		4930544D05Rik
		Aldh1a3		4930544G11Rik
		Aldh1b1		4930544M13Rik
		Aldh2		4930545E07Rik
		Aldh3b1		4930545H06Rik
		Aldh4a1		4930545L23Rik
		Aldh5a1		4930546K05Rik
		Aldh8a1		4930547E08Rik
		Aldh9a1		4930547E14Rik
		Aldoa		4930548G14Rik
		Alg10b		4930548H24Rik
		Alg12		4930548J01Rik
		Alg13		4930548K13Rik
		Alg14		4930549C15Rik
		Alg2		4930550C17Rik
		Alg3		4930550L24Rik
		Alg8		4930552N02Rik
		Alg9		4930552P12Rik
		Alkbh3os1		4930553C11Rik
		Alkbh8		4930553E22Rik
		Alox12		4930553J12Rik
		Alox12e		4930553P18Rik
		Alox15		4930554C24Rik
		Alox5		4930554G24Rik
		Alox5ap		4930554H23Rik
		Alox8		4930554I06Rik
		Alpk1		4930555B12Rik
		Alpk2		4930555G01Rik
		Alpk3		4930555G21Rik
		Alpl		4930555K05Rik
		Alppl2		4930555K19Rik
		Als2cr11		4930556C24Rik
		Alyref2		4930556G01Rik
		Ambn		4930556J02Rik
		Ambra1		4930556L07Rik
		Amdhd1		4930556M19Rik
		Amdhd2		4930556N09Rik
		Amer2		4930556N13Rik
		Amfr		4930557J02Rik
		Amhr2		4930557K07Rik
		Amigo2		4930558C23Rik
		Ammecr1l		4930558F17Rik
		Amn		4930558G05Rik
		Amn1		4930558J18Rik
		Amotl1		4930558K02Rik
		Ampd3		4930559C10Rik
		Amph		4930562C15Rik
		Amz2		4930562F07Rik
		Anapc1		4930563D23Rik
		Anapc4		4930563F08Rik
		Ang		4930563J15Rik
		Ang2		4930563M20Rik
		Ang6		4930564C03Rik
		Angpt1		4930564D02Rik
		Angpt2		4930565D16Rik
		Angpt4		4930567H12Rik
		Angptl2		4930567H17Rik
		Angptl4		4930567J20Rik
		Angptl6		4930567K20Rik
		Angptl7		4930568D16Rik
		Angptl8		4930568E12Rik
		Ank		4930568G15Rik
		Ank1		4930570G19Rik
		Ank2		4930571K23Rik
		Ank3		4930571O06Rik
		Ankfy1		4930572K03Rik
		Ankle1		4930572O13Rik
		Ankrd1		4930573H18Rik
		Ankrd11		4930578C19Rik
		Ankrd12		4930578E11Rik
		Ankrd16		4930578I06Rik
		Ankrd2		4930578L24Rik
		Ankrd22		4930578M01Rik
		Ankrd28		4930578N18Rik
		Ankrd33		4930579D09Rik
		Ankrd33b		4930579F01Rik
		Ankrd34c		4930579G18Rik
		Ankrd37		4930579G24Rik
		Ankrd42		4930579H20Rik
		Ankrd44		4930579J19Rik
		Ankrd45		4930579K19Rik
		Ankrd46		4930579P08Rik
		Ankrd55		4930581F22Rik
		Ankrd6		4930583I09Rik
		Ankrd63		4930583K01Rik
		Ankrd9		4930583P06Rik
		Anks1b		4930584F24Rik
		Anln		4930587E11Rik
		Ano1		4930589L23Rik
		Ano10		4930590A17Rik
		Ano2		4930590J08Rik
		Ano4		4930590L20Rik
		Ano6		4930591A17Rik
		Ano7		4930591E09Rik
		Anp32a		4930592A05Rik
		Anp32e		4930592C13Rik
		Antxr1		4930592I03Rik
		Antxr2		4930593A02Rik
		Anxa1		4930594C11Rik
		Anxa11		4930594O21Rik
		Anxa13		4930595M18Rik
		Anxa2		4930596D02Rik
		Anxa4		4930596I21Rik
		Anxa6		4930597A21Rik
		Anxa7		4930597G03Rik
		Aoah		4930598F16Rik
		Aox1		4931403E22Rik
		Aox2		4931403G20Rik
		Ap1ar		4931406B18Rik
		Ap1b1		4931406H21Rik
		Ap1g1		4931408C20Rik
		Ap1m1		4931408D14Rik
		Ap1s1		4931409K22Rik
		Ap1s2		4931414P19Rik
		Ap1s3		4931417E11Rik
		Ap2a1		4931419H13Rik
		Ap2a2		4931420L22Rik
		Ap2m1		4931423N10Rik
		Ap3b1		4931428F04Rik
		Ap3m1		4931428L18Rik
		Ap3m2		4931429L15Rik
		Ap3s2		4931429P17Rik
		Ap4e1		4931430N09Rik
		Ap4s1		4931431B13Rik
		Ap5b1		4931431C16Rik
		Apaf1		4931440F15Rik
		Apba1		4931440P22Rik
		Apbb1ip		4932411N23Rik
		Apbb2		4932412D23Rik
		Apbb3		4932413F04Rik
		Apc		4932414J04Rik
		Apeh		4932414N04Rik
		Apip		4932415M13Rik
		Apln		4932429P05Rik
		Aplp2		4932435O22Rik
		Apmap		4932438A13Rik
		Apoa1		4932438H23Rik
		Apob		4932441J04Rik
		Apobec1		4932443I19Rik
		Apobec2		4932702P03Rik
		Apobec3		4933400A11Rik
		Apobr		4933400B14Rik
		Apoe		4933400C23Rik
		Apoh		4933400F21Rik
		Apol8		4933400L20Rik
		Apon		4933401B06Rik
		Apool		4933401D09Rik
		Appl1		4933401H06Rik
		Appl2		4933402C06Rik
		Aprt		4933402D24Rik
		Aqp11		4933402E13Rik
		Aqp4		4933402J07Rik
		Aqp7		4933402J10Rik
		Aqp9		4933402J15Rik
		Ar		4933402N03Rik
		Arap1		4933402N22Rik
		Arap2		4933403O08Rik
		Arap3		4933404K13Rik
		Arc		4933404O12Rik
		Arel1		4933405D12Rik
		Arf1		4933405E24Rik
		Arf2		4933405L10Rik
		Arf6		4933405O20Rik
		Arfgap2		4933406C10Rik
		Arfgef1		4933406D12Rik
		Arfgef2		4933406G16Rik
		Arfgef3		4933406I18Rik
		Arfip1		4933406J10Rik
		Arhgap10		4933406K04Rik
		Arhgap11a		4933406M09Rik
		Arhgap12		4933407E24Rik
		Arhgap15		4933407G14Rik
		Arhgap15os		4933407I05Rik
		Arhgap17		4933407K13Rik
		Arhgap18		4933407L21Rik
		Arhgap21		4933408N05Rik
		Arhgap22		4933409F18Rik
		Arhgap23		4933409G03Rik
		Arhgap24		4933411E08Rik
		Arhgap25		4933411G06Rik
		Arhgap26		4933411K16Rik
		Arhgap27		4933412E12Rik
		Arhgap31		4933412E24Rik
		Arhgap32		4933412O06Rik
		Arhgap45		4933413J09Rik
		Arhgap6		4933413L06Rik
		Arhgdib		4933415F23Rik
		Arhgef10		4933416C03Rik
		Arhgef10l		4933416E03Rik
		Arhgef12		4933416M07Rik
		Arhgef2		4933416O17Rik
		Arhgef26		4933417D19Rik
		Arhgef3		4933417E11Rik
		Arhgef33		4933417G07Rik
		Arhgef4		4933417O13Rik
		Arhgef6		4933421I07Rik
		Arhgef7		4933422A05Rik
		Arid1a		4933424G05Rik
		Arid1b		4933424G06Rik
		Arid2		4933424L21Rik
		Arid3a		4933425B07Rik
		Arid3b		4933425L06Rik
		Arid4a		4933427D06Rik
		Arid5a		4933427D14Rik
		Arid5b		4933427E11Rik
		Arih2		4933427E13Rik
		Arl11		4933427I22Rik
		Arl13a		4933428C19Rik
		Arl14		4933428G20Rik
		Arl14epl		4933429K18Rik
		Arl15		4933429O19Rik
		Arl3		4933430H16Rik
		Arl4c		4933430I17Rik
		Arl4d		4933430M04Rik
		Arl5c		4933430N04Rik
		Arl6ip5		4933431E20Rik
		Arl6ip6		4933431G14Rik
		Armc12		4933432G23Rik
		Armc2		4933432I03Rik
		Armc3		4933432I09Rik
		Armc4		4933432K03Rik
		Armc7		4933433F19Rik
		Armc9		4933433G08Rik
		Armt1		4933433G15Rik
		Arnt2		4933433H22Rik
		Arntl		4933436E23Rik
		Arntl2		4933436H12Rik
		Arpc1b		4933436I01Rik
		Arpc2		4933438B17Rik
		Arpc3		4933438K21Rik
		Arpc5		4933439C10Rik
		Arpp21		4933439K11Rik
		Arrb1		4933440J02Rik
		Arrdc3		4933440M02Rik
		Arsg		5031425E22Rik
		Arsi		5031425F14Rik
		Art2a-ps		5031434C07Rik
		Art2b		5031434O11Rik
		Art3		5031439G07Rik
		Art4		5033403H07Rik
		Arx		5033404E19Rik
		As3mt		5033406O09Rik
		Asap1		5033428I22Rik
		Asb1		5330411J11Rik
		Asb11		5330413P13Rik
		Asb14		5330416C01Rik
		Asb17		5330417C22Rik
		Asb2		5330434G04Rik
		Asb5		5330439B14Rik
		Asb6		5430401F13Rik
		Asb7		5430402E10Rik
		Ascc1		5430403N17Rik
		Ascc2		5430419D17Rik
		Ascc3		5430421F17Rik
		Asf1a		5430427M07Rik
		Asgr2		5430428K19Rik
		Asic2		5430431A17Rik
		Asnsd1		5430434I15Rik
		Aspg		5430437J10Rik
		Asph		5530400C23Rik
		Asprv1		5530401A14Rik
		Aspscr1		5530601H04Rik
		Asrgl1		5730403I07Rik
		Ass1		5730409E04Rik
		Astl		5730416F02Rik
		Asxl1		5730420D15Rik
		Ate1		5730435O14Rik
		Atf1		5730455P16Rik
		Atf3		5730488B01Rik
		Atf5		5730507C01Rik
		Atf6		5730522E02Rik
		Atf7ip		5730559C18Rik
		Atg101		5830408C22Rik
		Atg13		5830411N06Rik
		Atg14		5830416I19Rik
		Atg16l1		5830418P13Rik
		Atg16l2		5830428M24Rik
		Atg4c		5830432E09Rik
		Atg5		5830444B04Rik
		Atg7		5830454E08Rik
		Atg9a		5830473C10Rik
		Atic		5930403L14Rik
		Atl1		5930412G12Rik
		Atl2		5930430L01Rik
		Atmin		5930438M14Rik
		Atoh8		6030407O03Rik
		Atox1		6030408B16Rik
		Atp10a		6030419C18Rik
		Atp11b		6030440G07Rik
		Atp13a1		6030443J06Rik
		Atp13a2		6030458C11Rik
		Atp13a3		6030466F02Rik
		Atp1a1		6030468B19Rik
		Atp1a3		6030469F06Rik
		Atp1a4		6030471H07Rik
		Atp1b1		6030498E09Rik
		Atp1b3		6330403K07Rik
		Atp23		6330409D20Rik
		Atp2a2		6330415B21Rik
		Atp2a3		6330415G19Rik
		Atp2b1		6330418K02Rik
		Atp2b2		6330549D23Rik
		Atp2b4		6430411K18Rik
		Atp2c1		6430503K07Rik
		Atp4b		6430531B16Rik
		Atp5g2		6430548M08Rik
		Atp5g3		6430550D23Rik
		Atp5h		6430553K19Rik
		Atp5j		6430562O15Rik
		Atp5l		6430571L13Rik
		Atp5o		6430573F11Rik
		Atp6ap1l		6430584L05Rik
		Atp6ap2		6430628N08Rik
		Atp6v0a1		6430706D22Rik
		Atp6v0d2		6430710C18Rik
		Atp6v1b1		6530402F18Rik
		Atp6v1b2		6530403H02Rik
		Atp6v1c1		6530411M01Rik
		Atp6v1e1		6720468P15Rik
		Atp6v1e2		6720483E21Rik
		Atp6v1g2		6720489N17Rik
		Atp6v1g3		6820408C15Rik
		Atp6v1h		6820426E19Rik
		Atp8a1		6820431F20Rik
		Atp8a2		7420426K07Rik
		Atp8b3		7420700N18Rik
		Atp8b4		7420701I03Rik
		Atp9b		7530416G11Rik
		Atpif1		7630403G23Rik
		Atrnl1		8030411F24Rik
		Atxn1		8030423F21Rik
		Atxn10		8030423J24Rik
		Atxn1l		8030442B05Rik
		Atxn7l1		8030443G20Rik
		Atxn7l1os2		8030451O07Rik
		AU019990		8030455M16Rik
		AU022793		8030474K03Rik
		AU040320		8430408G22Rik
		AU041133		8430422H06Rik
		Auh		8430423G03Rik
		Aunip		8430426J06Rik
		Aurkaip1		8430430B14Rik
		Auts2		8430431K14Rik
		AV039307		8430436N08Rik
		AV205837		8430437L04Rik
		Avl9		9030204H09Rik
		AW112010		9030404E10Rik
		AW554918		9030619P08Rik
		Axdnd1		9030624G23Rik
		Axin1		9030624J02Rik
		Axin2		9030625G05Rik
		AY074887		9130008F23Rik
		AY512915		9130015A21Rik
		Azi2		9130015G15Rik
		Azin1		9130015L21Rik
		Azin2		9130019P16Rik
		B230110C06Rik		9130023H24Rik
		B230206H07Rik		9130024F11Rik
		B230208H11Rik		9130204L05Rik
		B230216N24Rik		9130209A04Rik
		B230217C12Rik		9130221F21Rik
		B230217O12Rik		9130221H12Rik
		B230219D22Rik		9130227L01Rik
		B230303A05Rik		9130230L23Rik
		B230323A14Rik		9130401M01Rik
		B230344G16Rik		9130409I23Rik
		B2m		9230009I02Rik
		B330016D10Rik		9230019H11Rik
		B3galnt1		9230020A06Rik
		B3galnt2		9230102K24Rik
		B3galt2		9230102O04Rik
		B3galt4		9230105E05Rik
		B3galt5		9230110C19Rik
		B3gnt2		9230110F15Rik
		B3gnt5		9230112D13Rik
		B3gnt7		9230112J17Rik
		B3gnt8		9230116N13Rik
		B3gnt9		9230117E06Rik
		B3gntl1		9330102E08Rik
		B430212C06Rik		9330104G04Rik
		B430306N03Rik		9330111N05Rik
		B4galnt1		9330117O12Rik
		B4galnt2		9330159F19Rik
		B4galnt4		9330159M07Rik
		B4galt1		9330162B11Rik
		B4galt4		9330175E14Rik
		B4galt5		9330175M20Rik
		B4galt6		9330178D15Rik
		B4galt7		9330179D12Rik
		B930025P03Rik		9330182L06Rik
		B930092H01Rik		9330182O14Rik
		B9d1		9330188P03Rik
		B9d2		9330199G10Rik
		Babam2		9430007A20Rik
		Bace1		9430014N10Rik
		Bace2		9430018G01Rik
		Bach1		9430019J16Rik
		Bach2		9430021M05Rik
		Bach2os		9430037G07Rik
		Bag2		9430038I01Rik
		Bag3		9430041J12Rik
		Bag5		9430060I03Rik
		Bahcc1		9430065F17Rik
		Bahd1		9430069I07Rik
		Baiap2		9430078K24Rik
		Bambi		9430083A17Rik
		Bambi-ps1		9530002B09Rik
		Bank1		9530003J23Rik
		Banp		9530014B07Rik
		Basp1		9530020I12Rik
		Batf		9530026F06Rik
		Batf2		9530026P05Rik
		Batf3		9530027J09Rik
		Baz1a		9530051G07Rik
		Baz1b		9530052E02Rik
		Baz2a		9530053A07Rik
		Baz2b		9530059O14Rik
		BB123696		9530068E07Rik
		Bbc3		9530080O11Rik
		Bbs10		9530082P21Rik
		Bbs9		9530091C08Rik
		Bbx		9630013A20Rik
		BC004004		9630013K17Rik
		BC005537		9630028B13Rik
		BC016579		9630028H03Rik
		BC018473		9630028I04Rik
		BC022687		9830107B12Rik
		BC024139		9830132P13Rik
		BC024386		9830166K06Rik
		BC028528		9930012K11Rik
		BC030867		9930014A18Rik
		BC031181		9930104L06Rik
		BC031361		9930111H07Rik
		BC037032		a
		BC037704		A030001D20Rik
		BC039771		A130010J15Rik
		BC039966		A130030D18Rik
		BC048507		A130077B15Rik
		BC048644		A1bg
		BC049352		A1cf
		BC049762		A230001M10Rik
		BC051226		A230009B12Rik
		BC051537		A230020J21Rik
		BC051665		A230028O05Rik
		BC147527		A230050P20Rik
		Bcan		A230051N06Rik
		Bcar3		A230056P14Rik
		Bcas1		A230072C01Rik
		Bcas1os2		A230072E10Rik
		Bcas2		A230077H06Rik
		Bcas3		A230083G16Rik
		Bcas3os1		A230107N01Rik
		Bcat1		A230108P19Rik
		Bckdha		A2m
		Bcl10		A2ml1
		Bcl11a		A330008L17Rik
		Bcl2		A330009N23Rik
		Bcl2l1		A330015K06Rik
		Bcl2l10		A330032B11Rik
		Bcl2l11		A330040F15Rik
		Bcl2l13		A330048O09Rik
		Bcl2l14		A330049N07Rik
		Bcl2l15		A330069E16Rik
		Bcl3		A330070K13Rik
		Bcl6		A330074K22Rik
		Bcl9l		A330076C08Rik
		Bclaf3		A330093E20Rik
		Bco1		A330094K24Rik
		Bcor		A330102I10Rik
		Bcr		A3galt2
		Bdkrb1		A430005L14Rik
		Bdnf		A430085M09Rik
		Begain		A430088P11Rik
		Bend3		A430089I19Rik
		Bend4		A430090L17Rik
		Bend5		A430093F15Rik
		Bend6		A430105I19Rik
		Best3		A4galt
		Bet1		A4gnt
		Bet1l		A530006G24Rik
		Bex6		A530010L16Rik
		Bfar		A530013C23Rik
		Bfsp2		A530016L24Rik
		Bhlha15		A530021J07Rik
		Bhlha9		A530032D15Rik
		Bhlhe41		A530046M15Rik
		Bhmt		A530050N04Rik
		Bicd2		A530053G22Rik
		Bicdl1		A530058N18Rik
		Bicra		A530064D06Rik
		Bicral		A530065N20Rik
		Bid		A530072M11Rik
		Bin1		A530088E08Rik
		Bin2		A530099J19Rik
		Bin3		A630001O12Rik
		Birc3		A630010A05Rik
		Birc6		A630023A22Rik
		Bivm		A630023P12Rik
		Blcap		A630075F10Rik
		Blk		A630076J17Rik
		Blm		A630089N07Rik
		Blmh		A630095E13Rik
		Bloc1s3		A630095N17Rik
		Bloc1s4		A730004F24Rik
		Bloodlinc		A730006G06Rik
		Blvrb		A730013G03Rik
		Bmf		A730017C20Rik
		Bmp2k		A730017L22Rik
		Bmp6		A730018C14Rik
		Bmpr1b		A730020E08Rik
		Bmpr2		A730020M07Rik
		Bnip1		A730035I17Rik
		Bnip2		A730036I17Rik
		Bnip3		A730043L09Rik
		Bnipl		A730046J19Rik
		Bod1		A730056A06Rik
		Bod1l		A730082K24Rik
		Bok		A730085K08Rik
		Bola1		A730090N16Rik
		Borcs5		A730098A19Rik
		Borcs6		A830009L08Rik
		Borcs7		A830010M20Rik
		Bpifb4		A830018L16Rik
		Bpifb9b		A830019L24Rik
		Braf		A830019P07Rik
		Brap		A830029E22Rik
		Brca1		A830035O19Rik
		Brd2		A830036E02Rik
		Brd3		A830052D11Rik
		Brd4		A930001A20Rik
		Brf1		A930001C03Rik
		Bri3bp		A930002C04Rik
		Brinp3		A930003A15Rik
		Brpf1		A930003O13Rik
		Brsk1		A930004D18Rik
		Brwd1		A930006I01Rik
		Bsn		A930006K02Rik
		Bspry		A930007A09Rik
		Bst2		A930007I19Rik
		Btaf1		A930009A15Rik
		Btbd16		A930011G23Rik
		Btbd18		A930012L18Rik
		Btbd19		A930015D03Rik
		Btbd35f1		A930016O22Rik
		Btbd35f14		A930017K11Rik
		Btbd9		A930017M01Rik
		Btd		A930018P22Rik
		Btg1		A930019D19Rik
		Btg2		A930031H19Rik
		Btg3		A930033H14Rik
		Btk		A930037H05Rik
		Btn1a1		AA387883
		Btnl10		AA413626
		Btnl2		AA414768
		Btnl4		AA467197
		Btnl9		AA536875
		Btrc		AA543401
		Bub1b		AA545190
		Bzw1		AA619741
		C030006K11Rik		AA986860
		C030013C21Rik		Aaas
		C030018K13Rik		Aacs
		C030029H02Rik		Aadacl2
		C030034L19Rik		Aadacl3
		C030037D09Rik		Aadacl4
		C130026L21Rik		Aadat
		C130050O18Rik		Aaed1
		C130060K24Rik		Aagab
		C130071C03Rik		Aak1
		C1qbp		Aanat
		C1qc		Aar2
		C1ql2		Aard
		C1qtnf6		Aars2
		C1qtnf7		Aarsd1
		C1qtnf9		Aasdh
		C2		Aasdhppt
		C230014O12Rik		Aass
		C230035I16Rik		Aatf
		C230079O03Rik		Aatk
		C2cd2		AB124611
		C2cd4a		Abat
		C2cd4c		Abca1
		C2cd5		Abca12
		C330004P14Rik		Abca13
		C330007P06Rik		Abca14
		C330011F03Rik		Abca15
		C330018D20Rik		Abca16
		C330020E22Rik		Abca17
		C330024C12Rik		Abca2
		C3ar1		Abca3
		C430002N11Rik		Abca4
		C430042M11Rik		Abca5
		C530008M17Rik		Abca6
		C5ar1		Abca7
		C5ar2		Abca8a
		C730014E05Rik		Abca8b
		C730027H18Rik		Abca9
		C730036E19Rik		Abcb10
		C77080		Abcb11
		C87436		Abcb1a
		C920006O11Rik		Abcb1b
		C920009B18Rik		Abcb4
		Caap1		Abcb5
		Cab39		Abcb6
		Cabcoco1		Abcb8
		Cables1		Abcb9
		Cables2		Abcc1
		Cabp7		Abcc10
		Cacna1a		Abcc12
		Cacna1b		Abcc2
		Cacna1d		Abcc3
		Cacna1e		Abcc4
		Cacna1g		Abcc5
		Cacna1i		Abcc6
		Cacna2d2		Abcc8
		Cacnb2		Abcc9
		Cacnb4		Abcd2
		Cacng1		Abcd3
		Cacng2		Abcd4
		Cacng4		Abce1
		Cacng5		Abcg1
		Cacng6		Abcg2
		Cactin		Abcg3
		Cacul1		Abcg4
		Cacybp		Abcg5
		Cadm4		Abcg8
		Cage1		Abhd10
		Calb1		Abhd11os
		Calca		Abhd12
		Calcoco1		Abhd12b
		Calcrl		Abhd14a
		Cald1		Abhd15
		Calhm2		Abhd16a
		Calm1		Abhd17a
		Calm2		Abhd17b
		Calm3		Abhd17c
		Calm4		Abhd18
		Calm5		Abhd2
		Calml3		Abhd3
		Caln1		Abhd4
		Calr4		Abhd5
		Caly		Abhd8
		Camk1d		Abi2
		Camk1g		Abi3bp
		Camk2a		Abl1
		Camk2b		Abl2
		Camk2d		Ablim1
		Camkk1		Ablim2
		Camkmt		Ablim3
		Camsap1		Abo
		Camsap2		Abr
		Camta1		Abra
		Cap1		Abracl
		Capg		Abraxas2
		Capn12		Abt1
		Capn13		Abtb1
		Capn2		Abtb2
		Capn3		Acaa1a
		Capn5		Acaa1b
		Capn8		Acaa2
		Capns1		Acaca
		Caprin2		Acacb
		Capsl		Acad10
		Capza2		Acad12
		Capzb		Acad8
		Car10		Acadl
		Car12		Acadm
		Car2		Acadsb
		Car4		Acan
		Car5a		Acap1
		Car5b		Acap2
		Car6		Acap3
		Car7		Acat1
		Car8		Acat3
		Card10		Acbd3
		Card11		Acbd4
		Card19		Acbd6
		Carlr		Acbd7
		Carm1		Accs
		Carmil1		Accsl
		Carmn		Ace
		Carnmt1		Ace2
		Carns1		Ace3
		Cartpt		Acer1
		Casd1		Acer2
		Casp1		Acer3
		Casp12		Ache
		Casp3		Acin1
		Casp6		Ackr1
		Casp8		Ackr2
		Casq1		Ackr3
		Casr		Ackr4
		Cass4		Acly
		Cat		Acnat1
		Catip		Acnat2
		Catsper2		Aco1
		Catsperd		Acod1
		Cavin3		Acot1
		Cbfa2t3		Acot10
		Cbfb		Acot11
		Cbl		Acot12
		Cblb		Acot13
		Cblc		Acot3
		Cbr2		Acot4
		Cbr3		Acot5
		Cbwd1		Acot6
		Cbx2		Acot7
		Cbx4		Acox2
		Cbx5		Acox3
		Cbx6		Acoxl
		Cc2d1b		Acp4
		Ccar1		Acp5
		Ccar2		Acp6
		Ccdc102a		Acp7
		Ccdc112		Acpp
		Ccdc117		Acr
		Ccdc12		Acrbp
		Ccdc124		Acsbg1
		Ccdc13		Acsbg2
		Ccdc134		Acsf2
		Ccdc14		Acsf3
		Ccdc142		Acsl1
		Ccdc146		Acsl3
		Ccdc148		Acsl4
		Ccdc150		Acsl5
		Ccdc155		Acsl6
		Ccdc162		Acsm1
		Ccdc169		Acsm2
		Ccdc170		Acsm3
		Ccdc171		Acsm4
		Ccdc172		Acss1
		Ccdc173		Acss3
		Ccdc177		Acta1
		Ccdc182		Actb
		Ccdc186		Actbl2
		Ccdc187		Actc1
		Ccdc191		Actg2
		Ccdc25		Actl10
		Ccdc32		Actl11
		Ccdc47		Actl6a
		Ccdc54		Actl6b
		Ccdc57		Actl7a
		Ccdc63		Actl7b
		Ccdc66		Actl9
		Ccdc68		Actn1
		Ccdc71l		Actn2
		Ccdc8		Actn3
		Ccdc80		Actn4
		Ccdc85a		Actr1a
		Ccdc85c		Actr1b
		Ccdc86		Actr2
		Ccdc87		Actr3
		Ccdc88a		Actr3b
		Ccdc88b		Actr5
		Ccdc88c		Actrt1
		Ccdc9		Actrt2
		Ccdc92		Actrt3
		Ccdc93		Acvr1
		Ccdc97		Acvr1b
		Ccin		Acvr1c
		Ccl1		Acvr2a
		Ccl17		Acvr2b
		Ccl24		Acvrl1
		Ccl3		Acy1
		Ccl5		Acy3
		Ccl6		Acyp2
		Ccl9		Ada
		Ccnd1		Adad1
		Ccnd2		Adad2
		Ccnd3		Adam10
		Ccndbp1		Adam11
		Ccnf		Adam12
		Ccng2		Adam15
		Ccni		Adam18
		Ccnj		Adam19
		Ccnjl		Adam1a
		Ccnk		Adam1b
		Ccnl1		Adam2
		Ccnt2		Adam20
		Ccr1		Adam22
		Ccr1l1		Adam23
		Ccr2		Adam24
		Ccr3		Adam25
		Ccr6		Adam26a
		Ccr7		Adam26b
		Ccr9		Adam28
		Ccrl2		Adam29
		Ccser1		Adam30
		Ccser2		Adam32
		Cct5		Adam33
		Cct6b		Adam34
		Ccz1		Adam39
		Cd101		Adam4
		Cd151		Adam5
		Cd160		Adam6a
		Cd163		Adam6b
		Cd163l1		Adam7
		Cd180		Adam8
		Cd1d1		Adamts1
		Cd1d2		Adamts10
		Cd2		Adamts12
		Cd200r1		Adamts13
		Cd200r3		Adamts14
		Cd200r4		Adamts15
		Cd22		Adamts16
		Cd244		Adamts17
		Cd247		Adamts18
		Cd27		Adamts19
		Cd274		Adamts2
		Cd276		Adamts20
		Cd28		Adamts3
		Cd2ap		Adamts4
		Cd2bp2		Adamts5
		Cd300a		Adamts6
		Cd300c		Adamts7
		Cd300c2		Adamts8
		Cd300e		Adamts9
		Cd300lb		Adamtsl1
		Cd300ld3		Adamtsl2
		Cd300lf		Adamtsl3
		Cd302		Adamtsl4
		Cd33		Adamtsl5
		Cd34		Adap1
		Cd38		Adap2
		Cd3d		Adar
		Cd3e		Adarb1
		Cd44		Adarb2
		Cd47		Adat1
		Cd5		Adck5
		Cd52		Adcy1
		Cd53		Adcy10
		Cd55		Adcy2
		Cd6		Adcy3
		Cd63		Adcy4
		Cd68		Adcy5
		Cd69		Adcy6
		Cd7		Adcy7
		Cd70		Adcy8
		Cd72		Adcy9
		Cd74		Adcyap1
		Cd81		Adcyap1r1
		Cd82		Add2
		Cd83		Add3
		Cd84		Adgb
		Cd86		Adgra1
		Cd9		Adgra2
		Cd93		Adgra3
		Cd96		Adgrb1
		Cd99l2		Adgrb2
		Cda		Adgrb3
		Cdadc1		Adgrd1
		Cdan1		Adgre1
		Cdc14a		Adgre4
		Cdc16		Adgre5
		Cdc20b		Adgrf1
		Cdc34		Adgrf2
		Cdc37		Adgrf3
		Cdc40		Adgrf4
		Cdc42		Adgrf5
		Cdc42bpg		Adgrg1
		Cdc42ep1		Adgrg3
		Cdc42ep3		Adgrg5
		Cdc42ep4		Adgrg6
		Cdc42se1		Adgrg7
		Cdc42se2		Adgrl1
		Cdc5l		Adgrl2
		Cdc7		Adgrl3
		Cdca7		Adgrl4
		Cdca7l		Adgrv1
		Cdcp1		Adh4
		Cdcp2		Adh5
		Cdh1		Adh6-ps1
		Cdh13		Adh6a
		Cdh15		Adh7
		Cdh17		Adi1
		Cdh23		Adig
		Cdh26		Adipoq
		Cdh3		Adipor1
		Cdh4		Adipor2
		Cdh6		Adm
		Cdh9		Adm2
		Cdhr3		Adnp2
		Cdk1		Ado
		Cdk14		Adora1
		Cdk17		Adora2a
		Cdk18		Adora2b
		Cdk19		Adpgk
		Cdk20		Adprh
		Cdk2ap2		Adprhl1
		Cdk5r2		Adprhl2
		Cdk5rap2		Adprm
		Cdk5rap3		Adra1a
		Cdk6		Adra1b
		Cdk7		Adra1d
		Cdk8		Adra2a
		Cdkal1		Adra2b
		Cdkl3		Adra2c
		Cdkn1a		Adrb1
		Cdkn1c		Adrb2
		Cdkn2a		Adrb3
		Cdkn2aipnl		Adrm1
		Cdkn2b		Adsl
		Cdkn2c		Adss
		Cdnf		Adssl1
		Cdon		Adtrp
		Cdpf1		Aebp1
		Cds1		Aebp2
		Cds2		Aen
		Cdv3		Aes
		Cdx4		AF067061
		Cdyl		AF067063
		Cdyl2		AF357399
		Ceacam-ps1		AF529169
		Ceacam15		Afap1
		Ceacam16		Afap1l1
		Ceacam18		Afap1l2
		Cebpa		Afdn
		Cebpb		Aff1
		Cebpd		Aff2
		Cebpe		Aff3
		Cela1		Aff4
		Celf2		Afg1l
		Celf4		Afg3l1
		Celf6		Afm
		Celsr1		Afmid
		Cenpa		Aftph
		Cenpc1		Aga
		Cenpe		Agap1
		Cenpu		Agap2
		Cenpv		Agap3
		Cep120		Agbl1
		Cep128		Agbl2
		Cep135		Agbl3
		Cep164		Agbl4
		Cep19		Agbl5
		Cep295		Ager
		Cep295nl		Agfg1
		Cep350		Agfg2
		Cep41		Aggf1
		Cep63		Agk
		Cep68		Agmat
		Cep70		Agmo
		Cep76		Ago1
		Cep83		Ago2
		Cep83os		Ago4
		Cep85		Agpat1
		Cep85l		Agpat2
		Cep97		Agpat3
		Cerkl		Agpat4
		Cers2		Agpat5
		Cers6		Agps
		Ces3a		Agr3
		Ces4a		Agrn
		Cetn3		Agrp
		Cetn4		Agt
		Cfap126		Agtpbp1
		Cfap157		Agtr1a
		Cfap36		Agtr1b
		Cfap43		Agtrap
		Cfap44		Agxt
		Cfap45		Agxt2
		Cfap46		Ahctf1
		Cfap53		Ahcy
		Cfap54		Ahcyl2
		Cfap61		Ahdc1
		Cfap77		Ahi1
		Cfap97		Ahnak
		Cfc1		Ahr
		Cfdp1		Ahrr
		Cfl2		Ahsa1
		Cflar		Ahsa2
		Cfp		AI115009
		Ch25h		AI197445
		Chac1		AI314180
		Chad		AI413582
		Chaf1b		AI427809
		Chd1		AI463170
		Chd2		AI464131
		Chd3		AI506816
		Chd5		AI507597
		Chd7		AI593442
		Chd9		AI597479
		Chdh		AI606473
		Cherp		AI646519
		Chga		AI662270
		Chid1		AI837181
		Chka		AI839979
		Chkb		AI854703
		Chl1		AI987944
		Chmp2a		Aicda
		Chmp4b		Aif1l
		Chmp6		Aifm2
		Chn2		Aifm3
		Chpf2		Aimp2
		Chpt1		Aip
		Chrac1		Aipl1
		Chrm2		Airn
		Chrm3		Ajap1
		Chrna2		Ajuba
		Chrna9		Ak1
		Chst1		Ak2
		Chst10		Ak4
		Chst11		Ak5
		Chst12		Ak7
		Chst14		Ak8
		Chst15		Akain1
		Chst2		Akap1
		Chst3		Akap11
		Chst8		Akap12
		Chsy1		Akap13
		Chsy3		Akap14
		Chuk		Akap2
		Ciapin1		Akap3
		Cib3		Akap5
		Cidea		Akap6
		Cirbp		Akap7
		Cisd2		Akap8
		Cisd3		Akap8l
		Cish		Akap9
		Cit		Akip1
		Cited2		Akirin1
		Cited4		Akirin2
		Ckap2l		Akna
		Ckap4		Aknad1
		Ckb		Akp3
		Cks2		Akr1b10
		Clasp1		Akr1b3
		Clasp2		Akr1b7
		Clasrp		Akr1b8
		Clcn1		Akr1c12
		Clcn5		Akr1c13
		Clcn6		Akr1c14
		Cldn10		Akr1c19
		Cldn11		Akr1c20
		Cldn13		Akr1c6
		Cldn14		Akr1cl
		Cldn20		Akr1d1
		Cldn22		Akr1e1
		Cldn23		Akr7a5
		Cldn34-ps		Akt1
		Cldn34b2		Akt1s1
		Cldn4		Akt2
		Cldn7		Akt3
		Cldnd1		Aktip
		Clec11a		Alad
		Clec12a		Alas1
		Clec12b		Alcam
		Clec14a		Aldh16a1
		Clec16a		Aldh18a1
		Clec1a		Aldh1a2
		Clec1b		Aldh1a3
		Clec2d		Aldh1a7
		Clec2e		Aldh1b1
		Clec2f		Aldh1l1
		Clec2g		Aldh1l2
		Clec2i		Aldh2
		Clec2l		Aldh3a1
		Clec4d		Aldh3a2
		Clec4n		Aldh3b1
		Clec9a		Aldh3b2
		Clic4		Aldh3b3
		Clic5		Aldh4a1
		Clic6		Aldh7a1
		Clint1		Aldh8a1
		Clip1		Aldh9a1
		Clip2		Aldoart1
		Clip4		Aldoart2
		Clk3		Aldob
		Clmn		Alg1
		Clmp		Alg10b
		Cln5		Alg11
		Cln8		Alg12
		Clnk		Alg13
		Clns1a		Alg14
		Clpb		Alg2
		Clptm1l		Alg9
		Clpx		Alk
		Clrn3		Alkal1
		Clstn1		Alkal2
		Clta		Alkbh2
		Cltc		Alkbh4
		Cluap1		Alkbh5
		Clvs1		Alkbh6
		Clybl		Alkbh8
		Cmah		Allc
		Cmas		Alox12
		Cmbl		Alox12b
		Cmc1		Alox12e
		Cmc2		Alox15
		Cmip		Alox5
		Cmklr1		Alox5ap
		Cmpk2		Alox8
		Cmss1		Aloxe3
		Cmtm6		Alpi
		Cmtm7		Alpk1
		Cmya5		Alpk2
		Cnbd2		Alpk3
		Cnbp		Alpl
		Cnga1		Alppl2
		Cnga3		Als2
		Cnih3		Als2cl
		Cnksr3		Als2cr11
		Cnn1		Als2cr12
		Cnn3		Alx1
		Cnnm2		Alx3
		Cnot11		Alx4
		Cnot2		Alyref2
		Cnot4		Ambn
		Cnot6l		Ambp
		Cnot7		Ambra1
		Cnot8		Amd2
		Cnp		Amdhd1
		Cnpy1		Amdhd2
		Cnr2		Amer1
		Cnst		Amer2
		Cntf		Amer3
		Cntfr		Amfr
		Cntn1		Amh
		Cntn2		Amhr2
		Cntn5		Amigo1
		Cntnap2		Amigo2
		Cntnap5b		Amigo3
		Coa3		Ammecr1
		Coa5		Ammecr1l
		Coa7		Amn
		Coasy		Amn1
		Cobll1		Amot
		Coch		Amotl1
		Cog6		Amotl2
		Cog7		Ampd1
		Cog8		Ampd2
		Col11a1		Ampd3
		Col15a1		Amph
		Col16a1		Amtn
		Col17a1		Amy1
		Col18a1		Amy2a5
		Col19a1		Amy2b
		Col22a1		Amz1
		Col24a1		Amz2
		Col26a1		Anapc1
		Col28a1		Anapc10
		Col4a2		Anapc13
		Col6a3		Anapc15
		Col9a3		Anapc4
		Colec11		Anapc7
		Colgalt2		Ang2
		Colq		Ang4
		Commd1		Ang5
		Commd10		Ang6
		Commd3		Angel2
		Commd7		Angpt1
		Commd8		Angpt2
		Commd9		Angpt4
		Comt		Angptl1
		Comtd1		Angptl2
		Cops4		Angptl4
		Cops7b		Angptl6
		Cops8		Angptl7
		Coq2		Angptl8
		Coq8a		Ank
		Corin		Ank1
		Coro1a		Ank2
		Coro1c		Ank3
[truncated: 16,976 more rows]

## Sheet: 2_The gene lists in Venn
	Dataset EV1. The gene lists of Figure 2B Venn diagram
	184 genes	256 genes	6,957 genes		195 genes	336 genes
Bach2 bound genes in Pre-pro-B cells	Yes	No	Yes		No	Yes
Bach2 bound genes in Activated B cells	No	No	No		Yes	Yes
Genes lost H3K9me3 modification in actived B cells	Yes	Yes	Yes		Yes	Yes
Genes upregulated in Sub1-deficient B cells	Yes	Yes	No		No	No
	Gene Symbol	Gene Symbol	Gene Symbol		Gene Symbol	Gene Symbol
1	March7	0610040J01Rik	March1		1700015G11Rik	September9
2	0610005C13Rik	1190028D05Rik	March3		1700018B24Rik	0610012G03Rik
3	1700017G19Rik	1700034G24Rik	March6		1700020N15Rik	1110006O24Rik
4	1700072O05Rik	1700057H21Rik	September3		1700022A22Rik	1190002N15Rik
5	1700108F19Rik	1700110I01Rik	September7		1700023F02Rik	1700015F17Rik
6	4921525O09Rik	2410004I01Rik	September10		1700030N03Rik	1700029H14Rik
7	4930425O10Rik	2610528A11Rik	September11		1700049L16Rik	1810010H24Rik
8	A830018L16Rik	2810006K23Rik	0610009B22Rik		1700080N15Rik	2010111I01Rik
9	Abcc3	2900092C05Rik	0610009L18Rik		1700081H04Rik	2210408F21Rik
10	Acvr2b	4833427G06Rik	0610038B21Rik		1700101O22Rik	2410131K14Rik
11	Adm	4930453L07Rik	0610039H22Rik		1700109I08Rik	3300005D01Rik
12	Adra1d	4930455C13Rik	0610040F04Rik		1810007C17Rik	4921509O07Rik
13	Ahnak	4930467J12Rik	1010001N08Rik		2010106E10Rik	4930474N05Rik
14	Airn	4930519G04Rik	1110002J07Rik		2310057N15Rik	4930513D17Rik
15	Arhgap22	4930548H24Rik	1110002L01Rik		4921530L21Rik	4930523C07Rik
16	Arpp21	4930554H23Rik	1110004F10Rik		4930401O12Rik	4930545L23Rik
17	B230303A05Rik	4930584F24Rik	1110008P14Rik		4930465M20Rik	4930567H12Rik
18	B3galnt1	6430550D23Rik	1110015O18Rik		4930474G06Rik	4930583K01Rik
19	Batf3	9130024F11Rik	1110028F11Rik		4930474H20Rik	4930590L20Rik
20	Bex6	A530099J19Rik	1110028F18Rik		4930533P14Rik	4932441J04Rik
21	C1qc	A730036I17Rik	1110032F04Rik		4930553E22Rik	4933402C06Rik
22	Cacna1b	AA467197	1110034G24Rik		4930554C24Rik	5031425E22Rik
23	Calb1	Abcg2	1110038F14Rik		4930556N09Rik	5430437J10Rik
24	Capn12	Abcg4	1110046J04Rik		4930583P06Rik	9130015A21Rik
25	Cass4	Acad12	1110059E24Rik		5730455P16Rik	9530068E07Rik
26	Cbr3	Adam23	1300002E11Rik		9930014A18Rik	A730020E08Rik
27	Ccdc102a	Adam25	1500015L24Rik		A530065N20Rik	Abca13
28	Ccl5	Adam8	1600002D24Rik		A730017C20Rik	Abcc2
29	Ccnd1	Anapc7	1600014C10Rik		Aadat	Adam6a
30	Cd300e	Anpep	1600014C23Rik		Acot10	Adamtsl1
31	Cd302	Aoc1	1600015I10Rik		Adgrl4	Adrb2
32	Cd7	App	1700001C19Rik		Akain1	Adrm1
33	Cdh15	Aqp1	1700001G01Rik		Amer1	Adtrp
34	Cdh4	Arhgef16	1700001G11Rik		Ankrd7	Afdn
35	Cdk14	Arvcf	1700001K23Rik		Arhgap1	Aff3
36	Cds2	Asb18	1700001L19Rik		Arl5b	Agbl1
37	Cela1	Asic1	1700001P01Rik		Armc6	Akap13
38	Ces3a	Asphd1	1700003F12Rik		B3gat1	Alcam
39	Ch25h	Atg9b	1700003L19Rik		Bms1	Alpk2
40	Chaf1b	Atp1b2	1700003P14Rik		Brinp1	Amigo2
41	Cited4	Axl	1700006H21Rik		C1d	Ano10
42	Ckb	B230110G15Rik	1700007F19Rik		Cdh2	Apbb1ip
43	Clec4n	BC061237	1700007J10Rik		Champ1	Arap1
44	Col4a2	Bicc1	1700007L15Rik		Chm	Arap2
45	Cradd	Bmp4	1700010I14Rik		Chordc1	Arhgap12
46	Creg2	Bmper	1700010K23Rik		Chst9	Arhgef26
47	Csf1r	Bnc1	1700011L22Rik		Cnksr2	Arid3a
48	Cybrd1	C1qa	1700012B07Rik		Cntnap5a	Arid5b
49	D230030E09Rik	C1qb	1700012D14Rik		Cobl	Armc12
50	Dapk2	C1qtnf5	1700012I11Rik		Col1a2	Arpc2
51	Ddr1	C230072F16Rik	1700016C15Rik		Col3a1	Atf3
52	Dhrs3	C7	1700016G22Rik		Col6a2	Atp13a2
53	Dnmbp	C8g	1700016H13Rik		Cpa6	Auts2
54	Dock5	Cadm1	1700016L21Rik		Crnn	B330016D10Rik
55	Drc1	Capn9	1700017B05Rik		Csmd1	B3gnt5
56	E330013P04Rik	Caps2	1700017J07Rik		Cyp2d12	B4galt7
57	Efcab5	Cc2d2a	1700017L05Rik		Cyp3a11	Bace2
58	Egln3	Ccdc183	1700018B08Rik		Cyth3	Bcl2l11
59	Enpep	Cd14	1700018F24Rik		Dbpht2	Bid
60	Fabp5	Cd5l	1700019E08Rik		Dhrsx	Brd2
61	Fam71f1	Cd8a	1700019P21Rik		Dmap1	C730036E19Rik
62	Fcer1g	Cemip	1700020M21Rik		Dnah1	Cacng5
63	Fcgr4	Ces2e	1700020N01Rik		Dnah7b	Carns1
64	Fgl2	Ces5a	1700021F07Rik		Dpp10	Ccdc57
65	Fyb	Chil1	1700022A21Rik		Dpt	Ccdc68
66	Ghsr	Chrna7	1700023C21Rik		Dpyd	Ccdc85a
67	Gm10556	Chrnd	1700024I08Rik		Dsel	Ccdc88b
68	Gm5893	Ckmt2	1700025C18Rik		Dsg1c	Ccl3
69	Gm6416	Cldn2	1700025F24Rik		Efhb	Ccr7
70	Gnaz	Clec4a1	1700025G04Rik		Egflam	Cd81
71	Gpr4	Clec4a4	1700025N23Rik		Emx2	Cdh13
72	Gprc5c	Clec4b1	1700026D11Rik		Epha4	Cdh17
73	Grik4	Cnga4	1700026J14Rik		Erbb4	Cdh6
74	Grin3a	Col14a1	1700027F09Rik		F930015N05Rik	Cdh9
75	Grip1	Cpe	1700027J07Rik		Fam19a2	Cep135
76	Havcr2	Cplx2	1700028D13Rik		Fam229b	Chdh
77	Hfe	Cpq	1700028I16Rik		Fbxl7	Cish
78	Hist2h2bb	Cryab	1700028K03Rik		Fzd8	Cldn34-ps
79	Hmox1	Ctrc	1700028M03Rik		G6pd2	Cmip
80	Hpgd	Cttnbp2nl	1700028P15Rik		Gh	Commd10
81	Hspb7	Cypt8	1700029F12Rik		Gja1	Coq8a
82	Hunk	Dcpp1	1700029J03Rik		Gm10336	Cox18
83	Igf1	Defb20	1700029J07Rik		Gm10440	Cpsf1
84	Il12b	Defb39	1700029N11Rik		Gm10516	Crtc1
85	Il1b	Dpys	1700030A11Rik		Gm10745	Ctla4
86	Irs1	Dsg2	1700030L20Rik		Gm12130	Ctsc
87	Itga9	Dysf	1700041M19Rik		Gm14325	Cxcr4
88	Itgax	Ear2	1700044C05Rik		Gm17644	Cyp26b1
89	Itgb5	Enpp4	1700045H11Rik		Gm19782	Cypt14
90	Itsn1	Epha7	1700046C09Rik		Gm20356	D030024E09Rik
91	Kdm4d	Epx	1700047G03Rik		Gm2115	D030047H15Rik
92	Kif14	Ermap	1700049E22Rik		Gm5169	Dap
93	Lag3	Etd	1700054A03Rik		Gm5415	Dck
94	Lmna	F830016B08Rik	1700055D16Rik		Gm597	Ddx18
95	Lrp3	Fam161b	1700056E22Rik		Gm6634	Dffb
96	Lrrc39	Fam198b	1700057H15Rik		Gm7102	Diaph1
97	Ly6c1	Fam212b	1700060C16Rik		Gm8633	Disc1
98	Maf	Fam46c	1700060C20Rik		Gpr37	Dmd
99	Mafb	Fcna	1700061F12Rik		Hrh4	Dmrta1
100	Maml3	Fcrl5	1700061J23Rik		Htr7	Dnah5
101	Metrnl	Flg2	1700063D05Rik		Ighmbp2	Dnajc13
102	Mettl24	Foxe1	1700063O14Rik		Impact	Dnajc5b
103	Mgll	Foxl2os	1700064J06Rik		Inhba	Dus1l
104	Mmp19	Foxr1	1700064M15Rik		Invs	Ebf2
105	Mpzl1	Fsip1	1700065J11Rik		Isl1	Eif3f
106	Mrc1	Fut4	1700066B17Rik		Ist1	Eif5
107	Ms4a10	G630055G22Rik	1700066B19Rik		Kcnab3	Elmsan1
108	Mt1	Gata1	1700067G17Rik		Kcnd2	En1
109	Myoc	Gfra2	1700073E17Rik		Khdrbs3	Esr1
110	Neurl1a	Gja10	1700084D21Rik		Kirrel3	Etv6
111	Nhsl2	Gm10220	1700086O06Rik		Kl	F13a1
112	Nipa1	Gm12789	1700092K14Rik		Klhl13	Fam219a
113	Nos1ap	Gm14496	1700094M24Rik		Large1	Fam8a1
114	Nppc	Gm19402	1700095B10Rik		Lingo2	Fat3
115	Olfm1	Gm3646	1700096J18Rik		Lonrf1	Fgd2
116	Olfr1262	Gm3985	1700096K18Rik		Lrrtm3	Fgf16
117	Olfr1507	Gm4951	1700096P03Rik		Lrtm1	Fnbp1
118	P2ry14	Gm5114	1700099I09Rik		Lsamp	Fndc3a
119	P2ry6	Gm5126	1700100I10Rik		Macf1	Foxn3
120	Paqr9	Gm5166	1700104L18Rik		Mageb16	Fra10ac1
121	Pbp2	Gm5570	1700110K17Rik		Magi2	Frem2
122	Pcolce2	Gm6961	1700112H15Rik		Mettl4	Gadd45b
123	Peli2	Gm7173	1700112J16Rik		Mgst3	Gbp5
124	Pik3c2g	Gm9758	1700113B09Rik		Mid2	Gclc
125	Pilra	Gp2	1700116B05Rik		Mir1187	Gclm
126	Plxdc1	Gp5	1700119H24Rik		Mon2	Gdf15
127	Plxna4	Gpr35	1700122C19Rik		Mrfap1	Glrx
128	Prr5l	Gpr52	1700123J17Rik		Mrpl3	Gm10416
129	Prss2	Gsc	1700125H03Rik		Mrpl58	Gm14005
130	Prss56	Gys2	1700125H20Rik		Msl3l2	Gm15706
131	Ptges	H2-M2	1700126H18Rik		Mterf1b	Gm1653
132	Ptgs1	Hba-x	1810008I18Rik		Ncr1	Gm20125
133	Ptprd	Hcrt	1810010D01Rik		Neto1	Gm20139
134	Pygl	Hid1	1810011H11Rik		Nlgn1	Gm21057
135	Rab17	Hoxd10	1810013A23Rik		Npas3	Gm4832
136	Rab27b	Ido2	1810013L24Rik		Nrk	Gm5122
137	Rab3il1	Ifi44l	1810019D21Rik		Nyap2	Gm6249
138	Raet1c	Iigp1	1810026B05Rik		Olfr1038-ps	Gng12
139	Rarres2	Il17re	1810034E14Rik		Olfr1505	Gpi1
140	Rbfox1	Ipmk	1810041L15Rik		Opcml	Gramd3
141	Rbm46	Izumo3	1810043G02Rik		Opn5	Grxcr2
142	Rgs1	Jade3	1810046K07Rik		Palm2	Gse1
143	Rin3	Kcnj10	1810053B23Rik		Pappa	Gsr
144	Ripk4	Kcnj2	1810058I24Rik		Pon2	Gtf2a1
145	Rnf150	Kcnj9	1810063I02Rik		Pou4f2	H2-Ob
146	S100a4	Kcnma1	2010003K11Rik		Ppfia2	Hecw2
147	S100b	Kcnu1	2010009K17Rik		Ppp1r2-ps7	Hemk1
148	Scn3a	Kif6	2010010A06Rik		Psmf1	Hormad2
149	Serpina11	Kiss1	2010106C02Rik		Rab20	Hsp90ab1
150	Sfxn5	Klk1b24	2010109I03Rik		Redrum	Ier5
151	Sh2d5	Lef1	2010204K13Rik		Rexo4	Ier5l
152	Sh3rf1	Lekr1	2010300C02Rik		Rgl2	Il10rb
153	Slc11a1	Lrif1	2200002D01Rik		Rhog	Il15ra
154	Slc16a9	Lrrc27	2210010C04Rik		Rnf128	Il21r
155	Slc40a1	Lrrc69	2210406O10Rik		Rprm	Incenp
156	Slc6a12	Lrrtm4	2210409D07Rik		Rps29	Ing2
157	Slc8a1	Mapk10	2210414B05Rik		Ruvbl1	Irf2bp2
158	Socs2	Mapk8ip2	2210416O15Rik		Samd14	Irgm1
159	Sort1	Matn3	2210417A02Rik		Slc35d1	Itgb7
160	Sox4	Meox2	2210420H20Rik		Slco6d1	Itprip
161	Specc1	Mrc2	2300002M23Rik		Smug1	Katnal1
162	Spef2	Mt2	2300009A05Rik		Snx2	Kbtbd7
163	Srxn1	Mtus1	2310001K24Rik		Sostdc1	Kctd16
164	Sstr3	Muc19	2310003N18Rik		Srd5a3	Kctd3
165	Stab2	Mxra7	2310005A03Rik		Stx16	Kdm6b
166	Sval1	Myh6	2310005E17Rik		Sult2a3	Khdc1b
167	Tbc1d4	Nap1l2	2310022B05Rik		Supt4a	Kif16b
168	Tbxas1	Nlrp9b	2310043M15Rik		Taf1b	Kiz
169	Tcp11	Nme9	2310043O21Rik		Tas2r114	Klf13
170	Tgfbi	Npm3-ps1	2310068J16Rik		Tasp1	Klhl25
171	Tgm2	Nr1h3	2310069B03Rik		Tenm4	Lamp2
172	Tmem171	Nrg1	2410003L11Rik		Tex13a	Lmo2
173	Tmem37	Nrg3	2410004B18Rik		Tfcp2l1	Lmo7
174	Tmem51os1	Nupr1	2410004P03Rik		Thpo	Lrp8
175	Tnfaip2	Nwd2	2410012E07Rik		Tinag	Lrrfip1
176	Tnfrsf17	Obscn	2410021H03Rik		Tmeff2	Lta
177	Tnfrsf1a	Olfr1189	2500004C02Rik		Tmem45b	Ly96
178	Tnfrsf22	Olfr1234	2510009E07Rik		Tmem47	Mafg
179	Vipr2	Olfr1313	2610035D17Rik		Tnfaip8l3	Map2k3
180	Wdr86	Olfr1352	2610301B20Rik		Tnfsf13b	Map3k1
181	Wscd1	Olfr155	2610306M01Rik		Triml1	Map4k4
182	Wwp1	Olfr222	2610307P16Rik		Tsga8	Med10
183	Zfp541	Olfr382	2610318M16Rik		Ttbk2	Mgea5
184	Znrf2	Olfr430	2810032G03Rik		Tvp23b	Midn
185		Olfr553	2810410L24Rik		Ube2j2	Mir1904
186		Olfr735	2810459M11Rik		Ube3a	Mir22hg
187		Olfr744	2810474O19Rik		Ush2a	Mir3065
188		Olfr770	2900005J15Rik		Usp29	Mir3089
189		Olfr876	2900026A02Rik		Vangl2	Mir669h
190		Osr1	2900040C04Rik		Vasp	Mir760
191		Pars2	2900041M22Rik		Vmn2r-ps11	Mirt1
192		Pdgfb	2900076A07Rik		Vmn2r114	Mllt6
193		Phldb1	2900079G21Rik		Vmn2r120	Mms22l
194		Pilrb2	2900093K20Rik		Zfp385b	Mrpl1
195		Pkdcc	2900097C17Rik		Zfp770	Mrpl30
196		Pla2g1b	3110002H16Rik			Mrps31
197		Plcd1	3110009E18Rik			Mta3
198		Plekhn1	3110009F21Rik			Mtbp
199		Pom121l12	3110043O21Rik			Mtfr2
200		Pon3	3110056K07Rik			Mtg1
201		Poteg	3110079O15Rik			Mtpap
202		Ppp1r14a	3110082I17Rik			Mybph
203		Ppp1r17	3110099E03Rik			Myo1c
204		Prap1	3200001D21Rik			Nadk
205		Prg2	3830408C21Rik			Nans
206		Prss21	3830432H09Rik			Nap1l3
207		Prss43	3930402G23Rik			Ndst4
208		Rag1	4631405J19Rik			Ndufaf1
209		Ralyl	4632415L05Rik			Neat1
210		Rapgefl1	4732490B19Rik			Nfe2l2
211		Rgs22	4831407H17Rik			Nfia
212		Rhbdl2	4833415N18Rik			Nfkbiz
213		Rnase2a	4833417C18Rik			Nhsl1
214		Rnf148	4833427F10Rik			Nlgn3
215		S100a14	4921504E06Rik			Nme1
216		Scrn1	4921511C20Rik			Noct
217		Sftpd	4921511I17Rik			Nova1
218		Sh3bp1	4921513I03Rik			Nrxn1
219		Sirpb1a	4921524J17Rik			Ntm
220		Sirpb1b	4921531P14Rik			Olfml2b
221		Six3	4922502H24Rik			Olfr1402
222		Skap1	4930401C15Rik			Olfr225
223		Slc22a18	4930402H24Rik			Pdcl3
224		Slc26a6	4930405A10Rik			Pebp4
225		Slc2a10	4930405A21Rik			Pex3
226		Slc38a5	4930405O22Rik			Pim1
227		Slc5a2	4930406D18Rik			Pip5k1c
228		Slc6a20b	4930412C18Rik			Pitx2
229		Smim1	4930413G21Rik			Piwil2
230		Smo	4930417O13Rik			Pla2g6
231		Smr2	4930417O22Rik			Plaur
232		Snx21	4930425L21Rik			Plcg2
233		Sphk1	4930426L09Rik			Plxnc1
234		Spink11	4930429H19Rik			Ppp2r3a
235		Stk39	4930430F21Rik			Ppp3ca
236		Tal1	4930430J02Rik			Prkcd
237		Tescl	4930431P22Rik			Proc
238		Tfr2	4930432J09Rik			Psap
239		Thbs1	4930432L08Rik			Psat1
240		Them7	4930433B08Rik			Psmc2
241		Tmem239	4930440C22Rik			Psmd1
242		Tmem26	4930441H08Rik			Ptprn2
243		Trf	4930443O20Rik			Qrfp
244		Trim71	4930445N18Rik			Rab28
245		Trpc5os	4930447F24Rik			Rab33b
246		Tspan33	4930447J18Rik			Rabep2
247		Ttc8	4930447M23Rik			Rabggta
248		Upk1a	4930453N24Rik			Rad54l2
249		Vcam1	4930455G09Rik			Rag2
250		Vmn1r196	4930459C07Rik			Rasgrp3
251		Vmn1r225	4930465K10Rik			Rfx7
252		Vmo1	4930469K13Rik			Rgs18
253		Vwa7	4930470P17Rik			Rgs6
254		Wbscr17	4930473A02Rik			Rheb
255		Zg16	4930474N09Rik			Rnf169
256		Zscan2	4930478L05Rik			Rpia
257			4930479D17Rik			Rpp21
258			4930481A15Rik			Rprl1
259			4930483O08Rik			Rras2
260			4930484H19Rik			Rsl24d1
261			4930486L24Rik			Rsph3a
262			4930487H11Rik			Rubcnl
263			4930488B22Rik			Rxra
264			4930503B20Rik			Sdc1
265			4930503E24Rik			Sec61b
266			4930503O07Rik			Serpinb8
267			4930505G20Rik			Serpine2
268			4930505K14Rik			Setd1b
269			4930511A08Rik			Sh2b3
270			4930511M06Rik			Sh2d4b
271			4930512J16Rik			Ski
272			4930512M02Rik			Slc14a2
273			4930515B02Rik			Slc15a3
274			4930515G16Rik			Slc16a6
275			4930517M08Rik			Slc1a1
276			4930522O17Rik			Slc22a12
277			4930524C18Rik			Slc24a3
278			4930524N10Rik			Slc25a19
279			4930524O08Rik			Slc27a6
280			4930526H09Rik			Slc36a3
281			4930528G23Rik			Slc37a2
282			4930529L06Rik			Slc39a13
283			4930529N20Rik			Slfn2
284			4930539M17Rik			Snrpc
285			4930542M03Rik			Sntg1
286			4930543E12Rik			Snx29
287			4930544D05Rik			Socs3
288			4930544G11Rik			Socs6
289			4930545H06Rik			Sod1
290			4930546K05Rik			Spag16
291			4930547E08Rik			Specc1l
292			4930548J01Rik			Sprtn
293			4930552P12Rik			Sptbn1
294			4930554G24Rik			Src
295			4930554I06Rik			Srgn
296			4930556J02Rik			Srrm1
297			4930556M19Rik			Ssc4d
298			4930557J02Rik			St6gal1
299			4930558C23Rik			Sub1
300			4930558K02Rik			Suco
301			4930559C10Rik			Sumf2
302			4930563J15Rik			Tango6
303			4930564C03Rik			Tbc1d7
304			4930568G15Rik			Tbl1xr1
305			4930578N18Rik			Tcof1
306			4930579D09Rik			Tet2
307			4930581F22Rik			Tex261
308			4930583I09Rik			Thrb
309			4930591A17Rik			Tiam1
310			4930592I03Rik			Tmprss13
311			4930593A02Rik			Tnfrsf1b
312			4930594C11Rik			Tor1aip2
313			4930594O21Rik			Tox
314			4930595M18Rik			Tox3
315			4930596I21Rik			Tpd52
316			4931403G20Rik			Trp53rkb
317			4931429L15Rik			Trpa1
318			4931431C16Rik			Txlnb
319			4931440F15Rik			Txnl4a
320			4931440P22Rik			Txnl4b
321			4932411N23Rik			Ubl3
322			4932413F04Rik			Ufl1
323			4932414N04Rik			Unkl
324			4932435O22Rik			Usp30
325			4932438H23Rik			Veph1
326			4933400A11Rik			Vps37b
327			4933400F21Rik			Wdfy4
328			4933401D09Rik			Wee1
329			4933402D24Rik			Wwox
330			4933402N22Rik			Xkr5
331			4933404K13Rik			Zbtb38
332			4933405E24Rik			Zfat
333			4933406G16Rik			Zfp386
334			4933406I18Rik			Zfp462
335			4933406J10Rik			Zfp560
336			4933406K04Rik			Zpbp
337			4933407G14Rik
338			4933407K13Rik
339			4933411E08Rik
340			4933412E24Rik
341			4933417O13Rik
342			4933424G05Rik
343			4933424L21Rik
344			4933427I22Rik
345			4933428G20Rik
346			4933430H16Rik
347			4933431G14Rik
348			4933432G23Rik
349			4933432I03Rik
350			4933432K03Rik
351			4933433G08Rik
352			4933433H22Rik
353			4933439K11Rik
354			4933440J02Rik
355			4933440M02Rik
356			5031425F14Rik
357			5031434O11Rik
358			5031439G07Rik
359			5330411J11Rik
360			5330413P13Rik
361			5330416C01Rik
362			5430421F17Rik
363			5430431A17Rik
364			5430434I15Rik
365			5530601H04Rik
366			5730403I07Rik
367			5730435O14Rik
368			5730488B01Rik
369			5730559C18Rik
370			5830411N06Rik
371			5830418P13Rik
372			5830428M24Rik
373			5830432E09Rik
374			5830454E08Rik
375			5830473C10Rik
376			5930438M14Rik
377			6030407O03Rik
378			6030408B16Rik
379			6030419C18Rik
380			6030466F02Rik
381			6030469F06Rik
382			6030471H07Rik
383			6330403K07Rik
384			6330409D20Rik
385			6330415G19Rik
386			6430531B16Rik
387			6430548M08Rik
388			6430562O15Rik
389			6430571L13Rik
390			6430710C18Rik
391			6530403H02Rik
392			6820426E19Rik
393			7420700N18Rik
394			8030423F21Rik
395			8030442B05Rik
396			8030474K03Rik
397			8430408G22Rik
398			8430423G03Rik
399			8430426J06Rik
400			8430430B14Rik
401			8430436N08Rik
402			9030204H09Rik
403			9030404E10Rik
404			9030625G05Rik
405			9130015G15Rik
406			9130221F21Rik
407			9130230L23Rik
408			9230105E05Rik
409			9230112J17Rik
410			9230117E06Rik
411			9330111N05Rik
412			9330159M07Rik
413			9330175E14Rik
414			9330178D15Rik
415			9330199G10Rik
416			9430014N10Rik
417			9430018G01Rik
418			9430019J16Rik
419			9430037G07Rik
420			9430069I07Rik
421			9430078K24Rik
422			9430083A17Rik
423			9530014B07Rik
424			9530052E02Rik
425			9530053A07Rik
426			9530059O14Rik
427			9630013K17Rik
428			a
429			A030001D20Rik
430			A130077B15Rik
431			A1bg
432			A230001M10Rik
433			A230009B12Rik
434			A230028O05Rik
435			A230108P19Rik
436			A330009N23Rik
437			A330015K06Rik
438			A330032B11Rik
439			A330074K22Rik
440			A330076C08Rik
441			A330093E20Rik
442			A330094K24Rik
443			A330102I10Rik
444			A430088P11Rik
445			A430090L17Rik
446			A430093F15Rik
447			A430105I19Rik
448			A4galt
449			A530006G24Rik
450			A530013C23Rik
451			A530016L24Rik
452			A530021J07Rik
453			A530072M11Rik
454			A630001O12Rik
455			A730004F24Rik
456			A730043L09Rik
457			A730082K24Rik
458			A730085K08Rik
459			A730098A19Rik
460			A830009L08Rik
461			A830010M20Rik
462			A830029E22Rik
463			A830052D11Rik
464			A930001A20Rik
465			A930001C03Rik
466			A930003A15Rik
467			A930007A09Rik
468			A930007I19Rik
469			A930011G23Rik
470			A930015D03Rik
471			A930018P22Rik
472			A930019D19Rik
473			A930031H19Rik
474			A930033H14Rik
475			AA414768
476			AA619741
477			Aacs
478			Aaed1
479			Aagab
480			Aak1
481			Aanat
482			Aars2
483			Aasdh
484			Aatk
485			Abca1
486			Abca16
487			Abca17
488			Abca3
489			Abca7
490			Abca8b
491			Abcb1a
492			Abcb1b
493			Abcb4
494			Abcb6
495			Abcb9
496			Abcc1
497			Abcc4
498			Abcc5
499			Abcd3
500			Abce1
501			Abcg1
502			Abcg3
503			Abhd12
504			Abhd15
505			Abhd17c
506			Abhd2
507			Abhd3
508			Abhd8
509			Abi2
510			Abl1
511			Abl2
512			Ablim1
513			Ablim2
514			Abo
515			Abr
516			Abra
517			Abraxas2
518			Abt1
519			Abtb1
520			Abtb2
521			Acaa2
522			Acaca
523			Acacb
524			Acad10
525			Acadl
526			Acadm
527			Acap1
528			Acap2
529			Acap3
530			Acat1
531			Acbd4
532			Ache
533			Ackr2
534			Ackr3
535			Acly
536			Acnat2
537			Acod1
538			Acot11
539			Acot12
540			Acot7
541			Acoxl
542			Acsf2
543			Acsf3
544			Acsl1
545			Acsl3
546			Acsl4
547			Acsl5
548			Acsl6
549			Acss1
550			Actb
551			Actbl2
552			Actl11
553			Actl7a
554			Actl9
555			Actn1
556			Actn2
557			Actr2
558			Actr3
559			Actr3b
560			Actrt2
561			Acvr1c
562			Acvrl1
563			Adam10
564			Adam11
565			Adam15
566			Adam22
567			Adam30
568			Adam6b
569			Adamts10
570			Adamts14
571			Adamts16
572			Adamts17
573			Adamts18
574			Adamts3
575			Adamts6
576			Adamtsl4
577			Adap1
578			Adar
579			Adcy2
580			Adcy3
581			Adcy7
582			Adcy9
583			Add3
584			Adgb
585			Adgre1
586			Adgre4
587			Adgre5
588			Adgrf1
589			Adgrg1
590			Adgrg6
591			Adh4
592			Adi1
593			Adipoq
594			Adipor2
595			Adnp2
596			Adora1
597			Adora2a
598			Adora2b
599			Adprhl1
600			Adra2a
601			Adra2c
602			Adrb1
603			Adsl
604			Adssl1
605			Aebp2
606			AF067061
607			Afap1
608			Aff1
609			Aff4
610			Afg1l
611			Afg3l1
612			Aftph
613			Aga
614			Agap1
615			Agap2
616			Agbl5
617			Agfg1
618			Agfg2
619			Aggf1
620			Agk
621			Ago1
622			Ago2
623			Ago4
624			Agpat3
625			Agpat4
626			Agpat5
627			Agps
628			Agr3
629			Agrn
630			Agrp
631			Agtpbp1
632			Agtr1b
633			Agtrap
634			Ahctf1
635			Ahcy
636			Ahcyl2
637			Ahi1
638			Ahr
639			Ahsa1
640			AI115009
641			AI314180
642			AI413582
643			AI463170
644			AI506816
645			AI593442
646			AI662270
647			AI839979
648			Aicda
649			Aip
650			Aipl1
651			Ajap1
652			Ajuba
653			Ak2
654			Ak7
655			Akap1
656			Akap11
657			Akap12
658			Akap14
659			Akap3
660			Akap5
661			Akap6
662			Akap7
663			Akap8l
664			Akap9
665			Akip1
666			Akna
667			Akr1b3
668			Akr1b7
669			Akr1b8
670			Akr1d1
671			Akr1e1
672			Akt1s1
673			Akt2
674			Akt3
675			Alas1
676			Aldh18a1
677			Aldh1a3
678			Aldh1b1
679			Aldh2
680			Aldh3b1
681			Aldh4a1
682			Aldh8a1
683			Aldh9a1
684			Alg10b
685			Alg12
686			Alg13
687			Alg14
688			Alg2
689			Alg9
690			Alkbh8
691			Alox12
692			Alox12e
693			Alox15
694			Alox5
695			Alox5ap
696			Alox8
697			Alpk1
698			Alpk3
699			Alpl
700			Alppl2
701			Als2cr11
702			Alyref2
703			Ambn
704			Ambra1
705			Amdhd1
706			Amdhd2
707			Amer2
708			Amfr
709			Amhr2
710			Ammecr1l
711			Amn
712			Amn1
713			Amotl1
714			Ampd3
715			Amph
716			Amz2
717			Anapc1
718			Anapc4
719			Ang2
720			Ang6
721			Angpt1
722			Angpt2
723			Angpt4
724			Angptl2
725			Angptl4
726			Angptl6
727			Angptl7
728			Angptl8
729			Ank
730			Ank1
731			Ank2
732			Ank3
733			Ankle1
734			Ankrd1
735			Ankrd16
736			Ankrd2
737			Ankrd28
738			Ankrd33
739			Ankrd33b
740			Ankrd34c
741			Ankrd42
742			Ankrd45
743			Ankrd46
744			Ankrd55
745			Ankrd6
746			Ankrd63
747			Ankrd9
748			Anks1b
749			Ano1
750			Ano2
751			Ano4
752			Ano7
753			Anp32a
754			Anp32e
755			Antxr1
756			Antxr2
757			Anxa1
758			Anxa11
759			Anxa13
760			Anxa2
761			Anxa4
762			Anxa6
763			Aoah
764			Aox1
765			Aox2
766			Ap1b1
767			Ap1s1
768			Ap1s3
769			Ap2a1
770			Ap2a2
771			Ap2m1
772			Ap3b1
773			Ap3m1
774			Ap3m2
775			Ap4e1
776			Ap5b1
777			Apaf1
778			Apba1
779			Apbb2
780			Apbb3
781			Apc
782			Apeh
783			Apip
784			Apln
785			Aplp2
786			Apoa1
787			Apob
788			Apobec2
789			Apobec3
790			Apoe
791			Apoh
792			Apol8
793			Apon
794			Apool
795			Appl2
796			Aprt
797			Aqp11
798			Aqp4
799			Aqp7
800			Aqp9
801			Ar
802			Arap3
803			Arc
804			Arf1
805			Arf2
806			Arf6
807			Arfgap2
808			Arfgef1
809			Arfgef2
810			Arfgef3
811			Arfip1
812			Arhgap10
813			Arhgap11a
814			Arhgap15
815			Arhgap15os
816			Arhgap18
817			Arhgap21
818			Arhgap23
819			Arhgap24
820			Arhgap26
821			Arhgap27
822			Arhgap31
823			Arhgap32
824			Arhgap45
825			Arhgap6
826			Arhgef10
827			Arhgef10l
828			Arhgef12
829			Arhgef2
830			Arhgef3
831			Arhgef33
832			Arhgef4
833			Arhgef6
834			Arhgef7
835			Arid1a
836			Arid1b
837			Arid2
838			Arid3b
839			Arid5a
840			Arl11
841			Arl14
842			Arl14epl
843			Arl15
844			Arl4c
845			Arl4d
846			Arl5c
847			Arl6ip5
848			Arl6ip6
849			Armc2
850			Armc3
851			Armc4
852			Armc7
853			Armc9
854			Armt1
855			Arnt2
856			Arntl
857			Arntl2
858			Arpc1b
859			Arpc3
860			Arrb1
861			Arrdc3
862			Arsg
863			Arsi
864			Art2a-ps
865			Art2b
866			Art3
867			Art4
868			Arx
869			Asap1
870			Asb1
871			Asb14
872			Asb17
873			Asb2
874			Asb6
875			Asb7
876			Ascc1
877			Ascc3
878			Asf1a
879			Asgr2
880			Asic2
881			Aspg
882			Asph
883			Asprv1
884			Aspscr1
885			Asrgl1
886			Ass1
887			Astl
888			Asxl1
889			Ate1
890			Atf1
891			Atf5
892			Atf6
893			Atf7ip
894			Atg101
895			Atg14
896			Atg16l1
897			Atg16l2
898			Atg4c
899			Atg5
900			Atg7
901			Atic
902			Atl1
903			Atl2
904			Atmin
905			Atoh8
906			Atox1
907			Atp10a
908			Atp13a1
909			Atp13a3
910			Atp1a1
911			Atp1a3
912			Atp1a4
913			Atp1b1
914			Atp1b3
915			Atp23
916			Atp2a2
917			Atp2a3
918			Atp2b1
919			Atp2b2
920			Atp2b4
921			Atp2c1
922			Atp4b
923			Atp5g3
924			Atp5j
925			Atp5o
926			Atp6ap1l
927			Atp6ap2
928			Atp6v0a1
929			Atp6v0d2
930			Atp6v1b1
931			Atp6v1b2
932			Atp6v1e1
933			Atp6v1e2
934			Atp6v1g2
935			Atp6v1g3
936			Atp6v1h
937			Atp8a1
938			Atp8a2
939			Atp8b3
940			Atp8b4
941			Atp9b
942			Atrnl1
943			Atxn1
944			Atxn10
945			Atxn1l
946			Atxn7l1
947			Atxn7l1os2
948			AU019990
949			AU022793
950			AU040320
951			AU041133
952			Auh
953			Aunip
954			AV205837
955			AW112010
956			AW554918
957			Axdnd1
958			Axin1
959			Axin2
960			AY512915
961			Azi2
962			Azin1
963			Azin2
964			B230110C06Rik
965			B230206H07Rik
966			B230216N24Rik
967			B230217C12Rik
968			B230217O12Rik
969			B230323A14Rik
970			B230344G16Rik
971			B3galnt2
972			B3galt2
973			B3galt4
974			B3galt5
975			B3gnt2
976			B3gnt7
977			B3gnt8
978			B3gnt9
979			B3gntl1
980			B430212C06Rik
981			B4galnt1
982			B4galnt2
983			B4galnt4
984			B4galt1
985			B4galt4
986			B4galt5
987			B4galt6
988			B930025P03Rik
989			B930092H01Rik
990			B9d1
991			Babam2
992			Bace1
993			Bach1
994			Bach2
995			Bach2os
996			Bag2
997			Bag3
998			Bag5
999			Bahcc1
1000			Bahd1
1001			Baiap2
1002			Bambi
1003			Basp1
1004			Batf
1005			Batf2
1006			Baz1b
1007			Baz2a
1008			Baz2b
1009			BB123696
1010			Bbc3
1011			Bbs10
1012			Bbs9
1013			Bbx
1014			BC004004
1015			BC016579
1016			BC018473
1017			BC022687
1018			BC024139
1019			BC024386
1020			BC030867
1021			BC031361
1022			BC037032
1023			BC039771
1024			BC039966
1025			BC048507
1026			BC048644
1027			BC049352
1028			BC049762
1029			BC051537
1030			BC051665
1031			BC147527
1032			Bcan
1033			Bcar3
1034			Bcas1
1035			Bcas1os2
1036			Bcas2
1037			Bcl10
1038			Bcl11a
1039			Bcl2
1040			Bcl2l1
1041			Bcl2l10
1042			Bcl2l13
1043			Bcl2l14
1044			Bcl2l15
1045			Bcl3
1046			Bcl6
1047			Bcl9l
1048			Bclaf3
1049			Bco1
1050			Bcor
1051			Bcr
1052			Bdkrb1
1053			Bdnf
1054			Begain
1055			Bend3
1056			Bend4
1057			Bend5
1058			Best3
1059			Bet1
1060			Bet1l
1061			Bfsp2
1062			Bhlha15
1063			Bhlha9
1064			Bhlhe41
1065			Bhmt
1066			Bicd2
1067			Bicdl1
1068			Bicra
1069			Bicral
1070			Bin1
1071			Bin2
1072			Birc3
1073			Bivm
1074			Blcap
1075			Blk
1076			Blm
1077			Bloc1s3
1078			Bloc1s4
1079			Blvrb
1080			Bmf
1081			Bmp6
1082			Bmpr1b
1083			Bmpr2
1084			Bnip1
1085			Bnip2
1086			Bnip3
1087			Bod1
1088			Bod1l
1089			Bok
1090			Bola1
1091			Borcs5
1092			Bpifb4
1093			Brap
1094			Brd4
1095			Brf1
1096			Bri3bp
1097			Brinp3
1098			Brsk1
1099			Brwd1
1100			Bsn
1101			Bst2
1102			Btaf1
1103			Btbd16
1104			Btbd18
1105			Btbd19
1106			Btbd9
1107			Btd
1108			Btg1
1109			Btg2
1110			Btg3
1111			Btn1a1
1112			Btnl10
1113			Btnl2
1114			Btnl4
1115			Btnl9
1116			Btrc
1117			Bub1b
1118			Bzw1
1119			C030006K11Rik
1120			C030013C21Rik
1121			C030029H02Rik
1122			C030034L19Rik
1123			C030037D09Rik
1124			C130026L21Rik
1125			C130050O18Rik
1126			C130060K24Rik
1127			C130071C03Rik
1128			C1qbp
1129			C1ql2
1130			C1qtnf6
1131			C1qtnf7
1132			C1qtnf9
1133			C2
1134			C230014O12Rik
1135			C230079O03Rik
1136			C2cd2
1137			C2cd4a
1138			C2cd4c
1139			C2cd5
1140			C330004P14Rik
1141			C330011F03Rik
1142			C330018D20Rik
1143			C330020E22Rik
1144			C330024C12Rik
1145			C3ar1
1146			C430002N11Rik
1147			C430042M11Rik
1148			C530008M17Rik
1149			C5ar2
1150			C730014E05Rik
1151			C730027H18Rik
1152			C77080
1153			C920006O11Rik
1154			Caap1
1155			Cabcoco1
1156			Cables1
1157			Cables2
1158			Cabp7
1159			Cacna1a
1160			Cacna1d
1161			Cacna1e
1162			Cacna1g
1163			Cacna1i
1164			Cacna2d2
1165			Cacnb2
1166			Cacnb4
1167			Cacng1
1168			Cacng2
1169			Cacng4
1170			Cacng6
1171			Cactin
1172			Cacul1
1173			Cadm4
1174			Cage1
1175			Calca
1176			Calcoco1
1177			Calcrl
1178			Cald1
1179			Calhm2
1180			Calm1
1181			Calm2
1182			Calm3
1183			Calm4
1184			Calm5
1185			Calml3
1186			Caln1
1187			Caly
1188			Camk1d
1189			Camk1g
1190			Camk2a
1191			Camk2b
1192			Camk2d
1193			Camkk1
1194			Camkmt
1195			Camsap1
1196			Camsap2
1197			Camta1
1198			Cap1
1199			Capg
1200			Capn13
1201			Capn2
1202			Capn5
1203			Capn8
1204			Capns1
1205			Capsl
1206			Capza2
1207			Capzb
1208			Car10
1209			Car12
1210			Car2
1211			Car4
1212			Car5a
1213			Car6
1214			Car7
1215			Car8
1216			Card10
1217			Card11
1218			Card19
1219			Carlr
1220			Carm1
1221			Carmil1
1222			Carmn
1223			Cartpt
1224			Casd1
1225			Casp1
1226			Casp12
1227			Casp3
1228			Casp6
1229			Casq1
1230			Casr
1231			Cat
1232			Catip
1233			Catsperd
1234			Cavin3
1235			Cbfa2t3
1236			Cbfb
1237			Cblb
1238			Cblc
1239			Cbr2
1240			Cbx2
1241			Cbx4
1242			Cc2d1b
1243			Ccar2
1244			Ccdc112
1245			Ccdc117
1246			Ccdc12
1247			Ccdc124
1248			Ccdc13
1249			Ccdc134
1250			Ccdc14
1251			Ccdc142
1252			Ccdc148
1253			Ccdc150
1254			Ccdc155
1255			Ccdc162
1256			Ccdc169
1257			Ccdc170
1258			Ccdc171
1259			Ccdc172
1260			Ccdc173
1261			Ccdc177
1262			Ccdc182
1263			Ccdc186
1264			Ccdc187
1265			Ccdc25
1266			Ccdc32
1267			Ccdc54
1268			Ccdc63
1269			Ccdc66
1270			Ccdc71l
1271			Ccdc8
1272			Ccdc80
1273			Ccdc85c
1274			Ccdc86
1275			Ccdc87
1276			Ccdc88a
1277			Ccdc88c
1278			Ccdc9
1279			Ccdc92
1280			Ccdc93
1281			Ccdc97
1282			Ccin
1283			Ccl1
1284			Ccl17
1285			Ccl24
1286			Ccl9
1287			Ccnd2
1288			Ccnd3
1289			Ccnf
1290			Ccng2
1291			Ccni
1292			Ccnj
1293			Ccnjl
1294			Ccnk
1295			Ccnl1
1296			Ccr2
1297			Ccr6
1298			Ccser1
1299			Ccser2
1300			Cct6b
1301			Ccz1
1302			Cd101
1303			Cd160
1304			Cd163
1305			Cd163l1
1306			Cd180
1307			Cd1d1
1308			Cd1d2
1309			Cd2
1310			Cd200r3
1311			Cd200r4
1312			Cd22
1313			Cd247
1314			Cd27
1315			Cd276
1316			Cd28
1317			Cd2ap
1318			Cd2bp2
1319			Cd300a
1320			Cd300c
1321			Cd300c2
1322			Cd300lb
1323			Cd300lf
1324			Cd33
1325			Cd34
1326			Cd38
1327			Cd3e
1328			Cd44
1329			Cd47
1330			Cd5
1331			Cd52
1332			Cd53
1333			Cd6
1334			Cd70
1335			Cd82
1336			Cd83
1337			Cd84
1338			Cd9
1339			Cd93
1340			Cd96
1341			Cda
1342			Cdadc1
1343			Cdan1
1344			Cdc14a
1345			Cdc16
1346			Cdc20b
1347			Cdc34
1348			Cdc37
1349			Cdc40
1350			Cdc42
1351			Cdc42bpg
1352			Cdc42ep1
1353			Cdc42ep3
1354			Cdc42ep4
1355			Cdc5l
1356			Cdc7
1357			Cdca7
1358			Cdca7l
1359			Cdcp1
1360			Cdcp2
1361			Cdh1
1362			Cdh23
1363			Cdh26
1364			Cdh3
1365			Cdhr3
1366			Cdk1
1367			Cdk18
1368			Cdk19
1369			Cdk20
1370			Cdk5r2
1371			Cdk5rap2
1372			Cdk5rap3
1373			Cdk6
1374			Cdk7
1375			Cdk8
1376			Cdkal1
1377			Cdkn1a
1378			Cdkn1c
1379			Cdkn2a
1380			Cdkn2aipnl
1381			Cdkn2b
1382			Cdkn2c
1383			Cdnf
1384			Cdon
1385			Cdpf1
1386			Cds1
1387			Cdyl
1388			Cdyl2
1389			Ceacam-ps1
1390			Ceacam15
1391			Ceacam16
1392			Ceacam18
1393			Cebpa
1394			Cebpb
1395			Cebpd
1396			Cebpe
1397			Celf2
1398			Celf4
1399			Celf6
1400			Celsr1
1401			Cenpa
1402			Cenpc1
1403			Cenpe
1404			Cenpu
1405			Cenpv
1406			Cep128
1407			Cep164
1408			Cep295
1409			Cep295nl
1410			Cep350
1411			Cep41
1412			Cep68
1413			Cep76
1414			Cep83os
1415			Cep85
1416			Cep85l
1417			Cep97
1418			Cerkl
1419			Cers2
1420			Cers6
1421			Ces4a
1422			Cetn3
1423			Cfap126
1424			Cfap157
1425			Cfap36
1426			Cfap43
1427			Cfap44
1428			Cfap45
1429			Cfap46
1430			Cfap53
1431			Cfap54
1432			Cfap61
1433			Cfap77
1434			Cfc1
1435			Cfdp1
1436			Cfl2
1437			Cflar
1438			Cfp
1439			Chac1
1440			Chad
1441			Chd5
1442			Chd7
1443			Chd9
1444			Chga
1445			Chid1
1446			Chka
1447			Chl1
1448			Chmp2a
1449			Chmp4b
1450			Chmp6
1451			Chn2
1452			Chpf2
1453			Chpt1
1454			Chrac1
1455			Chrm2
1456			Chrm3
1457			Chrna2
1458			Chrna9
1459			Chst1
1460			Chst10
1461			Chst11
1462			Chst12
1463			Chst14
1464			Chst15
1465			Chst2
1466			Chst3
1467			Chst8
1468			Chsy3
1469			Cidea
1470			Cisd2
1471			Cisd3
1472			Cit
1473			Cited2
1474			Ckap2l
1475			Ckap4
1476			Cks2
1477			Clasp1
1478			Clasp2
1479			Clasrp
1480			Clcn1
1481			Clcn6
1482			Cldn10
1483			Cldn11
1484			Cldn13
1485			Cldn14
1486			Cldn22
1487			Cldn23
1488			Cldn34b2
1489			Cldn4
1490			Cldn7
1491			Clec11a
1492			Clec14a
1493			Clec16a
1494			Clec1a
1495			Clec2e
1496			Clec2g
1497			Clec2l
1498			Clic4
1499			Clic5
1500			Clic6
1501			Clint1
1502			Clip1
1503			Clip2
1504			Clip4
1505			Clk3
1506			Clmn
1507			Clmp
1508			Cln8
1509			Clnk
1510			Clns1a
1511			Clpb
1512			Clptm1l
1513			Clpx
1514			Clrn3
1515			Clstn1
1516			Clta
1517			Cluap1
1518			Clvs1
1519			Clybl
1520			Cmah
1521			Cmbl
1522			Cmc1
1523			Cmc2
1524			Cmklr1
1525			Cmpk2
1526			Cmss1
1527			Cmtm6
1528			Cmtm7
1529			Cmya5
1530			Cnbd2
1531			Cnga3
1532			Cnih3
1533			Cnksr3
1534			Cnn1
1535			Cnn3
1536			Cnnm2
1537			Cnot11
1538			Cnot6l
1539			Cnot7
1540			Cnot8
1541			Cnpy1
1542			Cnr2
1543			Cnst
1544			Cntfr
1545			Cntn1
1546			Cntn2
1547			Cntn5
1548			Cntnap2
1549			Cntnap5b
1550			Coa3
1551			Coa5
1552			Coa7
1553			Cobll1
1554			Coch
1555			Cog6
1556			Cog7
1557			Cog8
1558			Col11a1
1559			Col15a1
1560			Col16a1
1561			Col17a1
1562			Col18a1
1563			Col19a1
1564			Col22a1
1565			Col24a1
1566			Col26a1
1567			Col28a1
1568			Col6a3
1569			Col9a3
1570			Colec11
1571			Colgalt2
1572			Colq
1573			Commd1
1574			Commd3
1575			Commd7
1576			Commd8
1577			Commd9
1578			Comt
1579			Comtd1
1580			Cops8
1581			Coq2
1582			Corin
1583			Coro1a
1584			Coro1c
1585			Coro2a
1586			Coro2b
1587			Coro6
1588			Coro7
1589			Cotl1
1590			Cox15
1591			Cox16
1592			Cox20
1593			Cox4i1
1594			Cox4i2
1595			Cox6c
1596			Cox7a2l
1597			Cox8a
1598			Cpa1
1599			Cpa5
1600			Cpb1
1601			Cpb2
1602			Cpd
1603			Cpeb2
1604			Cped1
1605			Cpn2
1606			Cpne2
1607			Cpne3
1608			Cpne5
1609			Cpne7
1610			Cpox
1611			Cpsf2
1612			Cpsf6
1613			Cpt1a
1614			Crabp1
1615			Cracr2a
1616			Crb1
1617			Crbn
1618			Creb1
1619			Creb5
1620			Crebbp
1621			Creg1
1622			Crem
1623			Crh
1624			Crhbp
1625			Crim1
1626			Crip3
1627			Cript
1628			Crisp1
1629			Crispld2
1630			Crk
1631			Crkl
1632			Crlf2
1633			Crmp1
1634			Crocc
1635			Crocc2
1636			Crot
1637			Crtc3
1638			Cry1
1639			Cryaa
1640			Cryba4
1641			Crybg1
1642			Crybg2
1643			Crybg3
1644			Crygn
1645			Cryl1
1646			Csad
1647			Csdc2
1648			Cse1l
1649			Csf1
1650			Csf2
1651			Csf2ra
1652			Csf2rb
1653			Csf2rb2
1654			Csf3
1655			Csf3r
1656			Csgalnact1
1657			Csgalnact2
1658			Csk
1659			Csnk1g2
1660			Csnk1g3
1661			Csnk2a1
1662			Csrnp1
1663			Csrp1
1664			Cst10
1665			Cst3
1666			Cst7
1667			Cstad
1668			Cstf2t
1669			Cstf3
1670			Ctbp1
1671			Ctbs
1672			Ctcfl
1673			Ctdp1
1674			Ctgf
1675			Ctif
1676			Ctnna1
1677			Ctnna3
1678			Ctnnbip1
1679			Ctnnbl1
1680			Ctnnd1
1681			Ctnnd2
1682			Ctrb1
1683			Ctsb
1684			Ctsd
1685			Ctsl
1686			Ctss
1687			Cttn
1688			Cuedc1
1689			Cul1
1690			Cul2
1691			Cul3
1692			Cux1
1693			Cux2
1694			Cwc25
1695			Cwc27
1696			Cwh43
1697			Cx3cr1
1698			Cxcl10
1699			Cxcl12
1700			Cxcl13
1701			Cxcl3
1702			Cxcr2
1703			Cxcr3
1704			Cxcr5
1705			Cxxc1
1706			Cxxc4
1707			Cxxc5
1708			Cyb561
1709			Cyb5a
1710			Cyb5b
1711			Cyb5r3
1712			Cyba
1713			Cycs
1714			Cyfip1
1715			Cyfip2
1716			Cyld
1717			Cyp11a1
1718			Cyp17a1
1719			Cyp26c1
1720			Cyp2ab1
1721			Cyp2b10
1722			Cyp2g1
1723			Cyp2j6
1724			Cyp2r1
1725			Cyp4f14
1726			Cyp4f16
1727			Cyp4f18
1728			Cyp4f37
1729			Cyp7b1
1730			Cyp8b1
1731			Cysltr1
1732			Cystm1
1733			Cyth1
1734			Cyth4
1735			D030018L15Rik
1736			D030025P21Rik
1737			D030045P18Rik
1738			D10Jhu81e
1739			D10Wsu102e
1740			D16Ertd472e
1741			D16Ertd519e
1742			D17Ertd648e
1743			D1Ertd622e
1744			D230017M19Rik
1745			D330050G23Rik
1746			D3Ertd751e
1747			D430036J16Rik
1748			D430042O09Rik
1749			D5Ertd579e
1750			D5Ertd605e
1751			D630003M21Rik
1752			D630010B17Rik
1753			D630024D03Rik
1754			D630033O11Rik
1755			D630039A03Rik
1756			D630045J12Rik
1757			D6Ertd474e
1758			D6Ertd527e
1759			D730003I15Rik
1760			D830013O20Rik
1761			D830032E09Rik
1762			D8Ertd738e
1763			D930007P13Rik
1764			D930032P07Rik
1765			Daam1
1766			Dab2
1767			Dab2ip
1768			Dach2
1769			Dact1
1770			Dad1
1771			Dagla
1772			Daglb
1773			Dand5
1774			Dapk1
1775			Dapl1
1776			Dars
1777			Dazap2
1778			Dazl
1779			Dbh
1780			Dbi
1781			Dbx1
1782			Dcaf12
1783			Dcaf4
1784			Dcaf6
1785			Dcaf8
1786			Dcdc2a
1787			Dchs1
1788			Dclk1
1789			Dclk2
1790			Dcps
1791			Dcstamp
1792			Dctd
1793			Dctn6
1794			Dcun1d1
1795			Dcun1d3
1796			Dcun1d4
1797			Dcun1d5
1798			Ddah1
1799			Ddc
1800			Ddhd1
1801			Ddi2
1802			Ddit4
1803			Ddit4l
1804			Ddx1
1805			Ddx10
1806			Ddx19a
1807			Ddx20
1808			Ddx28
1809			Ddx3x
1810			Ddx52
1811			Ddx55
1812			Ddx56
1813			Ddx6
1814			Def6
1815			Def8
1816			Defb47
1817			Defb48
1818			Degs1
1819			Dennd1a
1820			Dennd1c
1821			Dennd2a
1822			Dennd2c
1823			Dennd3
1824			Dennd4a
1825			Dennd4c
1826			Dennd5a
1827			Denr
1828			Depdc1b
1829			Deptor
1830			Dera
1831			Derl1
1832			Dgcr14
1833			Dgcr6
1834			Dgkb
1835			Dgkg
1836			Dgkh
1837			Dgkz
1838			Dglucy
1839			Dguok
1840			Dhfr
1841			Dhrs13
1842			Dhrs2
1843			Dhrs4
1844			Dhrs7
1845			Dhrs7b
1846			Dhrs7c
1847			Dhrs9
1848			Dhtkd1
1849			Dhx15
1850			Dhx16
1851			Dhx32
1852			Dhx34
1853			Dhx35
1854			Dhx36
1855			Dhx37
1856			Dhx38
1857			Dhx40
1858			Dhx58
1859			Dhx9
1860			Diaph2
1861			Diaph3
1862			Diexf
1863			Dio1
1864			Dip2a
1865			Dip2b
1866			Diras2
1867			Dirc2
1868			Disp1
1869			Dkk3
1870			Dlat
1871			Dld
1872			Dleu2
1873			Dleu7
1874			Dlg1
1875			Dlg2
1876			Dlg5
1877			Dlgap2
1878			Dlgap4
1879			Dlk1
1880			Dlx1
1881			Dlx2
1882			Dlx4
1883			Dmac1
1884			Dmc1
1885			Dmrta2
1886			Dmrtb1
1887			Dmxl2
1888			Dnah10
1889			Dnah11
1890			Dnah17
1891			Dnah6
1892			Dnah7a
1893			Dnaic2
1894			Dnaja2
1895			Dnajb12
1896			Dnajb2
1897			Dnajb6
1898			Dnajb9
1899			Dnajc1
1900			Dnajc10
1901			Dnajc11
1902			Dnajc18
1903			Dnajc27
1904			Dnajc3
1905			Dnajc6
1906			Dnase1l3
1907			Dnmt1
1908			Dnmt3a
1909			Dnmt3aos
1910			Dnmt3b
1911			Dnmt3l
1912			Dntt
1913			Dock10
1914			Dock4
1915			Dock8
1916			Dock9
1917			Dok1
1918			Dok2
1919			Dok3
1920			Dopey2
1921			Dot1l
1922			Dpcd
1923			Dpep2
1924			Dpf1
1925			Dpf2
1926			Dpf3
1927			Dph1
1928			Dph6
1929			Dppa2
1930			Dppa3
1931			Dppa4
1932			Dpy19l1
1933			Dpy19l3
1934			Dr1
1935			Drc7
1936			Drd3
1937			Dreh
1938			Drp2
1939			Dscam
1940			Dscr3
1941			Dse
1942			Dsn1
1943			Dsp
1944			Dst
1945			Dstyk
1946			Dtd1
1947			Dthd1
1948			Dtnb
1949			Dtnbp1
1950			Dtwd2
1951			Dtx1
1952			Dupd1
1953			Dusp1
1954			Dusp10
1955			Dusp13
1956			Dusp14
1957			Dusp2
1958			Dusp22
1959			Dusp4
1960			Dusp5
1961			Dusp6
1962			Dusp7
1963			Dusp8
1964			Dusp9
1965			Dut
1966			Dym
1967			Dync1h1
1968			Dync1li1
1969			Dync2li1
1970			Dynll2
1971			Dynlrb2
1972			Dynlt1f
1973			Dyrk1a
1974			Dyrk2
1975			Dyrk3
1976			Dzip1
1977			E030013I19Rik
1978			E030018B13Rik
1979			E130102H24Rik
1980			E130114P18Rik
1981			E130215H24Rik
1982			E130304I02Rik
1983			E130310I04Rik
1984			E230013L22Rik
1985			E230016M11Rik
1986			E230025N22Rik
1987			E230029C05Rik
1988			E2f1
1989			E2f2
1990			E2f3
1991			E2f6
1992			E2f7
1993			E2f8
[truncated: 4,964 more rows]
