# Supplementary material for: Accelerated plasma-cell differentiation in Bach2-deficient mouse B cells is caused by altered IRF4 functions
Source: EMBO J. 2024 Apr 11;43(10):1947–64. doi: 10.1038/s44318-024-00077-6 (PMC11099079; doi:10.1038/s44318-024-00077-6)
Supplement: Supplementary file 3 — Dataset EV2 [file 44318_2024_77_MOESM3_ESM.xlsx]

## Sheet: Legend
	Dataset EV2. "Cluster 1"
		Transcriptome of Cluster 1 genes (456 genes), which are transiently upregulated upon B cell activation.
	Dataset EV2. "Cluster 2"
		Transcriptome of Cluster 2 genes (831 genes), which are upregulated in plasma cells.

## Sheet: Cluster 1
Dataset EV2. Transcriptome of Cluster 1 genes (456 genes) in Figure 2B.
							FPKM (Average of N=3)
GeneID	Symbol	Name	RefSeq mRNA	RefSeq protein	UniProt	Position	Naïve	Act (60h)	PC(96hCD138+)
69428	1700016C15Rik	RIKEN cDNA 1700016C15 gene	NM_027077	NP_081353	Q9DAA7	chr1:179659944-179683436	0.00323732	0.0107315	0
71867	1700016G22Rik	RIKEN cDNA 1700016G22 gene	NR_045891	-	-	chr13:5854754-5857338	0.00556423	0.015454	0
72340	2010009K17Rik	RIKEN cDNA 2010009K17 gene	NR_040609	-	-	chr2:157854529-157917533	0.0043814	0.0547584	0
68355	2010204K13Rik	RIKEN cDNA 2010204K13 gene	NR_027924,NR_027925	-	-	chrX:6988942-7000114	7.74878	12.3742	7.00033
73212	3110082I17Rik	RIKEN cDNA 3110082I17 gene	NM_028469	NP_082745	Q9CXL3	chr5:139835692-139936488	13.8862	24.7577	7.73963
74601	4833427F10Rik	RIKEN cDNA 4833427F10 gene	NR_045459	-	-	chr17:35909394-35917632	0.0165917	0.029027	0
73772	4930430J02Rik	RIKEN cDNA 4930430J02 gene	NR_040729	-	-	chr9:57238876-57248171	0.00857751	0.0210042	0
78031	4930547E08Rik	RIKEN cDNA 4930547E08 gene	NR_040514	-	-	chr2:103644608-103650779	0.00529756	0.0163297	0
319819	4932435O22Rik	RIKEN cDNA 4932435O22 gene	NR_027643	-	-	chr11:114274718-114310174	0.00254651	0.0115933	0
74387	4932438H23Rik	RIKEN cDNA 4932438H23 gene	NM_001163695,NM_028905	NP_001157167,NP_083181	Q9D4G1	chr16:91054179-91069390	0.0282523	0.0664874	0.0288743
71008	4933401D09Rik	RIKEN cDNA 4933401D09 gene	NR_045431	-	-	chr17:15768751-15778066	0.00448261	0.00900027	0
70538	5730435O14Rik	RIKEN cDNA 5730435O14 gene	NR_045341	-	-	chr10:41258654-41307559	0.0249572	0.0655403	0
235599	6430571L13Rik	RIKEN cDNA 6430571L13 gene	NM_175486	NP_780695	Q14AT3,Q8BGK9	chr9:107242970-107252014	3.26523	5.3528	1.11033
320377	9330175E14Rik	RIKEN cDNA 9330175E14 gene	NR_015514	-	-	chr8:96957026-96959003	0.833081	1.39054	0.591634
320692	9430037G07Rik	RIKEN cDNA 9430037G07 gene	NR_040766	-	-	chr9:88490162-88494081	0.210083	0.353376	0.139477
319482	9530053A07Rik	RIKEN cDNA 9530053A07 gene	NM_001164655	NP_001158127	E9PVG8	chr7:28914484-28949830	0.00325626	0.00642604	0.00417377
70178	Abhd17c	abhydrolase domain containing 17C	NM_133722	NP_598483	Q8VCV1	chr7:91257865-91300403	24.643	37.8414	15.6746
110446	Acat1	acetyl-Coenzyme A acetyltransferase 1	NM_144784	NP_659033	Q8QZT1	chr9:53388626-53418455	24.0133	36.4708	24.0107
74156	Acot12	acyl-CoA thioesterase 12	NM_028790	NP_083066	A2RSC2,Q9DBK0	chr13:91600701-91925753	0.0256737	0.0644109	0
70025	Acot7	acyl-CoA thioesterase 7	NM_001146057,NM_001146058,NM_133348	NP_001139529,NP_001139530,NP_579926	E9PYH2,Q91V12,Q91V12	chr4:151552208-151645964	19.8524	38.1943	8.51069
11564	Adsl	adenylosuccinate lyase	NM_009634	NP_033764	P54822	chr15:80778919-80801377	24.703	42.1779	14.6946
11569	Aebp2	AE binding protein 2	NM_001005605,NM_009637,NM_178803	NP_001005605,NP_033767,NP_848918	Q9Z248	chr6:140571183-140625939	69.1836	121.509	40.548
269378	Ahcy	S-adenosylhomocysteine hydrolase	NM_016661	NP_057870	P50247,Q3TF14,Q5M9P0	chr2:154885047-154900233	121.271	241.177	107.971
433855	AI506816	expressed sequence AI506816	NR_015554,NR_038090	-	-	chr5:23198078-23218485	11.4319	19.7523	5.4793
11628	Aicda	activation-induced cytidine deaminase	NM_009645	NP_033775	Q9WVE0	chr6:122503826-122514198	8.00209	38.4321	0.109402
11637	Ak2	adenylate kinase 2	NM_001033966,NM_016895	NP_001029138,NP_058591	Q9WTP6	chr4:128670467-128688773	113.393	207.471	73.31
11640	Akap1	A kinase (PRKA) anchor protein 1	NM_001042541,NM_009648	NP_001036006,NP_033778	O08715,Q9CTT7	chr11:88692105-88725900	5.7103	12.8197	6.23838
56043	Akr1e1	aldo-keto reductase family 1, member E1	NM_018859	NP_061347	Q9DCT1	chr13:4591735-4608410	3.02581	5.63765	2.06632
56847	Aldh1a3	aldehyde dehydrogenase family 1, subfamily A3	NM_053080	NP_444310	Q3UIA4,Q9JHW9	chr7:73535778-73572363	0.0263259	0.0635141	0.0047156
73463	Als2cr11	amyotrophic lateral sclerosis 2 (juvenile) chromosome region, candidate 11 (human)	NM_175200	NP_780409	E9Q152,Q8C639	chr1:59107349-59151744	0.00195636	0.00297798	0
75723	Amotl1	angiomotin-like 1	NM_001081395	NP_001074864	Q9D4H4	chr9:14346410-14419444	0.0671587	0.159768	0.0565173
218038	Amph	amphiphysin	NM_175007	NP_778172	Q7TQF7	chr13:19040239-19242784	0.0438844	0.160499	0
17222	Anapc1	anaphase promoting complex subunit 1	NM_008569	NP_032595	P53995	chr2:128435818-128513131	28.0629	42.5371	17.1085
57875	Angptl4	angiopoietin-like 4	NM_020581	NP_065606	Q9Z1P8	chr17:33911844-33918520	1.75986	3.42795	1.83018
73845	Ankrd42	ankyrin repeat domain 42	NM_028665	NP_082941	Q3V096	chr7:99732692-99785652	0.040449	0.0630987	0.0117129
66471	Anp32e	acidic (leucine-rich) nuclear phosphoprotein 32 family, member E	NM_001253757,NM_001253758,NM_023210	NP_001240686,NP_001240687,NP_075699	E9Q5H9,P97822,Q3TX26	chr3:95733179-95751310	101.26	162.772	113.015
11769	Ap1s1	adaptor protein complex AP-1, sigma 1	NM_007457	NP_031483	P61967	chr5:137510863-137521930	36.5179	63.0697	52.4915
28194	Apon	apolipoprotein N	NM_133996	NP_598757	G3X9D6	chr10:127691186-127692957	0.375942	0.841032	0.230464
11821	Aprt	adenine phosphoribosyl transferase	NM_009698	NP_033828	P08030	chr8:125098536-125100807	109.929	195.945	90.2656
228482	Arhgap11a	Rho GTPase activating protein 11A	NM_181416	NP_852081	Q80Y19	chr2:113671649-113688818	16.3105	30.1233	13.5794
381142	Arl14epl	ADP-ribosylation factor-like 14 effector protein-like	NM_001033446	NP_001028618	Q3UKZ7	chr18:47081468-47093876	0.00234567	0.014446	0
11878	Arx	aristaless related homeobox	NM_007492	NP_031518	O35085	chrX:90531984-90543694	0.00343665	0.00897923	0
66403	Asf1a	ASF1 anti-silencing function 1 homolog A (S. cerevisiae)	NM_025541	NP_079817	Q9CQE6	chr10:53257129-53350245	19.9765	31.656	21.3019
108147	Atic	5-aminoimidazole-4-carboxamide ribonucleotide formyltransferase/IMP cyclohydrolase	NM_026195	NP_080471	Q9CWJ9	chr1:71603729-71625977	74.527	150.779	28.2401
27222	Atp1a4	ATPase, Na+/K+ transporting, alpha 4 polypeptide	NM_013734	NP_038762	Q9WV27	chr1:174153638-174188555	0.00127858	0.00402245	0
110935	Atp6v1b1	ATPase, H+ transporting, lysosomal V1 subunit B1	NM_134157	NP_598918	Q91YH6	chr6:83693010-83708804	0.00232844	0.0037217	0
105976	AU022793	expressed sequence AU022793	NR_045719	-	-	chr15:39794194-39799061	0.00210847	0.00350723	0
68127	B230217C12Rik	RIKEN cDNA B230217C12 gene	NM_001080935	NP_001074404	E9Q3Z1	chr11:97702093-97704357	0.944227	1.54828	0.886666
213539	Bag2	BCL2-associated athanogene 2	NM_145392	NP_663367	Q91YN9	chr1:33802328-33814595	2.56661	6.01469	0.328866
108100	Baiap2	brain-specific angiogenesis inhibitor 1-associated protein 2	NM_001037754,NM_001037755,NM_130862	NP_001032843,NP_001032844,NP_570932	Q3UKP6,Q8BKX1	chr11:119804405-119868096	8.73074	14.0848	4.58423
53314	Batf	basic leucine zipper transcription factor, ATF-like	NM_016767	NP_058047	O35284	chr12:87027669-87050037	28.3506	44.3032	14.6598
74481	Batf2	basic leucine zipper transcription factor, ATF-like 2	NM_028967	NP_083243	Q8R1H8	chr19:6164457-6172475	0.0865767	0.151939	0.0129174
381319	Batf3	basic leucine zipper transcription factor, ATF-like 3	NM_030060	NP_084336	Q9D275	chr1:192922292-192932822	4.14379	13.6216	0.536127
71769	Bbs10	Bardet-Biedl syndrome 10 (human)	NM_027914	NP_082190	Q9DBI2	chr10:110735734-110738792	0.695372	1.14237	0.31414
271278	BC024139	cDNA sequence BC024139	NM_001142968	NP_001136440	Q8BVJ3	chr15:75931917-75956986	3.31535e-05	0.000193611	0
76960	Bcas1	breast carcinoma amplified sequence 1	NM_001164369,NM_029815	NP_001157841,NP_084091	E9Q8Q5,Q80YN3	chr2:170172490-170253345	0.12505	0.233521	0.0152732
12035	Bcat1	branched chain aminotransferase 1, cytosolic	NM_001024468,NM_007532	NP_001019639,NP_031558	P24288,Q3TJN1,Q8CBC8	chr6:144942354-145024677	5.82088	14.1941	5.94941
12064	Bdnf	brain derived neurotrophic factor	NM_001048139,NM_001048141,NM_001048142,NM_007540	NP_001041604,NP_001041606,NP_001041607,NP_031566	A2AII2,Q541P3,P21237,Q541P3	chr2:109514856-109567200	0.00221101	0.00391825	0
12144	Blm	Bloom syndrome, RecQ helicase-like	NM_001042527,NM_007550	NP_001035992,NP_031576	E9PZ97,O88700,O88700	chr7:87599878-87680005	9.51634	19.433	8.43496
381399	Bpifb4	BPI fold containing family B, member 4	NM_001034875	NP_001030047	A2BGH0	chr2:153766597-153789588	0.049039	0.133308	0.0560823
76809	Bri3bp	Bri3 binding protein	NM_029752	NP_084028	Q8BXV2	chr5:125921937-125941255	13.573	21.2035	9.42294
12217	Bsn	bassoon	NM_007567	NP_031593	O88737,Q3UXD6	chr9:107998352-108092714	0.295086	0.521419	0.251752
12261	C1qbp	complement component 1, q subcomponent binding protein	NM_007573	NP_031599	Q8R5L1	chr11:70783701-70796528	175.097	359.562	135.736
237397	C2cd4c	C2 calcium-dependent domain containing 4C	NM_001168624,NM_198614	NP_001162095,NP_941016	Q5HZI2	chr10:79069598-79076770	0.00309366	0.00522523	0
12298	Cacnb4	calcium channel, voltage-dependent, beta 4 subunit	NM_001037099,NM_146123	NP_001032176,NP_666235	A2ATZ8,Q8R0S4,Q8R0S4	chr2:52283839-52532101	0.578835	0.925587	0.615309
54377	Cacng4	calcium channel, voltage-dependent, gamma subunit 4	NM_019431	NP_062304	A2AAU2,Q9JJV4	chr11:107596093-107655778	0.0030473	0.0089142	0
70405	Calml3	calmodulin-like 3	NM_027416	NP_081692	Q9D6P8	chr13:3802138-3803564	0.00184524	0.0043714	0
76459	Car12	carbonic anyhydrase 12	NM_178396	NP_848483	Q8CI85	chr9:66561492-66614652	0.418804	1.31545	0.0400769
59035	Carm1	coactivator-associated arginine methyltransferase 1	NM_021531,NM_153141	NP_067506,NP_694781	Q9WVG6	chr9:21351337-21400414	20.5282	34.4083	8.57315
27220	Cartpt	CART prepropeptide	NM_001081493,NM_013732	NP_001074962,NP_038760	P56388,Q3UYI4,Q3UYI4	chr13:100668437-100670638	0.0438548	0.0763793	0.0248461
12367	Casp3	caspase 3	NM_009810	NP_033940	P70677	chr8:47702802-47724062	37.1972	74.468	42.571
12374	Casr	calcium-sensing receptor	NM_013803	NP_038831	Q8CDP3,Q9QY96	chr16:36493781-36562220	0.344512	0.713701	0
80794	Cblc	Casitas B-lineage lymphoma c	NM_001161844,NM_023224	NP_001155316,NP_075713	G3X9U0,Q80XL1	chr7:20365066-20382158	3.32828	9.54027	2.19722
109857	Cbr3	carbonyl reductase 3	NM_173047	NP_766635	Q8K354	chr16:93683463-93691236	1.30256	2.70133	0.83848
12416	Cbx2	chromobox 2	NM_007623	NP_031649	P30658	chr11:118884342-118892584	2.00897	3.71619	1.8836
380768	Ccdc177	coiled-coil domain containing 177	NM_001008423	NP_001008423	Q3UHB8	chr12:81856433-81861702	0.000597809	0.0019927	0
668158	Ccdc85c	coiled-coil domain containing 85C	NM_001159910	NP_001153382	E9Q6B2	chr12:109444554-109513627	1.9931	3.21271	1.47611
20290	Ccl1	chemokine (C-C motif) ligand 1	NM_011329	NP_035459	P10146,Q0VB35	chr11:81990167-81993314	0.160691	0.449087	0
21948	Cd70	CD70 antigen	NM_011617	NP_035747	O55237,Q05A52	chr17:57285419-57289200	0.0878049	0.137949	0
12545	Cdc7	cell division cycle 7 (S. cerevisiae)	NM_001271566,NM_001271567,NM_001271568,NM_009863	NP_001258495,NP_001258496,NP_001258497,NP_033993	Q66JY4,Q9Z0H0,Q9Z0H0	chr5:107393340-107413458	8.35239	14.9036	8.54112
66953	Cdca7	cell division cycle associated 7	NM_025866	NP_080142	Q9D0M2	chr2:72314275-72324947	31.9374	66.7053	10.3861
217946	Cdca7l	cell division cycle associated 7 like	NM_146040	NP_666152	Q922M5	chr12:119082333-119437516	6.54932	11.9674	1.91589
12557	Cdh17	cadherin 17	NM_019753	NP_062727	Q3U1Y7,Q9R100	chr4:11685303-11745052	9.74467	17.7029	0.605867
264064	Cdk8	cyclin-dependent kinase 8	NM_153599	NP_705827	Q8R3L8	chr5:147043250-147114450	18.5346	28.1247	22.5877
100038912	Ceacam-ps1	carcinoembryonic antigen-related cell adhesion molecule pseudogene 1	NR_003247	-	-	chr7:17234378-17242827	0.023428	0.0664289	0
229841	Cenpe	centromere protein E	NM_173762	NP_776123	E9QKK1,Q6RT24	chr3:134875526-134936504	7.51545	14.4143	10.6006
110749	Chaf1b	chromatin assembly factor 1, subunit B (p60)	NM_028083	NP_082359	Q9D0N7	chr16:93884145-93906351	13.1551	26.9632	8.54559
12652	Chga	chromogranin A	NM_007693	NP_031719	P26339	chr12:103793178-103803237	0.0780691	0.130036	0
58250	Chst11	carbohydrate sulfotransferase 11	NM_021439	NP_067414	B9EHC3,Q9JME2	chr10:82448241-82658636	18.3898	38.2779	7.45082
12704	Cit	citron	NM_007708	NP_031734	E9QL53	chr5:116295664-116456350	3.31261	6.21581	3.98783
209195	Clic6	chloride intracellular channel 6	NM_172469	NP_766057	Q8BHB9	chr16:92498391-92541486	0.00224467	0.00360847	0
65945	Clstn1	calsyntenin 1	NM_023051	NP_075538	Q9EPL2	chr4:148960746-149022008	3.65456	6.38901	2.76904
72978	Cnih3	cornichon homolog 3 (Drosophila)	NM_001160211,NM_001160212,NM_028408	NP_001153683,NP_001153684,NP_082684	G3XA11,Q6ZWS4,Q9D6E1,Q6ZWS4,Q9D6E1	chr1:183282758-183390772	0.00271393	0.00605057	0
69156	Comtd1	catechol-O-methyltransferase domain containing 1	NM_026965	NP_081241	Q8BIG7	chr14:22650782-22668132	2.72296	4.9136	1.08769
216961	Coro6	coronin 6	NM_139128,NM_139129,NM_139130	NP_624354,NP_624355,NP_624356	Q920M5	chr11:77277414-77283003	0.110404	0.205349	0.152588
234577	Cpne2	copine II	NM_153507	NP_705727	P59108	chr8:97056927-97094429	1.18207	1.90173	0.122219
12892	Cpox	coproporphyrinogen oxidase	NM_007757	NP_031783	P36552	chr16:58670320-58680502	69.8219	188.173	37.1671
231991	Creb5	cAMP responsive element binding protein 5	NM_172728	NP_766316	Q8K1L0	chr6:53523367-53645826	0.0122261	0.0265262	0
12919	Crhbp	corticotropin releasing hormone binding protein	NM_198408	NP_940800	Q3UY07,Q60571	chr13:96201330-96214786	0.219	0.492813	0
110750	Cse1l	chromosome segregation 1-like (S. cerevisiae)	NM_023565	NP_076054	Q9ERK4	chr2:166731595-166771889	66.2209	118.044	29.1383
228410	Cstf3	cleavage stimulation factor, 3' pre-RNA, subunit 3	NM_001037326,NM_145529,NM_177253	NP_001032403,NP_663504,NP_796227	Q8CE71,Q99LI7	chr2:104430640-104505582	17.8373	27.1822	17.5354
71745	Cul2	cullin 2	NM_029402	NP_083678	Q9D4H8	chr18:3383222-3436698	15.8276	28.1022	11.2225
66427	Cyb5b	cytochrome b5 type B	NM_025558	NP_079834	Q9CQX2	chr8:109674560-109711370	46.6697	75.5552	49.6146
13063	Cycs	cytochrome c, somatic	NM_007808	NP_031834	P62897,Q56A15	chr6:50512561-50516473	44.5465	72.3602	60.7212
546726	Cyp26c1	cytochrome P450, family 26, subfamily c, polypeptide 1	NM_001105201	NP_001098671	B2RXA7	chr19:37760169-37767797	0.00265006	0.00537203	0
242484	D630039A03Rik	RIKEN cDNA D630039A03 gene	NM_178727	NP_848842	Q8K0M7	chr4:57921255-57929136	0.794859	1.47144	0.148366
330286	D630045J12Rik	RIKEN cDNA D630045J12 gene	NM_194061	NP_918950	Q68FD9	chr6:37998482-38204009	0.151741	0.358657	0.0596347
13178	Dck	deoxycytidine kinase	NM_007832	NP_031858	P43346,Q545E8	chr5:89194037-89212302	30.6401	48.9163	24.7853
13175	Dclk1	doublecortin-like kinase 1	NM_001111051,NM_001111052,NM_001111053,NM_001195538,NM_001195539,NM_001195540,NM_019978	NP_001104521,NP_001104522,NP_001104523,NP_001182467,NP_001182468,NP_001182469,NP_064362	A3KN70,Q3UGP0,A8IP62,H7BX36,Q9JLM6,Q3UGP0,Q80VB6,Q3UGP0,Q9JLM8,Q8CCN4,Q9JLM6,Q9JLM6	chr3:55046447-55342990	0.000873841	0.00170692	0
320685	Dctd	dCMP deaminase	NM_001161515,NM_001161516,NM_178788,NR_027759	NP_001154987,NP_001154988,NP_848903	G3X908,Q8K2D6	chr8:49184445-49227021	3.55844	7.69204	1.65015
73284	Ddit4l	DNA-damage-inducible transcript 4-like	NM_030143	NP_084419	B2RVG4,Q8VHZ5	chr3:137286635-137291296	0.0582484	0.154351	0.070314
104721	Ddx1	DEAD (Asp-Glu-Ala-Asp) box polypeptide 1	NM_134040	NP_598801	Q91VR5	chr12:13226112-13255980	60.6177	106.594	64.0653
66942	Ddx18	DEAD (Asp-Glu-Ala-Asp) box polypeptide 18	NM_025860	NP_080136	B2RUM8,Q8K363	chr1:123450411-123464557	50.9995	76.9027	24.3095
53975	Ddx20	DEAD (Asp-Glu-Ala-Asp) box polypeptide 20	NM_017397	NP_059093	Q9JJY4	chr3:105481379-105490489	17.5913	26.6009	16.5432
52513	Ddx56	DEAD (Asp-Glu-Ala-Asp) box polypeptide 56	NM_026538	NP_080814	Q5SVX3,Q9D0R4	chr11:6157547-6167732	27.5496	43.0129	32.3098
329727	Dennd2c	DENN/MADD domain containing 2C	NM_177857	NP_808525	E9Q4E4,Q6P9P8	chr3:102931478-102973656	0.140915	0.23632	0.068006
218581	Depdc1b	DEP domain containing 1B	NM_178683	NP_848798	Q8BH88	chr13:109106530-109179751	2.98488	7.21807	1.85945
380921	Dgkh	diacylglycerol kinase, eta	NM_001081336,NR_045588	NP_001074805	D3YXJ0	chr14:78969415-79124896	3.05601	6.29296	1.21265
13361	Dhfr	dihydrofolate reductase	NM_010049	NP_034179	P00375,Q544T5	chr13:92981835-93159008	9.30064	19.2197	12.7196
209692	Dhtkd1	dehydrogenase E1 and transketolase domain containing 1	NM_001081131	NP_001074600	A2ATU0	chr2:5819105-5863838	0.204136	0.331148	0.173698
72162	Dhx36	DEAH (Asp-Glu-Ala-His) box polypeptide 36	NM_028136	NP_082412	Q8VHK9	chr3:62272563-62310910	16.0508	24.3878	10.1322
432611	Dnaic2	dynein, axonemal, intermediate chain 2	NM_001034878	NP_001030050	A2AC93,Q3UU98	chr11:114588725-114619200	0.0715258	0.168131	0.0498393
230935	Dnajc11	DnaJ (Hsp40) homolog, subfamily C, member 11	NM_172704	NP_766292	Q5U458	chr4:151307828-151356068	24.3257	36.7509	20.0788
13433	Dnmt1	DNA methyltransferase (cytosine-5) 1	NM_001199431,NM_001199432,NM_001199433,NM_010066	NP_001186360,NP_001186361,NP_001186362,NP_034196	J3QNW0,P13864,Q3UHZ3,Q3UWN4,P13864,Q3UHZ3	chr9:20711649-20764332	53.6239	98.9928	48.3263
29861	Dpf1	D4, zinc and double PHD fingers family 1	NM_013874	NP_038902	Q6GTK4,Q9QX66	chr7:30089023-30102605	0.084964	0.182064	0.0234096
66934	Dsn1	DSN1, MIND kinetochore complex component, homolog (S. cerevisiae)	NM_025853	NP_080129	Q9CYC5	chr2:156820797-156832811	8.82958	14.5484	11.49
110074	Dut	deoxyuridine triphosphatase	NM_001159646,NM_023595	NP_001153118,NP_076084	Q8VCG1,Q9CQ43,Q9CQ43	chr2:125072983-125084785	60.5061	136.991	58.5223
68097	Dynll2	dynein light chain LC8-type 2	NM_001168471,NM_001168472,NM_026556	NP_001161943,NP_001161944,NP_080832	Q9D0M5	chr11:87793026-87811800	22.8874	38.714	18.7049
13557	E2f3	E2F transcription factor 3	NM_010093	NP_034223	O35261,Q3UZJ0,Q6PCM3	chr13:29998443-30077932	7.89969	13.6799	7.51328
108961	E2f8	E2F transcription factor 8	NM_001013368	NP_001013386	Q58FA4	chr7:56121798-56136411	11.6067	26.5951	10.3836
13640	Efna5	ephrin A5	NM_010109,NM_207654	NP_034239,NP_997537	O08543	chr17:62952305-63230666	0.0561925	0.0864568	0.00352467
20624	Eftud2	elongation factor Tu GTP binding domain containing 2	NM_001109995,NM_011431	NP_001103465,NP_035561	A2AH85,O08810,O08810,Q543F1	chr11:102699785-102742289	61.9099	100.022	37.9685
67204	Eif2s2	eukaryotic translation initiation factor 2, subunit 2 (beta)	NM_026030	NP_080306	Q3ULL5,Q99L45	chr2:154697145-154718642	104.083	167.648	118.645
26905	Eif2s3x	eukaryotic translation initiation factor 2, subunit 3, structural gene X-linked	NM_012010	NP_036140	Q3TML6,Q9Z0N1	chrX:91434047-91457990	97.3787	176.082	59.6687
13684	Eif4e	eukaryotic translation initiation factor 4E	NM_007917	NP_031943	P63073,Q3TK95,Q8C470	chr3:138189154-138220563	54.6906	82.6138	32.5013
15569	Elavl2	ELAV (embryonic lethal, abnormal vision, Drosophila)-like 2 (Hu antigen B)	NM_001177883,NM_010486,NM_207685,NM_207686	NP_001171354,NP_034616,NP_997568,NP_997569	Q3UR02,Q80UJ0,Q564D8,Q60899,Q80UJ0,Q80UJ0,Q80UJ0,Q80Y51	chr4:90917456-91066675	0.000704994	0.00686182	0
54326	Elovl2	elongation of very long chain fatty acids (FEN1/Elo2, SUR4/Elo3, yeast)-like 2	NM_019423	NP_062296	Q543J1,Q9JLJ4	chr13:41277750-41315772	0.0183135	0.0366792	0.0103604
13800	Enah	enabled homolog (Drosophila)	NM_001083120,NM_001083121,NM_008680,NM_010135	NP_001076589,NP_001076590,NP_032706,NP_034265	E9QKQ9,Q03173,E9QKR1,Q03173,E9QLZ9,Q03173,Q03173	chr1:183834575-183950111	0.165508	0.295737	0.0802086
13806	Eno1	enolase 1, alpha non-neuron	NM_023119	NP_075608	P17182,Q5FW97	chr4:149611305-149622982	292.427	503.534	297.644
13860	Eps8	epidermal growth factor receptor pathway substrate 8	NM_001271587,NM_001271588,NM_001271589,NM_001271595,NM_007945	NP_001258516,NP_001258517,NP_001258518,NP_001258524,NP_031971	Q08509,Q08509,Q3U2Z5,Q08509,Q3UFL4	chr6:137425765-137597806	3.29309	5.56167	0.571726
99662	Eps8l3	EPS8-like 3	NM_133867	NP_598628	Q91WL0	chr3:107680147-107701603	0.00292389	0.0117968	0
13877	Erh	enhancer of rudimentary homolog (Drosophila)	NM_007951	NP_031977	P84089,Q4FZH7	chr12:81735009-81744848	223.019	416.374	289.3
56226	Espn	espin	NM_019585,NM_207687,NM_207688,NM_207689,NM_207690,NM_207691	NP_062531,NP_997570,NP_997571,NP_997572,NP_997573,NP_997574	Q9DD12,Q9ET47	chr4:151494984-151526316	0.455534	0.766035	0.0169648
75497	Fabp12	fatty acid binding protein 12	NM_029310	NP_083586	Q9DAK4	chr3:10244208-10301183	0.00267468	0.00538139	0
16592	Fabp5	fatty acid binding protein 5, epidermal	NM_001272097,NM_001272098,NM_010634	NP_001259026,NP_001259027,NP_034764	Q05816,Q497I3	chr3:10012584-10016610	88.569	280.03	56.2858
329274	Fam163a	family with sequence similarity 163, member A	NM_177838	NP_808506	A9ZNB6,Q8CAA5	chr1:157923095-158135156	0.000864309	0.00181143	0
109349	Fam163b	family with sequence similarity 163, member B	NM_175427	NP_780636	B2RVN8,Q8BUM6	chr2:26965898-26997997	0.00179988	0.00283733	0
80752	Fam20c	family with sequence similarity 20, member C	NM_030565	NP_085042	Q5MJS3	chr5:139231034-139286017	0.270084	0.610582	0
76886	Fam81a	family with sequence similarity 81, member A	NM_029784	NP_084060	Q3UXZ6	chr9:69937116-69989364	0.0365094	0.0969534	0
66590	Farsa	phenylalanyl-tRNA synthetase, alpha subunit	NM_025648	NP_079924	Q8C0C7	chr8:87380884-87393156	46.5535	73.2868	52.2608
23874	Farsb	phenylalanyl-tRNA synthetase, beta subunit	NM_011811	NP_035941	Q9WUA2	chr1:78421410-78485421	50.657	81.6358	46.6242
270120	Fat3	FAT tumor suppressor homolog 3 (Drosophila)	NM_001080814	NP_001074283	E9QK16	chr9:15714636-16182675	0.000168966	0.00164854	0
71865	Fbxo30	F-box protein 30	NM_001168297,NM_027968	NP_001161769,NP_082244	Q8BJL1	chr10:11001127-11017767	6.64502	13.0657	3.11771
80891	Fcrls	Fc receptor-like S, scavenger receptor	NM_030707	NP_109632	Q9EQY5	chr3:87054886-87067446	3.25928	9.10044	0.357498
54713	Fezf2	Fez family zinc finger 2	NM_080433	NP_536681	Q9ESP5	chr14:13174405-13178379	0.00103684	0.00345613	0
329977	Fhad1	forkhead-associated (FHA) phosphopeptide binding domain 1	NM_177868	NP_808536	A6PWD2	chr4:141446537-141567566	0.146351	0.376024	0
60530	Fignl1	fidgetin-like 1	NM_001163359,NM_001163360,NM_021891	NP_001156831,NP_001156832,NP_068691	Q8BPY9	chr11:11700290-11708965	20.1123	47.0815	15.1558
14225	Fkbp1a	FK506 binding protein 1a	NM_008019	NP_032045	P26883	chr2:151368234-151387427	82.105	147.382	62.6119
14229	Fkbp5	FK506 binding protein 5	NM_010220	NP_034350	Q3TX72,Q4FJN2,Q64378	chr17:28536039-28623057	20.1481	36.5425	7.62405
71409	Fmnl2	formin-like 2	NM_172409	NP_765997	A2APV2,F8VPR2,Q8BI52	chr2:52716901-52993236	2.39851	5.52361	0.306215
320116	Fndc9	fibronectin type III domain containing 9	NM_177075	NP_796049	Q8BJN4	chr11:46007350-46126361	2.17486	4.39551	1.9496
64290	Foxb1	forkhead box B1	NM_022378	NP_071773	Q64732	chr9:69605516-69608747	0.0102098	0.015381	0.00684773
14240	Foxb2	forkhead box B2	NM_008023	NP_032049	B9EII5,Q64733	chr19:16946805-16948320	0.00199776	0.0066592	0
15228	Foxg1	forkhead box G1	NM_001160112,NM_008241	NP_001153584,NP_032267	Q3V1Q8,Q60987	chr12:50483869-50487854	0.00102421	0.00298144	0
14408	Gabrr1	gamma-aminobutyric acid (GABA) C receptor, subunit rho 1	NM_008075	NP_032101	P56475	chr4:33219530-33250563	0.00295761	0.00852243	0
14429	Galr3	galanin receptor 3	NM_015738	NP_056553	O88853	chr15:78861303-78873988	0.0327024	0.0968129	0
14433	Gapdh	glyceraldehyde-3-phosphate dehydrogenase	NM_008084	NP_032110	D2KHZ9,P16858	chr6:125111869-125115601	956.282	1628.75	1277.23
14453	Gas2	growth arrest specific 2	NM_008087	NP_032113	P11862	chr7:59134514-59249828	1.46721	2.22353	1.5498
229900	Gbp7	guanylate binding protein 7	NM_001083312,NM_145545	NP_001076781,NP_663520	Q78UK8,Q91Z40,Q91Z40	chr3:142193301-142213047	11.6739	18.6701	16.5146
103988	Gck	glucokinase	NM_010292	NP_034422	P52792,Q5SVI5	chr11:5800825-5849602	0.0103551	0.0189879	0
14630	Gclm	glutamate-cysteine ligase, modifier subunit	NM_008129	NP_032155	O09172,Q4FJZ6	chr3:121948474-121970133	18.3847	29.5407	15.3013
272551	Gins2	GINS complex subunit 2 (Psf2 homolog)	NM_178856	NP_849187	Q9D600	chr8:123012765-123112975	26.8138	53.9882	38.3237
381853	Gipr	gastric inhibitory polypeptide receptor	NM_001080815	NP_001074284	Q0P543	chr7:19742473-19751476	0.00712557	0.0178792	0
319804	Glt1d1	glycosyltransferase 1 domain containing 1	NM_177005	NP_795979	A4FUP9	chr5:128112631-128187890	0.247249	0.595257	0.0607495
654472	Gm12070	predicted gene 12070	NR_002890	-	-	chr11:26685107-26687859	47.6597	80.237	58.5527
620016	Gm12669	predicted gene 12669	NR_033611	-	-	chr7:144629330-144660277	30.8347	49.9007	4.02092
100503147	Gm13293	predicted gene 13293	NR_040369	-	-	chr2:11259992-11320127	0.00151612	0.004062	0
100042948	Gm15760	predicted gene 15760	NR_030670	-	-	chr16:20545184-20548629	0.530655	0.959977	0.647087
382255	Gm1720	predicted gene 1720	NR_046015	-	-	chrX:163099956-163127744	0.00470969	0.010547	0
100034739	Gm17762	predicted gene, 17762	NR_028378	-	-	chr2:17946815-17959368	0.149372	0.284662	0.0562544
224180	Gm4827	predicted gene 4827	NR_045935	-	-	chr16:50019770-50072965	0.0512822	0.0964737	0.0268073
667410	Gm8615	predicted pseudogene 8615	NR_028061	-	-	chr5:149931140-149993612	0.149834	0.226121	0.104599
64337	Gng13	guanine nucleotide binding protein (G protein), gamma 13	NM_022422	NP_071867	Q9JMF3	chr17:25854116-25864360	0.00979109	0.0197861	0
14762	Gpr33	G protein-coupled receptor 33	NM_008159	NP_032185	D8VER2,O88416	chr12:53123990-53129050	0.0613016	0.282994	0.0156094
243385	Gprin3	GPRIN family member 3	NM_183183	NP_899006	B2RQZ6,Q8BWS5	chr6:59302454-59376284	0.76513	1.87254	0.259
69590	Gpx8	glutathione peroxidase 8 (putative)	NM_027127	NP_081403	Q9D7B7	chr13:113832970-113836596	0.00322441	0.0065811	0
546134	Gramd2	GRAM domain containing 2	NM_001033498	NP_001028670	Q3V3G7	chr9:59555570-59564231	0.808477	1.59254	0.504206
66596	Gtf3a	general transcription factor III A	NM_025652	NP_079928	Q8VHT7	chr5:147760232-147775373	16.6113	25.2261	19.1812
70239	Gtf3c5	general transcription factor IIIC, polypeptide 5	NM_148928	NP_683730	Q3UI98,Q8R2T8	chr2:28421782-28438799	9.39403	15.1021	8.2584
68236	Gtsf1l	gametocyte specific factor 1-like	NM_026630	NP_080906	Q9CWD0	chr2:162912766-162915337	0.00529244	0.00850487	0
107435	Hat1	histone aminotransferase 1	NM_026115	NP_080391	Q8BY71	chr2:71227316-71279679	49.5401	87.8801	34.6974
56016	Hebp2	heme binding protein 2	NM_019487	NP_062360	Q9WU63	chr10:18259928-18265882	0.037492	0.074922	0.0281747
15201	Hells	helicase, lymphoid specific	NM_008234	NP_032260	Q60848	chr19:39005479-39042767	34.4717	87.008	17.9479
15277	Hk2	hexokinase 2	NM_013820	NP_038848	O08528	chr6:82675020-82724448	14.7253	23.9555	17.452
97165	Hmgb2	high mobility group box 2	NM_008252	NP_032278	P30681	chr8:59990639-59994796	202.246	401.069	279.966
15331	Hmgn2	high mobility group nucleosomal binding domain 2	NM_016957	NP_058653	P09602,Q5BL14	chr4:133520653-133523906	314.759	512.901	315.474
229279	Hnrnpa3	heterogeneous nuclear ribonucleoprotein A3	NM_053263,NM_146130,NM_198090	NP_444493,NP_666242,NP_932758	Q0VG47,Q5FB19,Q5U3M2,Q8BG05,Q3UZG3,Q5FB19,Q5U3M2,Q8BG05,Q5FB19,Q8BG05	chr2:75497315-75507464	75.987	134.475	62.9738
11991	Hnrnpd	heterogeneous nuclear ribonucleoprotein D	NM_001077265,NM_001077266,NM_001077267,NM_007516	NP_001070733,NP_001070734,NP_001070735,NP_031542	G3X9W0,Q60668,G5E8G0,Q60668,Q60668	chr5:100384954-100407957	49.7756	78.4474	29.8107
59013	Hnrnph1	heterogeneous nuclear ribonucleoprotein H1	NM_021510	NP_067485	O35737,Q811L7	chr11:50191220-50200030	110.585	176.63	87.4631
51810	Hnrnpu	heterogeneous nuclear ribonucleoprotein U	NM_016805	NP_058085	Q8VEK3	chr1:180258430-180267915	219.158	338.9	143.814
75828	Hormad2	HORMA domain containing 2	NM_029458	NP_083734	Q5SQP1	chr11:4246385-4341085	0.0185047	0.030675	0.0129889
15487	Hsd17b3	hydroxysteroid (17-beta) dehydrogenase 3	NM_008291	NP_032317	P70385	chr13:64159581-64190509	0.0137519	0.0290474	0.0141604
15519	Hsp90aa1	heat shock protein 90, alpha (cytosolic), class A member 1	NM_010480	NP_034610	P07901,Q80Y52	chr12:111929245-111934605	302.069	475.88	106.929
15525	Hspa4	heat shock protein 4	NM_008300	NP_032326	Q3U2G2	chr11:53073315-53113981	80.6884	129.462	48.3217
15563	Htr5a	5-hydroxytryptamine (serotonin) receptor 5A	NM_008314	NP_032340	P30966,Q3UVG4	chr5:28168486-28181626	0.000415292	0.00138431	0
15574	Hus1	Hus1 homolog (S. pombe)	NM_008316	NP_032342	Q8BQY8	chr11:8893144-8911140	8.95235	14.1985	5.80371
15903	Id3	inhibitor of DNA binding 3	NM_008321	NP_032347	P41133,Q545W1	chr4:135699736-135701307	30.78	47.7897	2.1538
73835	Ifitm5	interferon induced transmembrane protein 5	NM_053088	NP_444318	O88728	chr7:148134860-148136138	0.00317544	0.0105848	0
15978	Ifng	interferon gamma	NM_008337	NP_032363	P01580	chr10:117878102-117882948	4.395	10.3109	0.114438
73916	Ift57	intraflagellar transport 57	NM_028680	NP_082956	B2RQZ0,Q8BXG3	chr16:49699406-49765239	1.56332	2.51021	1.28364
56741	Igdcc4	immunoglobulin superfamily, DCC subclass, member 4	NM_020043	NP_064427	Q9EQS9	chr9:64949301-64985750	0.0818979	0.260966	0.0414428
140488	Igf2bp3	insulin-like growth factor 2 mRNA binding protein 3	NM_023670	NP_076159	Q9CPN8	chr6:49035216-49164953	1.19646	1.87735	0.698531
16161	Il12rb1	interleukin 12 receptor, beta 1	NM_008353	NP_032379	Q60837	chr8:73332347-73345322	6.3259	17.1693	1.95435
16190	Il4ra	interleukin 4 receptor, alpha	NM_001008700	NP_001008700	P16382,Q3U905	chr7:132695795-132722988	149.366	242.935	27.2425
226180	Ina	internexin neuronal intermediate filament protein, alpha	NM_146100	NP_666212	P46660	chr19:46961320-47098836	0.0293235	0.0906621	0
53626	Insm1	insulinoma-associated 1	NM_016889	NP_058585	Q05BD7,Q63ZV0	chr2:146047732-146050754	0.566348	0.9389	0.0634761
70572	Ipo5	importin 5	NM_023579	NP_076068	Q8BKC5	chr14:121310415-121347266	81.083	152.283	48.8202
16367	Irs1	insulin receptor substrate 1	NM_010570	NP_034700	P35569,Q543V3	chr1:82229679-82288014	0.0489065	0.0808379	0.0155718
16415	Itgb2l	integrin beta 2-like	NM_008405	NP_032431	Q3UV74	chr16:96643904-96665221	0.00209738	0.00659785	0
231986	Jazf1	JAZF zinc finger 1	NM_001168277,NM_173406	NP_001161749,NP_775582	Q80ZQ5	chr6:52718061-53018618	0.462738	0.705648	0.375286
71206	Katnal2	katanin p60 subunit A-like 2	NM_027721	NP_081997	Q9D3R6	chr18:77231938-77286035	0.0290327	0.0861307	0.0094679
71529	Kazn	kazrin, periplakin interacting protein	NM_001109684,NM_001109685,NM_144531	NP_001103154,NP_001103155,NP_653114	Q69ZS8,Q69ZS8,Q8BJ43	chr4:141658304-141795316	0.0515209	0.0809787	0.00538433
74492	Kbtbd13	kelch repeat and BTB (POZ) domain containing 13	NM_028974	NP_083250	Q8C828,Q9D3I7	chr9:65236490-65239459	0.0220169	0.0479229	0
243574	Kbtbd8	kelch repeat and BTB (POZ) domain containing 8	NM_001008785,NM_001102670	NP_001008785,NP_001096140	Q3UQV5	chr6:95067899-95079781	3.21143	5.0793	1.30496
16538	Kcns1	K+ voltage-gated channel, subfamily S, 1	NM_008435	NP_032461	O35173,Q3TY49	chr2:163989354-163996849	0.328805	0.669837	0
72844	Kctd17	potassium channel tetramerisation domain containing 17	NM_001081367	NP_001074836	E0CYQ0	chr15:78259057-78269733	1.70425	3.46874	2.45368
381293	Kif14	kinesin family member 14	NM_001081258	NP_001074727	E9Q3T3	chr1:138364534-138428088	3.53929	7.68627	4.14031
16559	Kif17	kinesin family member 17	NM_001190978,NM_010623	NP_001177907,NP_034753	A2AM72,Q99PW8	chr4:137818165-137857888	0.0768102	0.119732	0.0160929
228421	Kif18a	kinesin family member 18A	NM_139303	NP_647464	Q91WD7	chr2:109120894-109181903	5.82547	10.7384	6.83494
71819	Kif23	kinesin family member 23	NM_024245	NP_077207	E9Q5G3	chr9:61765084-61794606	13.3028	26.2926	15.6244
16576	Kif7	kinesin family member 7	NM_010626	NP_034756	B7ZNG0,E9QMU1	chr7:86805081-86859072	0.165155	0.396325	0.0802906
213417	Klhdc8a	kelch domain containing 8A	NM_144810	NP_659059	Q91XA8	chr1:134195202-134203934	0.00389216	0.00759341	0
66356	Knop1	lysine rich nucleolar protein 1	NM_001168218,NM_001168219,NM_001168220,NM_023197	NP_001161690,NP_001161691,NP_001161692,NP_075686	E9QKQ3,Q9Z2Q2,H7BX94,Q9Z2Q2,K4DI66,Q9Z2Q2,Q9Z2Q2	chr7:125985731-126138725	10.5624	16.8975	8.53363
16647	Kpna2	karyopherin (importin) alpha 2	NM_010655	NP_034785	P52293,Q52L97	chr11:106849942-106860839	186.814	370.748	210.607
16211	Kpnb1	karyopherin (importin) beta 1	NM_008379	NP_032405	P70168,Q3UHW8	chr11:97021023-97049206	109.534	185.249	73.8372
16854	Lgals3	lectin, galactose binding, soluble 3	NM_001145953,NM_010705	NP_001139425,NP_034835	Q8C253	chr14:47993534-48005842	24.261	36.553	1.51091
216551	Lgalsl	lectin, galactoside binding-like	NM_173752	NP_776113	Q8VED9	chr11:20723357-20731111	1.41558	2.82427	0.953639
16874	Lhx6	LIM homeobox protein 6	NM_001083125,NM_001083126,NM_001083127,NM_008500	NP_001076594,NP_001076595,NP_001076596,NP_032526	E9QN32,H9H9T0,Q9R1R0,Q9R1R0	chr2:35937472-35960928	0.0250658	0.0692456	0.0213859
16880	Lifr	leukemia inhibitory factor receptor	NM_001113386,NM_013584	NP_001106857,NP_038612	P42703,P42703,Q3UKU5	chr15:7079571-7147489	3.61738	5.84892	0.451524
16906	Lmnb1	lamin B1	NM_010721	NP_034851	P14733	chr18:56867466-56913079	75.872	155.83	52.881
380928	Lmo7	LIM domain only 7	NM_201529	NP_963287	A0T1J8,E9PYF4,Q6ZQ32	chr14:102129144-102333910	3.6911	7.32793	2.63601
74354	Lrguk	leucine-rich repeats and guanylate kinase domain containing	NM_028886	NP_083162	Q9D5S7	chr6:33979447-34084034	0.0161844	0.0328489	0.0057996
435965	Lrp3	low density lipoprotein receptor-related protein 3	NM_001024707	NP_001019878	E9Q1T6,Q3UEV4	chr7:35971403-36000364	0.00118912	0.00359716	0
72416	Lrpprc	leucine-rich PPR-motif containing	NM_028233	NP_082509	Q6PB66	chr17:85104586-85190126	23.3967	36.7392	11.1939
434215	Lrrc32	leucine rich repeat containing 32	NM_001113379	NP_001106850	G3XA59	chr7:105642731-105650340	8.45351	17.8059	5.57057
67144	Lrrc40	leucine rich repeat containing 40	NM_024194	NP_077156	Q9CRC8	chr3:157699666-157731442	11.9195	20.7011	8.7219
102747	Lrrc49	leucine rich repeat containing 49	NM_001146046,NM_001146047,NM_145616	NP_001139518,NP_001139519,NP_663591	E9Q8C9,Q91YK0,E9QM16,Q91YK0,G5E8R5,Q91YK0	chr9:60435043-60535941	0.61569	1.29619	0.388906
67678	Lsm3	LSM3 homolog, U6 small nuclear RNA associated (S. cerevisiae)	NM_026309	NP_080585	P62311	chr6:91466028-91472614	74.1078	129.65	78.9182
269593	Luzp1	leucine zipper protein 1	NM_024452	NP_077772	Q8R4U7	chr4:136025675-136105233	1.51105	2.82028	1.06164
56150	Mad2l1	MAD2 mitotic arrest deficient-like 1	NM_019499	NP_062372	Q5HZH8,Q9Z1B5	chr6:66485461-66490985	37.6447	70.7038	50.2518
224419	Map3k7cl	Map3k7 C-terminal like	NM_144854	NP_659103	P58500,Q544C0	chr16:87553574-87595581	0.00142897	0.00476323	0
78283	Map7d2	MAP7 domain containing 2	NM_001081124	NP_001074593	A2AG50	chrX:155852509-155936879	0.0104225	0.0268871	0
17215	Mcm3	minichromosome maintenance deficient 3 (S. cerevisiae)	NM_008563	NP_032589	P25206,Q3UI57	chr1:20793094-20810294	96.425	201.557	85.1212
17218	Mcm5	minichromosome maintenance deficient 5, cell division cycle 46 (S. cerevisiae)	NM_008566	NP_032592	Q52KC3	chr8:77633426-77652338	97.2476	198.188	91.7609
17436	Me1	malic enzyme 1, NADP(+)-dependent, cytosolic	NM_001198933,NM_008615	NP_001185862,NP_032641	P06801,P06801,Q3TQP6	chr9:86474969-86595286	0.268133	0.584044	0.352468
107029	Me2	malic enzyme 2, NAD(+)-dependent, mitochondrial	NM_145494	NP_663469	Q99KE1	chr18:73929693-73975046	41.556	75.0252	33.5032
70417	Megf10	multiple EGF-like-domains 10	NM_001001979	NP_001001979	Q6DIB5	chr18:57292743-57457121	0.00201509	0.00382675	0
76890	Memo1	mediator of cell motility 1	NM_133771	NP_598532	Q91VH6	chr17:74600039-74694203	32.6626	50.3295	26.6092
751556	Mir682	microRNA 682	NR_030451	-	-	chr13:75782493-75782589	25.71	79.9267	0
217653	Mis18bp1	MIS18 binding protein 1	NM_172578	NP_766166	Q80WQ8	chr12:66233720-66273567	5.77384	11.6716	7.51621
17349	Mlf1	myeloid leukemia factor 1	NM_001039543,NM_010801	NP_001034632,NP_034931	Q3V042,Q8JZS2,Q3V042,Q8JZS2,Q9QWV4	chr3:67178018-67203922	0.510513	1.28978	0.462525
74568	Mlkl	mixed lineage kinase domain-like	NM_029005	NP_083281	Q9D2Y4	chr8:113835699-113861803	4.87042	14.278	3.40903
212377	Mms22l	MMS22-like, DNA repair protein	NM_199467	NP_955761	B1AUR6,Q3TPX2	chr4:24423608-24530095	9.61723	17.5291	11.5936
76915	Mnd1	meiotic nuclear divisions 1 homolog (S. cerevisiae)	NM_029797	NP_084073	Q8K396	chr3:83891855-83959708	2.11296	4.88951	3.08924
226123	Morn4	MORN repeat containing 4	NM_198108	NP_932776	Q6PGF2	chr19:42149428-42160860	0.344817	0.874662	0.17521
194357	Moxd2	monooxygenase, DBH-like 2	NM_139296	NP_647457	Q7TT41	chr6:40828792-40837493	0.00234449	0.00396987	0
68533	Mphosph6	M phase phosphoprotein 6	NM_026758	NP_081034	Q9D1Q1	chr8:120315544-120325829	26.809	41.9172	34.3523
94061	Mrpl1	mitochondrial ribosomal protein L1	NM_001039084,NM_053158	NP_001034173,NP_444388	Q99N96,Q9D3F3	chr5:96639133-96695728	10.4934	20.3659	7.54162
56282	Mrpl12	mitochondrial ribosomal protein L12	NM_027204	NP_081480	Q9DB15	chr11:120345982-120350068	102.935	180.798	135.348
27395	Mrpl15	mitochondrial ribosomal protein L15	NM_001177658,NM_025300,NR_033530	NP_001171129,NP_079576	Q9CPR5	chr1:4763278-4775807	17.5981	26.8052	14.909
64657	Mrps10	mitochondrial ribosomal protein S10	NM_001146211,NM_001146212,NM_183086	NP_001139683,NP_001139684,NP_898909	E9QJS0,Q501J4,G5E8U5,Q501J4,G5E8U8,Q501J4	chr17:47505835-47515628	27.0324	41.2683	36.847
17688	Msh6	mutS homolog 6 (E. coli)	NM_010830	NP_034960	P54276	chr17:88374389-88464625	27.1265	41.1106	20.2007
17690	Msi1	musashi RNA-binding protein 1	NM_008629	NP_032655	Q61474	chr5:115879693-115904211	0.0924469	0.148902	0
66902	Mtap	methylthioadenosine phosphorylase	NM_024433	NP_077753	Q9CQ65	chr4:88783273-88826994	28.2068	49.0375	21.782
105837	Mtbp	Mdm2, transformed 3T3 cell double minute p53 binding protein	NM_001168250,NM_134092	NP_001161722,NP_598853	Q8BJS8	chr15:55388962-55457978	9.66209	15.9958	11.2635
67900	Mtfp1	mitochondrial fission process 1	NM_026443	NP_080719	Q9CRB8	chr11:3991483-3995434	5.16623	8.664	6.14149
71804	Mtfr2	mitochondrial fission regulator 2	NM_027930	NP_082206	Q8VED8,Q9D0I1	chr10:20067624-20081475	6.90347	16.4212	9.31956
270685	Mthfd1l	methylenetetrahydrofolate dehydrogenase (NADP+ dependent) 1-like	NM_001170785,NM_001170786,NM_172308	NP_001164256,NP_001164257,NP_758512	Q3V3R1	chr10:6179459-6373466	30.1613	48.1311	17.1627
97287	Mtmr14	myotubularin related protein 14	NM_026849	NP_081125	Q8VEL2	chr6:113187836-113231386	27.3665	43.8703	25.8585
140474	Muc4	mucin 4	NM_080457	NP_536705	E9Q7Q0	chr16:32735971-32797521	0.000945244	0.00147329	0.00118776
18109	Mycn	v-myc myelocytomatosis viral related oncogene, neuroblastoma derived (avian)	NM_008709	NP_032735	P03966,Q3UII1	chr12:12942898-12948642	0.477016	0.772578	0.0836942
109019	Nabp1	nucleic acid binding protein 1	NM_028696	NP_082972	Q8BGW5	chr1:51526331-51535243	32.36	58.0865	23.8844
234344	Naf1	nuclear assembly factor 1 homolog (S. cerevisiae)	NM_001163564	NP_001157036	E9QJT2,Q3UMQ8	chr8:69384115-69414463	10.0307	17.5013	4.12795
17940	Naip1	NLR family, apoptosis inhibitory protein 1	NM_008670	NP_032696	Q9QWK5	chr13:101177724-101222819	0.0397325	0.0616921	0.0563165
53605	Nap1l1	nucleosome assembly protein 1-like 1	NM_001146707,NM_015781	NP_001140179,NP_056596	E9PW66,P28656,P28656	chr10:110910247-110935206	344.51	532.001	116.607
98956	Nat10	N-acetyltransferase 10	NM_153126	NP_694766	Q8K224	chr2:103561415-103601407	22.8372	35.1859	14.1946
14299	Ncs1	neuronal calcium sensor 1	NM_019681	NP_062655	Q8BNY6	chr2:31101442-31150991	0.87381	1.56518	0.0268839
68493	Ndufaf4	NADH dehydrogenase (ubiquinone) 1 alpha subcomplex, assembly factor 4	NM_026742	NP_081018	Q9D1H6	chr4:24825229-24832148	7.01931	10.8765	4.12309
59126	Nek6	NIMA (never in mitosis gene a)-related expressed kinase 6	NM_001159631,NM_021606	NP_001153103,NP_067619	Q9ES70	chr2:38367216-38443010	7.65524	12.0615	7.46108
52530	Nhp2	NHP2 ribonucleoprotein	NM_026631	NP_080907	Q9CRB2	chr11:51433274-51449398	100.262	175.288	91.1545
93960	Nkd1	naked cuticle 1 homolog (Drosophila)	NM_001163660,NM_027280	NP_001157132,NP_081556	E9Q5K6,Q99MH6	chr8:91045242-91118786	0.0313037	0.0746393	0.0118911
75805	Nln	neurolysin (metallopeptidase M3 family)	NM_029447	NP_083723	Q91YP2	chr13:104813518-104899694	8.01216	12.2706	4.94846
110109	Nop2	NOP2 nucleolar protein	NM_138747	NP_620086	E9QN31	chr6:125081900-125094771	45.0527	76.1283	29.5259
67711	Nsmce1	non-SMC element 1 homolog (S. cerevisiae)	NM_026330	NP_080606	Q9D720	chr7:132611153-132635056	74.1296	123.858	47.9013
17766	Nudt1	nudix (nucleoside diphosphate linked moiety X)-type motif 1	NM_008637	NP_032663	P53368	chr5:140807875-140814089	14.9645	28.3719	13.2575
71207	Nudt4	nudix (nucleoside diphosphate linked moiety X)-type motif 4	NM_027722	NP_081998	Q4FJR0,Q8R2U6	chr10:95009640-95026801	33.8425	66.7199	45.1282
53893	Nudt5	nudix (nucleoside diphosphate linked moiety X)-type motif 5	NM_016918	NP_058614	Q9JKX6	chr2:5766079-5789782	33.4566	59.3454	36.791
269113	Nup54	nucleoporin 54	NM_183392	NP_899248	Q8BTS4	chr5:92844565-92864225	22.6451	34.2784	12.745
445007	Nup85	nucleoporin 85	NM_001002929	NP_001002929	Q8R480	chr11:115425757-115445238	51.5638	91.0245	65.8886
71805	Nup93	nucleoporin 93	NM_172410	NP_765998	Q8BJ71	chr8:96738500-96838966	30.6689	56.9032	16.5725
433904	Ociad2	OCIA domain containing 2	NM_026950	NP_081226	Q9D8W7	chr5:73713437-73729878	0.21072	0.398199	0.178983
18263	Odc1	ornithine decarboxylase, structural 1	NM_013614	NP_038642	P00860	chr12:17551678-17558308	209.704	321.697	274.482
18302	Oit3	oncoprotein induced transcript 3	NM_010959	NP_035089	Q8R4V5	chr10:58885707-58904527	0.123517	0.233022	0.00625597
320078	Olfml2b	olfactomedin-like 2B	NM_177068	NP_796042	Q3V1G4,Q8BY24	chr1:172574662-172612920	0.0968342	0.1549	0.0370273
18442	P2ry2	purinergic receptor P2Y, G-protein coupled 2	NM_008773	NP_032799	P35383	chr7:108145085-108160505	0.262535	0.416097	0.0488484
230721	Pabpc4	poly(A) binding protein, cytoplasmic 4	NM_130881,NM_148917	NP_570951,NP_683717	Q6PHQ9,Q91YZ8	chr4:122960153-122976076	50.7453	84.1135	43.9042
93737	Pard6g	par-6 partitioning defective 6 homolog gamma (C. elegans)	NM_053117	NP_444347	Q8CBL3,Q9JK84	chr18:80243633-80316379	1.76719	3.00212	0.49553
55982	Paxip1	PAX interacting (with transcription-activation domain) protein 1	NM_018878	NP_061366	Q6NZQ4	chr5:28067204-28117879	15.6043	23.778	17.7314
211712	Pcdh9	protocadherin 9	NM_001081377,NM_001271798,NM_001271799,NM_001271800	NP_001074846,NP_001258727,NP_001258728,NP_001258729	F8VPK8	chr14:93412918-94289888	0.0205763	0.0343234	0
18546	Pcp4	Purkinje cell protein 4	NM_008791	NP_032817	P63054	chr16:96689212-96747400	5.14793	9.82795	1.84409
56330	Pdcd5	programmed cell death 5	NM_019746	NP_062720	P56812,Q564F6	chr7:36427003-36432501	65.7146	104.977	70.9383
18590	Pdgfa	platelet derived growth factor, alpha	NM_008808	NP_032834	P20033,Q99L56	chr5:139452928-139470907	1.46447	2.83904	0.0744845
56744	Pf4	platelet factor 4	NM_019932	NP_064316	Q3TVN6,Q6P8R3,Q9Z126	chr5:91201460-91202409	1.20925	1.81597	0
109054	Pfdn4	prefoldin 4	NM_001013369,NM_001110152,NM_001199902	NP_001013387,NP_001103622,NP_001186831	E9Q6U4,Q3UWL8,Q3UWL8,Q6P0X1	chr2:170308464-170344570	22.1388	35.5414	20.7913
110208	Pgd	phosphogluconate dehydrogenase	NM_001081274	NP_001074743	Q9DCD0	chr4:148524093-148540816	59.3998	104.282	32.779
74016	Phf19	PHD finger protein 19	NM_028716	NP_082992	Q9CXG9	chr2:34749274-34769496	6.62119	10.8636	8.17896
327958	Pitpnm3	PITPNM family member 3	NM_001024927,NM_001081641	NP_001020098,NP_001075110	Q3UHE1	chr11:71861029-71949391	0.00204593	0.00405735	0.0027438
57746	Piwil2	piwi-like RNA-mediated gene silencing 2	NM_021308	NP_067283	Q8CDG1	chr14:70772286-70828901	0.48221	0.87618	0.654111
227937	Pkp4	plakophilin 4	NM_026361,NM_175464	NP_080637,NP_780673	Q3UIX3,Q68FH0	chr2:58998906-59193262	3.27755	5.40649	3.06719
85031	Pla1a	phospholipase A1 member A	NM_134102	NP_598863	Q8VI78	chr16:38396202-38433225	0.580049	1.34398	0.16912
665270	Plb1	phospholipase B1	NM_001081407,NM_030072,NM_172147	NP_001074876,NP_084348,NP_742159	Q3TTY0,Q8K255	chr5:32535080-32666729	0.0149479	0.0246504	0
72287	Plekhf1	pleckstrin homology domain containing, family F (with FYVE domain) member 1	NM_024413	NP_077724	Q3TB82	chr7:39005672-39013013	2.99391	5.44441	3.43171
18969	Pola2	polymerase (DNA directed), alpha 2	NM_001164057,NM_008893	NP_001157529,NP_032919	P33611,Q8C2T6	chr19:5940542-5964206	34.6054	63.3005	44.0517
77782	Polq	polymerase (DNA directed), theta	NM_001159369,NM_029977	NP_001152841,NP_084253	Q3UTE0,Q80XB7,Q3UTE0,Q8CGS6	chr16:37011871-37095503	3.66224	7.19915	3.85786
20017	Polr1b	polymerase (RNA) I polypeptide B	NM_009086	NP_033112	P70700	chr2:128926731-128952331	19.6083	30.643	10.584
67724	Pop1	processing of precursor 1, ribonuclease P/MRP family, (S. cerevisiae)	NM_026340,NM_152894	NP_080616,NP_690854	Q8K205,Q9D4G5,Q9D4G5	chr15:34425065-34460408	9.58124	20.2721	5.88534
66161	Pop4	processing of precursor 4, ribonuclease P/MRP family, (S. cerevisiae)	NM_025390	NP_079666	Q9CR08	chr7:39047838-39056367	22.927	36.1546	29.6681
64082	Popdc2	popeye domain containing 2	NM_001081984,NM_022318	NP_001075453,NP_071713	Q6P3F7,Q6P3F7,Q9ES82	chr16:38362258-38378302	0.244883	0.478215	0.29982
18999	Pou5f1	POU domain, class 5, transcription factor 1	NM_001252452,NM_013633	NP_001239381,NP_038661	P20263	chr17:35642976-35647722	0.0184881	0.0370819	0
74776	Ppa2	pyrophosphatase (inorganic) 2	NM_146141	NP_666253	Q91VM9	chr3:132973079-133041033	18.1818	29.7021	21.9599
100336	Ppp1r8	protein phosphatase 1, regulatory (inhibitor) subunit 8	NM_146154	NP_666266	Q8R3G1	chr4:132382839-132399084	33.9191	52.7645	27.2808
19060	Ppp5c	protein phosphatase 5, catalytic subunit	NM_011155	NP_035285	G5E819,Q60676	chr7:17589989-17613263	41.4535	70.3651	25.7501
19076	Prim2	DNA primase, p58 subunit	NM_008922	NP_032948	P33610	chr1:33510655-33726603	17.6876	29.7355	23.1006
19085	Prkar1b	protein kinase, cAMP dependent regulatory, type I beta	NM_001253890,NM_008923	NP_001240819,NP_032949	P12849,Q3TY04	chr5:139493257-139606340	0.498765	0.767832	0.136382
27374	Prmt5	protein arginine N-methyltransferase 5	NM_013768	NP_038796	Q8CIG8	chr14:55126018-55136307	37.7182	65.4689	16.7665
101359	Prrt4	proline-rich transmembrane protein 4	NM_001101443	NP_001094913	B2RU40	chr6:29119229-29129584	0.0384937	0.0623279	0.00599197
235628	Prss42	protease, serine, 42	NM_153099	NP_694739	Q8VIF2	chr9:110700688-110706248	0.00391474	0.0095757	0
73106	Prss57	protease, serine 57	NM_001042710	NP_001036175	Q14B24	chr10:79240018-79251730	0.949071	1.50047	1.22516
235472	Prtg	protogenin homolog (Gallus gallus)	NM_175485	NP_780694	Q2EY15	chr9:72655080-72765114	0.000851556	0.00163816	0
76943	Psapl1	prosaposin-like 1	NM_175249	NP_780458	Q8C1C1	chr5:36359829-36740788	0.000838386	0.00279462	0
26440	Psma1	proteasome (prosome, macropain) subunit, alpha type 1	NM_011965	NP_036095	Q3TS44,Q9R1P4	chr7:121408063-121419630	145.347	232.427	181.335
19179	Psmc1	protease (prosome, macropain) 26S subunit, ATPase 1	NM_008947	NP_032973	P62192,Q542I9	chr12:101350540-101361574	93.8413	163.176	118.671
66413	Psmd6	proteasome (prosome, macropain) 26S subunit, non-ATPase, 6	NM_025550	NP_079826	Q99JI4	chr14:14944698-14953418	64.9043	109.258	74.9015
17463	Psmd7	proteasome (prosome, macropain) 26S subunit, non-ATPase, 7	NM_010817	NP_034947	A1L3B8,P26516	chr8:110104279-110112382	76.7336	125.127	77.2835
56088	Psmg1	proteasome (prosome, macropain) assembly chaperone 1	NM_019537	NP_062410	Q9JK23	chr16:96201541-96212510	33.3988	57.2336	37.3332
66506	Psmg3	proteasome (prosome, macropain) assembly chaperone 3	NM_025604	NP_079880	Q9CZH3	chr5:140299547-140302797	25.3719	40.2939	33.7079
19222	Ptgir	prostaglandin I receptor (IP)	NM_008967	NP_032993	P43252,Q8CC99	chr7:17491838-17496254	0.515562	0.905256	0.0647448
19224	Ptgs1	prostaglandin-endoperoxide synthase 1	NM_008969	NP_032995	P22437,Q543T1	chr2:36085945-36107789	10.6032	32.771	0.507462
545622	Ptpn3	protein tyrosine phosphatase, non-receptor type 3	NM_011207	NP_035337	A2ALK8	chr4:57203712-57314709	1.36112	2.8618	0.273949
104458	Rars	arginyl-tRNA synthetase	NM_025936	NP_080212	Q9D0I9	chr11:35621882-35648030	58.2204	93.0632	62.4308
52250	Reep1	receptor accessory protein 1	NM_178608	NP_848723	Q8BGH4	chr6:71657674-71760699	0.0980592	0.16153	0.0481113
72151	Rfc5	replication factor C (activator 1) 5	NM_028128	NP_082404	Q5HZI8,Q9D0F6	chr5:117829153-117839032	33.3933	62.3918	46.1781
67809	Rmdn3	regulator of microtubule dynamics 3	NM_001033136	NP_001028308	Q3UJU9	chr2:118962733-118982770	12.6157	21.5967	11.6484
223970	Rmi2	RMI2, RecQ mediated genome instability 2, homolog (S. cerevisiae)	NM_001162932	NP_001156404	Q3UPE3	chr16:10835151-10843328	8.76582	15.6947	7.38644
71919	Rpap3	RNA polymerase II associated protein 3	NM_028003	NP_082279	Q9D706	chr15:97505535-97536253	11.8628	19.2021	8.90643
67239	Rpf2	ribosome production factor 2 homolog (S. cerevisiae)	NM_001042556,NM_023323	NP_001036021,NP_075812	G3X926,Q9JJ80,Q9JJ80	chr10:39943051-39966845	31.96	57.6265	20.7776
19894	Rph3a	rabphilin 3A	NM_011286	NP_035416	P47708	chr5:121390508-121459527	0.00045832	0.00282282	0
19946	Rpl30	ribosomal protein L30	NM_001163485,NM_009083	NP_001156957,NP_033109	P62889,Q497D7,Q58DZ3,Q5PR15,P62889,Q58DZ3	chr15:34370260-34373031	71.8577	156.535	50.5726
102614	Rpp25	ribonuclease P/MRP 25 subunit	NM_133982	NP_598743	Q91WE3	chr9:57351908-57353254	0.335256	0.638204	0.165885
208366	Rpp40	ribonuclease P 40 subunit	NM_145938	NP_666050	Q8R1F9	chr13:35986972-35998216	4.14598	6.64216	2.76575
170799	Rtkn2	rhotekin 2	NM_001081346	NP_001074815	E9QP76	chr10:67442345-67506612	0.230044	0.571627	0.249033
20778	Scarb1	scavenger receptor class B, member 1	NM_001205082,NM_001205083,NM_016741	NP_001192011,NP_001192012,NP_058021	D3Z2V4,Q61009,Q4FK30,Q61009	chr5:125757456-125821464	18.5352	31.8731	16.1521
64929	Scel	sciellin	NM_022886	NP_075024	Q14DU0,Q9EQG3	chr14:103912557-104012563	0.0594511	0.0921856	0.0544174
214189	Scgn	secretagogin, EF-hand calcium binding protein	NM_145399	NP_663374	Q91WD9	chr13:24045325-24083083	0.00165906	0.0089711	0
20264	Scn10a	sodium channel, voltage-gated, type X, alpha	NM_001205321,NM_009134	NP_001192250,NP_033160	K3W4P8,Q6QIY3	chr9:119517573-119628150	0.000309343	0.00103114	0
20271	Scn5a	sodium channel, voltage-gated, type V, alpha	NM_001253860,NM_021544	NP_001240789,NP_067519	K3W4N7,Q8C3I3,Q9JJV9,Q8C3I3,Q9JJV9	chr9:119392525-119488134	0.0104421	0.0219642	0.0149216
20347	Sema3b	sema domain, immunoglobulin domain (Ig), short basic domain, secreted, (semaphorin) 3B	NM_001042779,NM_009153	NP_001036244,NP_033179	-	chr9:107500445-107511572	2.15888	4.59677	0.960239
20723	Serpinb9	serine (or cysteine) peptidase inhibitor, clade B, member 9	NM_009256	NP_033282	O08797	chr13:33096409-33109824	6.78448	11.6306	0.15108
14057	Sfxn1	sideroflexin 1	NM_027324	NP_081600	Q99JR1	chr13:54167213-54203714	42.3777	77.1824	40.3451
27428	Shroom3	shroom family member 3	NM_001077595,NM_001077596,NM_015756	NP_001071063,NP_001071064,NP_056571	E9QMY5,Q9QXN0,Q9QXN0	chr5:93112460-93394785	0.152365	0.266761	0.00247462
27411	Slc14a2	solute carrier family 14 (urea transporter), member 2	NM_001110273,NM_001110274,NM_030683,NM_207651	NP_001103743,NP_001103744,NP_109608,NP_997534	G5E849,Q8BMD1,Q8R4T9	chr18:78342882-78793689	0.00260822	0.0041277	0
20501	Slc16a1	solute carrier family 16 (monocarboxylic acid transporters), member 1	NM_009196	NP_033222	P53986,Q544N9	chr3:104442590-104462385	21.3172	45.8252	15.3033
116914	Slc19a2	solute carrier family 19 (thiamine transporter), member 2	NM_001276455,NM_054087	NP_001263384,NP_473428	Q9EQN9	chr1:166179176-166195516	5.06022	8.62259	3.93501
50799	Slc25a13	solute carrier family 25 (mitochondrial carrier, adenine nucleotide translocator), member 13	NM_001177572,NM_015829	NP_001171043,NP_056644	Q8C140,Q9QXX4,Q9QXX4	chr6:5991217-6167173	3.37971	8.45307	1.01236
26458	Slc27a2	solute carrier family 27 (fatty acid transporter), member 2	NM_011978	NP_036108	O35488,Q3TN99	chr2:126378759-126413979	0.00463007	0.0118169	0
63959	Slc29a1	solute carrier family 29 (nucleoside transporters), member 1	NM_001199113,NM_001199114,NM_001199115,NM_001199116,NM_022880	NP_001186042,NP_001186043,NP_001186044,NP_001186045,NP_075018	Q3TCZ2,Q9JIM1	chr17:45722148-45736552	26.5286	47.0419	18.9517
353169	Slc2a12	solute carrier family 2 (facilitated glucose transporter), member 12	NM_178934	NP_849265	B2RRB2,Q8BFW9	chr10:22364816-22451253	0.000985865	0.00202024	0
72022	Slc35f2	solute carrier family 35, member F2	NM_028060	NP_082336	Q7TML3	chr9:53619341-53665968	3.70708	8.05503	2.43264
67473	Slc47a1	solute carrier family 47, member 1	NM_026183	NP_080459	Q8K0H1	chr11:61156901-61191577	0.000878015	0.00292672	0
114479	Slc5a5	solute carrier family 5 (sodium iodide symporter), member 5	NM_053248	NP_444478	G3X8P5	chr8:73406787-73416656	0.024163	0.0368559	0.0129533
20557	Slfn3	schlafen 3	NM_011409	NP_035539	Q9Z0I5	chr11:83004831-83028656	4.43179	6.73269	6.36037
276829	Smtnl2	smoothelin-like 2	NM_177776	NP_808444	Q8CI12	chr11:72203615-72225215	0.250851	0.516541	0.115905
226830	Smyd2	SET and MYND domain containing 2	NM_026796	NP_081072	Q8R5A0	chr1:191704370-191746167	10.6646	22.7457	7.63902
399101	Snhg3	small nucleolar RNA host gene (non-protein coding) 3	NR_003270	-	-	chr4:131907847-131909601	50.4675	106.723	32.8111
72091	Snhg7	small nucleolar RNA host gene (non-protein coding) 7	NR_024068	-	-	chr2:26492695-26495764	2.28451	3.46797	2.58175
66585	Snrnp40	small nuclear ribonucleoprotein 40 (U5)	NM_025645	NP_079921	Q6PE01	chr4:130037378-130067278	66.7866	103.979	59.6873
68981	Snrpa1	small nuclear ribonucleoprotein polypeptide A'	NM_021336	NP_067311	P57784	chr7:73205221-73219473	71.7746	134.465	103.717
12703	Socs1	suppressor of cytokine signaling 1	NM_001271603,NM_009896	NP_001258532,NP_034026	O35716	chr16:10783901-10785629	135.455	205.328	101.452
328019	Spata32	spermatogenesis associated 32	NM_177801	NP_808469	Q8C5V0	chr11:103060260-103079746	0.00180276	0.00557823	0
104871	Spata7	spermatogenesis associated 7	NM_178914	NP_849245	Q80VP2	chr12:99866393-99908024	1.1277	1.78617	1.18595
70385	Spdl1	spindle apparatus coiled-coil protein 1	NM_027411	NP_081687	Q923A2	chr11:34622686-34647143	7.07073	14.5511	6.61899
320277	Spef2	sperm flagellar 2	NM_177123	NP_796097	Q8C9J3	chr15:9592490-9678561	0.466442	0.915852	0.412493
20732	Spint1	serine protease inhibitor, Kunitz type 1	NM_016907	NP_058603	Q9R097	chr2:119063095-119075249	0.569666	0.960854	0.308092
68166	Spire1	spire homolog 1 (Drosophila)	NM_176832,NM_194355	NP_789802,NP_919336	D3YTL8,D3Z495	chr18:67647862-67712375	1.31305	2.30862	0.208514
225027	Srsf7	serine/arginine-rich splicing factor 7	NM_001195485,NM_001195486,NM_001195487,NM_146083,NR_036615	NP_001182414,NP_001182415,NP_001182416,NP_666195	Q3THA6,Q8BL97	chr17:80599419-80606645	93.6951	147.515	98.3372
20608	Sstr4	somatostatin receptor 4	NM_009219	NP_033245	Q8BQ97	chr2:148221112-148222500	0.0448907	0.0891652	0
29819	Stau2	staufen (RNA binding protein) homolog 2 (Drosophila)	NM_001111272,NM_025303	NP_001104742,NP_079579	Q8CJ67	chr1:16218890-16509383	3.97042	7.00655	1.38778
20901	Strap	serine/threonine kinase receptor associated protein	NM_011499	NP_035629	B2RUC7,Q9Z1Z2	chr6:137683602-137700451	87.6448	136.546	85.1378
320609	Strip2	striatin interacting protein 2	NM_001037740,NM_177204	NP_001032829,NP_796178	B2RW20,Q8C9H6,Q8C9H6	chr6:29867012-29909680	0.248014	0.372704	0.307512
56451	Suclg1	succinate-CoA ligase, GDP-forming, alpha subunit	NM_019879	NP_063932	Q9WUM5	chr6:73198498-73226901	74.9383	112.717	84.5088
20980	Syt2	synaptotagmin II	NM_009307	NP_033333	P46097	chr1:136543257-136645994	0.000686567	0.00185049	0
67249	Tbc1d19	TBC1 domain family, member 19	NM_144517	NP_653100	Q8VDV7	chr5:54200865-54295619	1.4529	2.30382	1.38897
214133	Tet2	tet methylcytosine dioxygenase 2	NM_001040400	NP_001035490	Q4JK59	chr3:133126640-133207354	7.49026	12.6593	5.6089
21781	Tfdp1	transcription factor Dp 1	NM_009361	NP_033387	Q08639,Q3V3X3	chr8:13339673-13377702	76.4755	169.107	58.8566
22042	Tfrc	transferrin receptor	NM_011638	NP_035768	Q542D9,Q62351	chr16:32608981-32632880	66.2758	103.293	85.0565
21838	Thy1	thymus cell antigen 1, theta	NM_009382	NP_033408	P01831	chr9:43851466-43856662	40.7514	98.7124	8.92477
21853	Timeless	timeless circadian clock 1	NM_001136082,NM_001164080,NM_001164081,NM_011589	NP_001129554,NP_001157552,NP_001157553,NP_035719	Q3U574,Q9R1X4,Q9R1X4	chr10:127669118-127689997	16.0091	28.7869	19.3266
21873	Tjp2	tight junction protein 2	NM_001198985,NM_011597	NP_001185914,NP_035727	Q9Z0U1	chr19:24168991-24299516	4.06825	6.94469	3.92551
21877	Tk1	thymidine kinase 1	NM_001271729,NM_009387	NP_001258658,NP_033413	P04184	chr11:117676832-117701222	36.9408	98.3522	19.9148
70549	Tln2	talin 2	NM_001081242	NP_001074711	E9PUM4,Q3TN69,Q68FD6,Q71LX4,Q8CDM9	chr9:67064891-67407510	0.0338129	0.06539	0.00992925
66261	Tm4sf20	transmembrane 4 L six family member 20	NM_025453	NP_079729	Q9CQY8	chr1:82753223-82765031	0.0133521	0.0375557	0
319776	Tmem72	transmembrane protein 72	NM_178768	NP_848883	Q8C3K5	chr6:116642742-116666776	0.00178185	0.0054298	0
21933	Tnfrsf10b	tumor necrosis factor receptor superfamily, member 10b	NM_020275	NP_064671	Q9QZM4	chr14:70167278-70184218	1.43132	2.2517	0.835711
21941	Tnfrsf8	tumor necrosis factor receptor superfamily, member 8	NM_009401	NP_033427	A1L3C9,Q60846	chr4:144858878-144905050	15.4354	38.5915	10.2717
21943	Tnfsf11	tumor necrosis factor (ligand) superfamily, member 11	NM_011613	NP_035743	O35235	chr14:78677252-78707850	0.691465	1.17822	0
21959	Tnp2	transition protein 2	NM_013694	NP_038722	P11378,Q91XK4	chr16:10788027-10788748	3.00371	8.44643	0.557638
21961	Tns1	tensin 1	NM_027884	NP_082160	E9Q0S6	chr1:73956804-74171021	1.32272	2.45392	0.207318
53333	Tomm40	translocase of outer mitochondrial membrane 40 homolog (yeast)	NM_001109748,NM_016871	NP_001103218,NP_058567	Q9QYA2	chr7:20286661-20300778	77.0424	138.135	69.7764
68512	Tomm5	translocase of outer mitochondrial membrane 5 homolog (yeast)	NM_001099675,NM_001134646	NP_001093145,NP_001128118	B1AXP6	chr4:45118081-45120985	104.984	205.577	103.203
21983	Tpbg	trophoblast glycoprotein	NM_001164792,NM_011627	NP_001158264,NP_035757	Q9Z0L0	chr9:85735986-85740662	0.00474655	0.00891951	0
21990	Tph1	tryptophan hydroxylase 1	NM_001136084,NM_001276372,NM_009414	NP_001129556,NP_001263301,NP_033440	P17532,Q3UK52,Q3TZH2	chr7:53900010-53927907	0.0345666	0.0859981	0.0225093
68015	Trap1	TNF receptor-associated protein 1	NM_026508	NP_080784	Q9CQN1	chr16:4037144-4077810	44.6677	68.8925	34.3846
73681	Trmt11	tRNA methyltransferase 11	NM_028604	NP_082880	E9QKG3,Q9CWH5	chr10:30254030-30320555	6.5766	10.1173	4.03354
70747	Tspan2	tetraspanin 2	NM_001243132,NM_027533	NP_001230061,NP_081809	Q922J6,Q9D1X8	chr3:102524153-102576233	8.01405	22.258	0.0956936
74052	Ttc21a	tetratricopeptide repeat domain 21A	NM_028735	NP_083011	Q8C0S4	chr9:119846723-119876911	0.379359	0.576234	0.00771233
223723	Ttll12	tubulin tyrosine ligase-like family, member 12	NM_183017	NP_898838	Q3UDE2	chr15:83405523-83425587	11.5498	20.6965	12.5125
67951	Tubb6	tubulin, beta 6 class V	NM_026473	NP_080749	Q3UMM1,Q922F4	chr18:67550384-67562403	17.5789	36.7883	17.3906
103733	Tubg1	tubulin, gamma 1	NM_134024	NP_598785	P83887,Q6F4J1	chr11:100981444-100987733	22.9612	40.0589	23.6276
22171	Tyms	thymidylate synthase	NM_021288,NR_033402	NP_067263	P07607,Q544L2	chr5:30384739-30400165	10.0647	19.4159	13.7135
108121	U2af1	U2 small nuclear ribonucleoprotein auxiliary factor (U2AF) 1	NM_001163769,NM_024187	NP_001157241,NP_077149	G3UW94,Q9D883,Q14C24,Q9D883	chr17:31784026-31795699	127.267	192.504	168.057
50995	Uba2	ubiquitin-like modifier activating enzyme 2	NM_016682	NP_057891	Q9Z1F9	chr7:34925715-34953548	71.6979	118.178	48.3491
72828	Ubash3b	ubiquitin associated and SH3 domain containing, B	NM_176860	NP_789830	Q8BGG7	chr9:40821723-40965577	3.71032	6.07379	0.180814
56207	Uchl5	ubiquitin carboxyl-terminal esterase L5	NM_001159866,NM_019562	NP_001153338,NP_062508	Q9WUP7	chr1:145624407-145654596	22.3793	42.0478	14.3826
22247	Umps	uridine monophosphate synthetase	NM_009471	NP_033497	P13439,Q544K9	chr16:33955097-33967089	28.1418	48.7506	27.96
107449	Unc5b	unc-5 homolog B (C. elegans)	NM_029770	NP_084046	Q8K1S3	chr10:60225342-60294329	0.0513049	0.0978481	0.0264233
230484	Usp1	ubiquitin specific peptidase 1	NM_146144	NP_666256	Q8BJQ2	chr4:98590500-98602224	56.4939	86.4701	56.4486
59025	Usp14	ubiquitin specific peptidase 14	NM_001038589,NM_021522	NP_001033678,NP_067497	E9PYI8,Q9JMA1	chr18:9958177-10030147	22.0562	37.971	9.92232
22333	Vdac1	voltage-dependent anion channel 1	NM_011694	NP_035824	Q60932	chr11:52174616-52202898	69.1491	128.603	43.4987
22337	Vdr	vitamin D receptor	NM_009504	NP_033530	P48281	chr15:97684857-97738727	1.36743	4.11684	0.300346
22363	Vpreb2	pre-B lymphocyte gene 2	NM_016983	NP_058679	P13373	chr16:17980657-17981173	0.0772387	0.161079	0
216560	Wdpcp	WD repeat containing planar cell polarity effector	NM_145425	NP_663400	B1ATJ7,Q8C456	chr11:21472283-21798689	0.878461	1.37454	0.789766
216156	Wdr18	WD repeat domain 18	NM_175450	NP_780659	Q4VBE8	chr10:79422896-79431991	25.193	42.4933	27.1811
71682	Wdr27	WD repeat domain 27	NM_175173	NP_780382	Q8C5V5	chr17:14955678-15080129	0.000923792	0.00226437	0
73674	Wdr75	WD repeat domain 75	NM_028599	NP_082875	Q3U821	chr1:45852345-45880458	33.0312	60.829	20.51
22390	Wee1	WEE 1 homolog 1 (S. pombe)	NM_009516	NP_033542	P47810	chr7:117265572-117286813	13.034	19.6651	16.2979
75607	Wnk2	WNK lysine deficient protein kinase 2	NM_029361	NP_083637	Q3UH66	chr13:49131670-49243383	0.0538138	0.0865393	0.02559
22409	Wnt10a	wingless related MMTV integration site 10a	NM_009518	NP_033544	P70701	chr1:74838592-74850749	6.26889	10.2372	1.12042
211652	Wwc1	WW, C2 and coiled-coil domain containing 1	NM_170779	NP_740749	Q5SXA9	chr11:35652679-35793591	0.0174747	0.0263557	0
22436	Xdh	xanthine dehydrogenase	NM_011723	NP_035853	Q00519,Q3UMS6	chr17:74233247-74299522	3.73911	6.29388	1.5222
57434	Xrcc2	X-ray repair complementing defective repair in Chinese hamster cells 2	NM_020570	NP_065595	Q9CX47	chr5:25195633-25211615	5.91714	10.016	6.33416
56449	Ybx3	Y box protein 3	NM_011733,NM_139117	NP_035863,NP_620817	Q68G78,Q9JKB3	chr6:131314875-131338468	116.537	234.477	120.998
209032	Zc3hav1l	zinc finger CCCH-type, antiviral 1-like	NM_172467	NP_766055	B9EHM1,Q8BFR1	chr6:38237393-38249259	0.791284	1.2848	0.175922
668917	Zfp133-ps	zinc finger protein 133, pseudogene	NR_033459	-	-	chr2:144285015-144293530	0.105218	0.199028	0.127029
100515	Zfp518b	zinc finger protein 518B	NM_001081144,NM_001177902	NP_001074613,NP_001171373	J3QPN0	chr5:39059722-39076065	1.25332	2.20682	0.686519
319530	Zfp750	zinc finger protein 750	NM_178763	NP_848878	Q8BH05	chr11:121313262-121534465	0.0784319	0.21643	0.0516452
407812	Zfp941	zinc finger protein 941	NM_001001180	NP_001001180	Q6NV92,Q6NZP7	chr7:147995575-148008077	0.0722562	0.119294	0.0461077

## Sheet: Cluster 2
Dataset EV2. Transcriptome of Cluster 1 genes (831 genes) in Figure 2B.
							FPKM (Average of N=3)
GeneID	Symbol	Name	RefSeq mRNA	RefSeq protein	UniProt	Position	Naïve	Act (60h)	PC(96hCD138+)
71661	0610005C13Rik	RIKEN cDNA 0610005C13 gene	NR_038165,NR_038166	-	-	chr7:52823164-52845080	0.0349207	0.0543425	0.0726484
73737	1110008P14Rik	RIKEN cDNA 1110008P14 gene	NM_198001	NP_932118	P58686	chr2:32234620-32237435	48.5022	27.6003	144.383
72240	1600014C23Rik	RIKEN cDNA 1600014C23 gene	NM_028164	NP_082440	Q9DAX4	chr17:45869812-45870793	0.189227	0.053312	0.696902
72215	1700001P01Rik	RIKEN cDNA 1700001P01 gene	NM_028156	NP_082432	Q9DAQ5	chr11:97632794-97637232	0.0447874	0.0698367	0.153035
100502742	1700007L15Rik	RIKEN cDNA 1700007L15 gene	NR_045709	-	-	chr16:33379939-33380822	3.9677	3.83629	8.95951
67687	1700011L22Rik	RIKEN cDNA 1700011L22 gene	NM_026315	NP_080591	Q9DAF8	chr8:81734328-81772482	0.00546094	0	0.0368922
69334	1700012I11Rik	RIKEN cDNA 1700012I11 gene	NR_045140	-	-	chr15:67058330-67208656	0.0024365	0	0.0174538
74211	1700017B05Rik	RIKEN cDNA 1700017B05 gene	NM_028820	NP_083096	Q3TEI4	chr9:57100128-57110406	47.6778	36.2985	100.298
75508	1700017J07Rik	RIKEN cDNA 1700017J07 gene	NR_040326	-	-	chr2:168803768-168804406	0.016591	0	0.0553033
78500	1700063D05Rik	RIKEN cDNA 1700063D05 gene	NR_040392	-	-	chr9:41014237-41025710	0.147724	0.125276	0.455829
73457	1700064M15Rik	RIKEN cDNA 1700064M15 gene	NR_045288	-	-	chr12:100864262-100866184	0.151605	0.0739718	0.3471
69771	1810019D21Rik	RIKEN cDNA 1810019D21 gene	NR_040344,NR_040345,NR_040346	-	-	chr8:108655082-108662622	0.00232469	0	0.014306
72301	1810041L15Rik	RIKEN cDNA 1810041L15 gene	NM_001163145	NP_001156617	H7BX53,Q0VBP7	chr15:84209632-84277527	0.00132008	0.000984623	0.00269979
73652	2210408F21Rik	RIKEN cDNA 2210408F21 gene	NR_040257,NR_040258,NR_040259,NR_040260,NR_040261,NR_040262	-	-	chr6:31170350-31287394	3.10512	2.05266	12.4532
69542	2300002M23Rik	RIKEN cDNA 2300002M23 gene	NM_175148	NP_780357	Q8BM15	chr17:35704429-35705890	0.0172814	0.00573897	0.11718
69517	2310001K24Rik	RIKEN cDNA 2310001K24 gene	NR_028122	-	-	chr2:163294438-163298739	0.0305352	0.051799	0.071654
100504268	2310005A03Rik	RIKEN cDNA 2310005A03 gene	NR_040634	-	-	chr2:154923526-154925815	0.00686649	0	0.0422035
69729	2410003L11Rik	RIKEN cDNA 2410003L11 gene	NR_045496	-	-	chr11:97459824-97484207	0.335725	0.244801	0.744716
73667	2410004P03Rik	RIKEN cDNA 2410004P03 gene	NM_001201332,NM_001201333	NP_001188261,NP_001188262	D3Z430	chr12:17011763-17018533	0.338012	0.0909552	1.6634
67639	4930474N09Rik	RIKEN cDNA 4930474N09 gene	NR_038130	-	-	chr12:100399486-100401018	0.0142927	0	0.0320424
75818	4930478L05Rik	RIKEN cDNA 4930478L05 gene	NR_040569	-	-	chr16:78540580-78576933	0.0178595	0.0115288	0.0484042
74931	4930481A15Rik	RIKEN cDNA 4930481A15 gene	NR_015545,NR_027938,NR_027939,NR_027940	-	-	chr19:5406873-5424916	5.5276	2.27854	11.1701
75095	4930513D17Rik	RIKEN cDNA 4930513D17 gene	NR_045416	-	-	chr5:39852987-39994813	0.0189558	0.0114677	0.0426393
75341	4930564C03Rik	RIKEN cDNA 4930564C03 gene	NM_029257	NP_083533	Q9D4S5	chr17:44632935-45256233	0.00563489	0	0.0133121
216622	4931440F15Rik	RIKEN cDNA 4931440F15 gene	NM_176829	NP_789799	Q8C0T1	chr11:29592897-29926033	0.0121191	0.00822515	0.0547748
75721	4932414N04Rik	RIKEN cDNA 4932414N04 gene	NM_183113	NP_898936	Q8CEQ9	chr2:68495940-68586522	0.00129326	0.00133021	0.00383737
545732	4933402N22Rik	RIKEN cDNA 4933402N22 gene	NM_001177510	NP_001170981	A3KN63	chr5:11918042-11922804	0.399631	0.37265	1.03556
71056	4933405E24Rik	RIKEN cDNA 4933405E24 gene	NR_045506	-	-	chr11:53991273-54026790	0.00511816	0.012769	0.0315009
71045	4933406I18Rik	RIKEN cDNA 4933406I18 gene	NR_029437,NR_029438	-	-	chr7:121458992-121558675	0.145233	0.0469556	0.348302
77800	4933406J10Rik	RIKEN cDNA 4933406J10 gene	NR_046004	-	-	chr7:89797123-89926362	0.00221009	0	0.0181374
71264	4933432I03Rik	RIKEN cDNA 4933432I03 gene	NR_045657	-	-	chr14:103386628-103433020	0.193304	0.113247	0.839405
74473	4933433H22Rik	RIKEN cDNA 4933433H22 gene	NR_045458	-	-	chr17:84477999-84489215	0.0539949	0.0142857	0.352764
71321	4933440J02Rik	RIKEN cDNA 4933440J02 gene	NR_045344	-	-	chr10:111023774-111031329	0.0323951	0.00675077	0.123136
100039684	5031434O11Rik	RIKEN cDNA 5031434O11 gene	NR_033624	-	-	chr3:51319239-51371038	0.20317	0.183106	0.623118
100529079	5830418P13Rik	RIKEN cDNA 5830418P13 gene	NR_040466	-	-	chr9:103325907-103382658	1.14404	0.452513	4.70715
67765	5830432E09Rik	RIKEN cDNA 5830432E09 gene	NR_015548	-	-	chr7:142729506-142877977	1.66022	1.10579	3.39569
76100	5830454E08Rik	RIKEN cDNA 5830454E08 gene	NR_073359	-	-	chr9:120486447-120487190	1.08625	0.76748	2.1834
103712	6330403K07Rik	RIKEN cDNA 6330403K07 gene	NM_134022	NP_598783	Q6NSQ3,Q8VBZ2	chr11:70845442-70847119	0.145809	0.0512407	0.590536
234797	6430548M08Rik	RIKEN cDNA 6430548M08 gene	NM_001163760,NM_001163761,NM_001163762,NM_172286	NP_001157232,NP_001157233,NP_001157234,NP_758490	Q3TA40,Q8R0A7,Q8BQB5,Q8R0A7	chr8:122638051-122689207	0.905028	0.17813	2.66567
231253	9130230L23Rik	RIKEN cDNA 9130230L23 gene	NR_027961	-	-	chr5:66379166-66395524	0.0126377	0	0.0733416
320626	9230105E05Rik	RIKEN cDNA 9230105E05 gene	NR_040626	-	-	chr10:119798330-119913991	0.00105088	0	0.0076093
77358	9430069I07Rik	RIKEN cDNA 9430069I07 gene	NM_001256161	NP_001243090	Q9CX21	chr15:34236435-34365995	0.217392	0.163045	0.527245
50518	a	nonagouti	NM_015770	NP_056585	Q03288	chr2:154839305-154876748	3.19857	0.596657	20.4702
319931	A330032B11Rik	RIKEN cDNA A330032B11 gene	NR_045329	-	-	chr19:37095780-37281783	0.133302	0.182653	0.315497
319803	A430090L17Rik	RIKEN cDNA A430090L17 gene	NR_045836	-	-	chr13:114584715-114947669	0.00896092	0.00187068	0.0218506
239559	A4galt	alpha 1,4-galactosyltransferase	NM_001004150,NM_001170954	NP_001004150,NP_001164425	Q3TRS1,Q3UF00,Q67BJ4,Q3UF00,Q67BJ4	chr15:83057151-83082204	0.986347	0.573011	3.60631
320297	A830009L08Rik	RIKEN cDNA A830009L08 gene	NR_045161	-	-	chr13:91508594-91527690	0.00698695	0	0.0246721
319314	A930001C03Rik	RIKEN cDNA A930001C03 gene	NR_045989,NR_045990	-	-	chr19:4425456-4477143	0.00591476	0.00953007	0.0227648
77806	A930019D19Rik	RIKEN cDNA A930019D19 gene	NR_040619	-	-	chr2:146067034-146337740	0.00584812	0	0.0227466
27403	Abca7	ATP-binding cassette, sub-family A (ABC1), member 7	NM_013850	NP_038878	Q91V24	chr10:79460359-79478317	10.5702	6.28632	22.894
18669	Abcb1b	ATP-binding cassette, sub-family B (MDR/TAP), member 1B	NM_011075	NP_035205	B2RUR3,P06795	chr5:8798146-8866314	7.98108	11.5961	17.3328
74104	Abcb6	ATP-binding cassette, sub-family B (MDR/TAP), member 6	NM_023732	NP_076221	Q9DC29	chr1:75168214-75176857	12.9355	13.9005	41.7006
80283	Abtb1	ankyrin repeat and BTB (POZ) domain containing 1	NM_030251	NP_084527	Q99LJ2	chr6:88785907-88791929	13.7367	7.66405	28.1247
140500	Acap3	ArfGAP with coiled-coil, ankyrin repeat and PH domains 3	NM_207223	NP_997106	Q6NXL5	chr4:155265983-155281360	8.50484	8.50763	20.4431
67131	Acbd4	acyl-Coenzyme A binding domain containing 4	NM_025988	NP_080264	Q80X94	chr11:102963001-102973513	6.47777	4.64663	13.7968
74121	Acoxl	acyl-Coenzyme A oxidase-like	NM_028765	NP_083041	Q9DBS4	chr2:127680363-127949628	0.156905	0.0877014	0.393989
242894	Actr3b	ARP3 actin-related protein 3B	NM_001004365	NP_001004365	Q641P0	chr5:25265843-25356159	7.09897	13.154	16.3166
11481	Acvr2b	activin receptor IIB	NM_007397	NP_031423	P27040	chr9:119311618-119342624	0.239055	0.121281	0.812538
238405	Adam6b	a disintegrin and metallopeptidase domain 6B	NM_001009545	NP_001009545	Q6IMH7	chr12:114727775-114730046	0.647247	0.269579	2.26744
224697	Adamts10	a disintegrin-like and metallopeptidase (reprolysin type) with thrombospondin type 1 motif, 10	NM_172619,NR_037707,NR_037708	NP_766207	P58459	chr17:33661140-33690727	3.09204	1.99909	7.48697
229595	Adamtsl4	ADAMTS-like 4	NM_144899	NP_659148	Q80T21	chr3:95480126-95491781	0.513601	0.370499	1.52518
11551	Adra2a	adrenergic receptor, alpha 2a	NM_007417	NP_031443	Q3URE6	chr19:54119671-54123472	0.0501191	0.0175092	0.218216
11593	Aga	aspartylglucosaminidase	NM_001005847,NM_001205054	NP_001005847,NP_001191983	A2RSS6,Q64191,B7ZNK6	chr8:54597055-54608776	9.71002	6.75409	23.3451
11603	Agrn	agrin	NM_021604	NP_067617	-	chr4:155539398-155571597	0.666003	0.453154	1.41208
11604	Agrp	agouti related protein	NM_001271806,NM_007427	NP_001258735,NP_031453	P56473,Q3UU47	chr8:108090594-108103745	0.369124	0.10761	1.70816
114230	Aipl1	aryl hydrocarbon receptor-interacting protein-like 1	NM_053245	NP_444475	Q924K1,Q9CTQ3	chr11:71842223-71851011	0.204884	0.137667	0.615946
104103	Airn	antisense Igf2r RNA	NR_002853,NR_027772,NR_027773,NR_027784	-	-	chr17:12875271-13061009	0.79993	0.193811	4.29159
78801	Ak7	adenylate kinase 7	NM_030187	NP_084463	F8WIC0,Q9D2H2	chr12:106944191-107020657	2.55212	4.94295	5.44642
434756	Akap14	A kinase (PRKA) anchor protein 14	NM_001033785	NP_001028957	Q3V0I7	chrX:34666757-34708837	0.0280637	0.0112695	0.0851545
11642	Akap3	A kinase (PRKA) anchor protein 3	NM_009650	NP_033780	O88987	chr6:126803115-126824326	0.00512167	0	0.0201045
238161	Akap6	A kinase (PRKA) anchor protein 6	NM_198111	NP_932779	E9Q9K8,Q3UHI8,Q3UHR2,Q6PGB9,Q6ZQD9	chr12:53800369-54252002	0.0483816	0.00413373	0.180941
11658	Alcam	activated leukocyte cell adhesion molecule	NM_009655	NP_033785	Q3TTY3,Q54AJ5,Q61490	chr16:52249108-52453110	20.7343	13.1594	59.3381
56454	Aldh18a1	aldehyde dehydrogenase 18 family, member A1	NM_019698,NM_153554	NP_062672,NP_705782	Q9Z110	chr19:40624746-40662953	48.954	63.4731	109.103
67689	Aldh3b1	aldehyde dehydrogenase 3 family, member B1	NM_026316	NP_080592	Q3TX25,Q80VQ0	chr19:3913490-3929716	8.79182	5.70125	18.9851
237320	Aldh8a1	aldehyde dehydrogenase 8 family, member A1	NM_178713	NP_848828	Q8BH00	chr10:21097105-21116384	0.0206112	0.0193164	0.0797678
56752	Aldh9a1	aldehyde dehydrogenase 9, subfamily A1	NM_019993	NP_064377	Q3TMT4,Q3U367,Q3V1N7,Q9JLJ2	chr1:169280121-169298661	43.5001	48.702	88.1303
66789	Alg14	asparagine-linked glycosylation 14	NM_024178	NP_077140	Q9D081	chr3:120994734-121064929	8.77552	6.69769	23.6137
56737	Alg2	asparagine-linked glycosylation 2 (alpha-1,3-mannosyltransferase)	NM_019998	NP_064382	Q9DBE8	chr4:47482704-47487239	16.7131	16.097	33.716
225638	Alpk2	alpha-kinase 2	NM_001037294	NP_001032371	Q91ZB0	chr18:65425185-65553542	1.52881	0.701202	3.07983
11647	Alpl	alkaline phosphatase, liver/bone/kidney	NM_007431	NP_031457	P09242,Q3TQ02	chr4:137297646-137352292	58.755	59.9834	194.099
105827	Amigo2	adhesion molecule with Ig like domain 2	NM_001164563,NM_001164602,NM_178114	NP_001158035,NP_001158074,NP_835215	Q4VBE6,Q80ZD9	chr15:97074504-97216122	49.6224	40.6016	216.812
93835	Amn	amnionless	NM_033603	NP_291081	Q99JB7	chr12:112509321-112514637	0.399178	0.100995	1.68604
13929	Amz2	archaelysin family metallopeptidase 2	NM_001252193,NM_025275	NP_001239122,NP_079551	B1AT59,Q400C8	chr11:109287259-109299462	8.34257	5.78578	21.1747
70726	Angptl6	angiopoietin-like 6	NM_145154	NP_660136	Q8R0Z6	chr9:20673085-20684154	2.38194	1.25193	9.33217
234396	Ankle1	ankyrin repeat and LEM domain containing 1	NM_172756	NP_766344	A8VU90	chr8:73929910-73933803	1.95246	3.20069	4.85494
77318	Ankrd55	ankyrin repeat domain 55	NM_001168403,NM_001168404,NM_001168405,NM_029898	NP_001161875,NP_001161876,NP_001161877,NP_084174	A7MCU1,Q8BLD6,Q8BYH9,E9Q0E9,Q8BLD6,Q8BYH9,Q8BV14,Q8BYH9	chr13:113078658-113174210	1.60648	0.283597	8.14611
140577	Ankrd6	ankyrin repeat domain 6	NM_001012450,NM_001012451,NM_080471	NP_001012453,NP_001012454,NP_536719	Q69ZU8	chr4:32891009-33037801	0.205311	0.117208	0.450804
404545	Ano7	anoctamin 7	NM_001271884,NM_207031	NP_001258813,NP_996914	Q14AT5	chr1:95270472-95300881	0.0784508	0.0557409	0.297319
69538	Antxr1	anthrax toxin receptor 1	NM_054041	NP_473382	Q9CZ52	chr6:87083846-87285769	0.102753	0.0227356	0.216598
11761	Aox1	aldehyde oxidase 1	NM_009676	NP_033806	G3X8P9,O54754	chr1:58086812-58163254	0.00216642	0	0.010713
319924	Apba1	amyloid beta (A4) precursor protein binding, family A, member 1	NM_177034	NP_796008	B2RUJ5	chr19:23833365-24024087	0.415424	0.143828	1.0824
11806	Apoa1	apolipoprotein A-I	NM_009692	NP_033822	Q00623	chr9:46036712-46038549	0.00424491	0	0.0181256
11818	Apoh	apolipoprotein H	NM_013475	NP_038503	Q01339,Q9CY42	chr11:108256610-108275710	0.0534384	0.0227411	0.210449
11856	Arhgap6	Rho GTPase activating protein 6	NM_009707,NM_178754	NP_033837,NP_848869	O54834	chrX:165233030-165742367	3.32741	1.49056	8.44765
234094	Arhgef10	Rho guanine nucleotide exchange factor (GEF) 10	NM_001037736,NM_172751	NP_001032825,NP_766339	Q3UGZ6,Q8C033	chr8:14911716-15001085	0.413972	0.136379	1.09113
381112	Arhgef33	Rho guanine nucleotide exchange factor (GEF) 33	NM_001145452	NP_001138924	Q8BW86	chr17:80706746-80788029	0.0195023	0.0155707	0.0955834
74100	Arpp21	cyclic AMP-regulated phosphoprotein, 21	NM_001177615,NM_001177616,NM_001177617,NM_001177618,NM_001177619,NM_001177620,NM_001177623,NM_028755,NM_033264	NP_001171086,NP_001171087,NP_001171088,NP_001171089,NP_001171090,NP_001171091,NP_001171094,NP_083031,NP_150289	E9Q4A0,Q9DCB4,Q8BY43,Q9DCB4,Q9DCB4	chr9:111967594-112251429	0.132985	0.0218838	0.58631
74008	Arsg	arylsulfatase G	NM_001166177,NM_028710	NP_001159649,NP_082986	Q3TYD4	chr11:109301391-109434643	1.34425	0.559632	4.09459
65973	Asph	aspartate-beta-hydroxylase	NM_001177849,NM_001177850,NM_001177851,NM_001177852,NM_001177853,NM_001177854,NM_001177855,NM_001177856,NM_023066,NM_133723	NP_001171320,NP_001171321,NP_001171322,NP_001171323,NP_001171324,NP_001171325,NP_001171326,NP_001171327,NP_075553,NP_598484	A2AL74,Q3TU40,Q8BSY0,Q9CR06,A2AL75,Q3TU40,Q8BSY0,Q9CR06,A2AL76,Q3TU40,Q8BSY0,Q9CR06,A2AL78,Q8BSY0,Q9CR06,Q9D7J8,A2AL81,Q3TU40,Q8BSY0,A2AL85,Q8BQK0,Q8CBM2,Q3TU40,Q6P8S1,Q8BSY0,Q9CR06,Q9D7J8	chr4:9196463-9596309	1.80495	0.516628	4.76841
107503	Atf5	activating transcription factor 5	NM_030693,NR_033136	NP_109618	O70191,Q3UJF3	chr7:52067625-52104449	22.794	9.97577	119.867
71093	Atoh8	atonal homolog 8 (Drosophila)	NM_153778	NP_722473	Q99NA2	chr6:72156171-72185571	0.816644	0.225154	4.34396
11927	Atox1	ATX1 (antioxidant protein 1) homolog 1 (yeast)	NM_009720	NP_033850	O08997	chr11:55260144-55274640	90.1614	96.3862	253.479
11982	Atp10a	ATPase, class V, type 10A	NM_009728	NP_033858	O54827,Q3V1Y7,Q6A046	chr7:65913571-66084796	5.54809	5.07103	16.2854
170759	Atp13a1	ATPase type 13A1	NM_133224	NP_573487	Q9EPE9	chr8:72315061-72331647	36.5357	29.5599	95.49
11931	Atp1b1	ATPase, Na+/K+ transporting, beta 1 polypeptide	NM_009721	NP_033851	P14094,Q545P0	chr1:166237805-166388486	73.5897	36.7939	269.07
381290	Atp2b4	ATPase, Ca++ transporting, plasma membrane 4	NM_001167949,NM_213616	NP_001161421,NP_998781	D1FNM8,F7AAP4,Q32ME1,Q3UPA8,D1FNM9,Q32ME1,Q3UPA8,Q6Q477	chr1:135599250-135650324	2.50116	1.97315	5.12988
11957	Atp5j	ATP synthase, H+ transporting, mitochondrial F0 complex, subunit F	NM_016755	NP_058035	P97450	chr16:84828115-84864023	177.155	208.359	385.304
28080	Atp5o	ATP synthase, H+ transporting, mitochondrial F1 complex, O subunit	NM_138597	NP_613063	Q9DB20	chr16:91925467-91931875	286.277	379.962	638.113
11975	Atp6v0a1	ATPase, H+ transporting, lysosomal V0 subunit A1	NM_001243049,NM_001243050,NM_001243051,NM_016920	NP_001229978,NP_001229979,NP_001229980,NP_058616	Q3TXT5,Q3TY98,Q3TXT5,Q3TY98,Q9Z1G4,Q3TXT5,Q9Z1G4	chr11:100870765-100925031	23.3884	13.0733	58.4941
66237	Atp6v1g2	ATPase, H+ transporting, lysosomal V1 subunit G2	NM_023179	NP_075668	Q54A87,Q9WTT4	chr17:35373540-35375712	0.812357	0.503933	2.36115
320879	B230217O12Rik	RIKEN cDNA B230217O12 gene	NR_040316	-	-	chr19:57397686-57435389	0.429704	0.230289	1.21589
26879	B3galnt1	UDP-GalNAc:betaGlcNAc beta 1,3-galactosaminyltransferase, polypeptide 1	NM_020026	NP_064410	Q920V1	chr3:69378107-69402783	0.769418	0.0786368	2.67506
54218	B3galt4	UDP-Gal:betaGlcNAc beta 1,3-galactosyltransferase, polypeptide 4	NM_019420	NP_062293	Q9Z0F0	chr17:34086856-34088433	7.79078	3.34285	26.2738
93961	B3galt5	UDP-Gal:betaGlcNAc beta 1,3-galactosyltransferase, polypeptide 5	NM_001122993,NM_033149	NP_001116465,NP_149161	Q9JI67	chr16:96457407-96541465	0.407718	0.115504	1.26905
97440	B3gnt9	UDP-GlcNAc:betaGal beta-1,3-N-acetylglucosaminyltransferase 9	NM_001271915,NM_178879	NP_001258844,NP_849210	Q8VI16	chr8:107749087-107779053	5.60825	1.70541	25.8785
210004	B3gntl1	UDP-GlcNAc:betaGal beta-1,3-N-acetylglucosaminyltransferase-like 1	NM_178664	NP_848779	Q3U129	chr11:121313262-121534465	4.69425	4.46434	12.3942
338360	B430212C06Rik	RIKEN cDNA B430212C06 gene	NR_033214	-	-	chr18:67480862-67527448	0.0969447	0.117579	0.250246
622037	B930092H01Rik	RIKEN cDNA B930092H01 gene	NR_045334	-	-	chr9:61107033-61141616	0.00946917	0	0.0466719
27078	B9d1	B9 protein domain 1	NM_013717	NP_038745	Q9R1S0	chr11:61318673-61326429	2.2161	3.58274	5.32054
80748	BC004004	cDNA sequence BC004004	NM_030561	NP_085038	Q99KU6	chr17:29405732-29439832	48.7608	28.0992	154.203
193217	BC018473	cDNA sequence BC018473	NR_003364	-	-	chr11:116613480-116619197	0.00565319	0.00809717	0.0200539
212965	BC024386	cDNA sequence BC023486	NR_015583	-	-	chr7:148091962-148093866	0.0090107	0.014434	0.073065
217216	BC030867	cDNA sequence BC030867	NM_153544	NP_705772	Q32P12	chr11:102110195-102126497	6.6521	11.8444	14.02
407789	BC048644	cDNA sequence BC048644	NM_001033485	NP_001028657	Q3V0I3	chr8:124431732-124468812	0.0354169	0.0397934	0.0907645
193286	BC049762	cDNA sequence BC049762	NM_177567	NP_808235	Q8C601	chr11:51067152-51076453	0.19066	0.106401	0.820144
12048	Bcl2l1	BCL2-like 1	NM_009743	NP_033873	Q5HZH3,Q64373	chr2:152606403-152657418	41.1078	40.6391	85.7107
229672	Bcl2l15	BCLl2-like 15	NM_001142959,NM_001142960	NP_001136431,NP_001136432	B0V3P5,Q08ED0,B0V3P6,Q08ED0	chr3:103636618-103658541	0.111248	0.0597657	0.231271
12068	Bet1	blocked early in transport 1 homolog (S. cerevisiae)	NM_009748	NP_033878	O35623	chr6:4026903-4036927	29.8025	23.4054	80.951
54399	Bet1l	blocked early in transport 1 homolog (S. cerevisiae)-like	NM_018742	NP_061212	O35153	chr7:148039282-148042282	20.522	12.5773	54.4226
17341	Bhlha15	basic helix-loop-helix family, member a15	NM_010800	NP_034930	Q9QYC3	chr5:144951154-144955310	28.6158	18.1674	107.696
12161	Bmp6	bone morphogenetic protein 6	NM_007556	NP_031582	P20722	chr13:38437584-38591597	0.130636	0.0306804	0.522115
69168	Bola1	bolA-like 1 (E. coli)	NM_026975	NP_081251	Q9D8S9	chr3:96000510-96001509	13.9822	16.7467	37.7107
381979	Brsk1	BR serine/threonine kinase 1	NM_001003920,NM_001168572	NP_001003920,NP_001162044	Q5RJI5	chr7:4642529-4676853	0.01089	0.00412783	0.0388762
69550	Bst2	bone marrow stromal cell antigen 2	NM_198095	NP_932763	Q8R2Q8	chr8:74058160-74061336	108.992	48.1729	506.973
26363	Btd	biotinidase	NM_025295	NP_079571	Q8CIF4	chr14:32454242-32481383	15.768	7.89137	53.9483
12228	Btg3	B cell translocation gene 3	NM_009770	NP_033900	P50615,Q52L83	chr16:78360104-78377030	0.00103427	0.00100599	2.13018
193280	C030037D09Rik	RIKEN cDNA C030037D09 gene	NR_038058	-	-	chr11:88579956-88589886	0.745983	0.541906	2.11276
402734	C730036E19Rik	RIKEN cDNA C730036E19 gene	NR_038011	-	-	chr1:152985163-152991225	0.00173776	0	0.00579253
97130	C77080	expressed sequence C77080	NM_001033189	NP_001028361	A2A7S8	chr4:128867038-128925687	0.657682	0.529955	2.53823
192650	Cabp7	calcium binding protein 7	NM_138948	NP_620398	Q5NCJ7,Q91ZM8	chr11:4638823-4646781	0.00882776	0	0.0294259
12289	Cacna1d	calcium channel, voltage-dependent, L type, alpha 1D subunit	NM_001083616,NM_028981	NP_001077085,NP_083257	Q6PDD2,Q99246	chr14:30822185-31340242	0.72131	0.395667	1.60815
140723	Cacng5	calcium channel, voltage-dependent, gamma subunit 5	NM_001199301,NM_080644	NP_001186230,NP_542375	Q544Q4,Q8VHW4	chr11:107735918-107776369	0.00290158	0	0.00967193
71213	Cage1	cancer antigen 1	NM_027724	NP_082000	Q5IR70	chr13:38097920-38128806	0.648566	0.446679	1.33975
12322	Camk2a	calcium/calmodulin-dependent protein kinase II alpha	NM_009792,NM_177407	NP_033922,NP_803126	P11798,P11798,Q80TN1	chr18:61085285-61147806	1.6138	1.70385	3.90564
12337	Capn5	calpain 5	NM_007602	NP_031628	O08688,Q3TPL4	chr7:105270074-105333309	11.5758	5.37121	35.8908
105844	Card10	caspase recruitment domain family, member 10	NM_130859	NP_570929	E9PUV9,P58660	chr15:78605565-78633472	0.132611	0.0400577	0.278466
12364	Casp12	caspase 12	NM_009808	NP_033938	O08736	chr9:5345475-5373034	0.0280351	0.010932	0.123051
100502861	Ccdc13	coiled-coil domain containing 13	NM_028384	NP_082660	D3YV10,Q3TYG3	chr9:121706744-121748579	0.00584468	0.00549959	0.0166777
76457	Ccdc134	coiled-coil domain containing 134	NM_172428	NP_766016	Q8C7V8	chr15:81958351-81972632	26.3315	23.684	92.3338
320604	Ccdc169	coiled-coil domain containing 169	NM_177203	NP_796177	Q8BXX9	chr3:54943959-54976857	0.00424547	0.0154632	0.0313996
100504234	Ccdc170	coiled-coil domain containing 170	NM_001195672	NP_001182601	F6ST92	chr10:5785429-5836669	0.0099878	0.0229684	0.0383213
215707	Ccdc92	coiled-coil domain containing 92	NM_144819	NP_659068	Q8VDN4	chr5:125314801-125342591	1.95747	1.38505	4.08964
12467	Cct6b	chaperonin containing Tcp1, subunit 6b (zeta)	NM_009839	NP_033969	Q497N0,Q61390	chr11:82532749-82577790	0.132554	0.0932829	0.354323
12481	Cd2	CD2 antigen	NM_013486	NP_038514	P08920,Q549Q4	chr3:101079830-101091862	151.744	83.1212	348.611
16423	Cd47	CD47 antigen (Rh-related antigen, integrin-associated signal transducer)	NM_010581	NP_034711	Q61735	chr16:49855766-49911796	91.1762	80.0941	203.913
12520	Cd81	CD81 antigen	NM_133655	NP_598416	P35762	chr7:150218525-150253835	155.63	77.6547	317.92
12527	Cd9	CD9 antigen	NM_007657	NP_031683	P40240	chr6:125410283-125444773	66.0967	68.9264	133.22
216150	Cdc34	cell division cycle 34	NM_177613	NP_808281	Q8CFI2	chr10:79144939-79151143	89.601	122.436	189.827
242603	Cdcp2	CUB domain containing protein 2	NM_172873	NP_766461	Q8BQH6	chr4:106769495-106780353	0.00322802	0.00260479	0.0133007
22295	Cdh23	cadherin 23 (otocadherin)	NM_001252635,NM_023370,NR_045556	NP_001239564,NP_075859	K4DI74,Q99PF4	chr10:59765497-60159238	0.131734	0.0454644	0.52876
12561	Cdh4	cadherin 4	NM_009867	NP_033997	P39038,Q80ZV4	chr2:179177182-179634080	0.000449404	0	0.00263764
12534	Cdk1	cyclin-dependent kinase 1	NM_007659	NP_031685	P11440	chr10:68799382-68815660	36.1423	67.581	75.3046
18647	Cdk14	cyclin-dependent kinase 14	NM_011074	NP_035204	O35495,Q6NVF8,Q8BFX6	chr5:4803384-5380251	1.72179	0.9186	3.97735
18557	Cdk18	cyclin-dependent kinase 18	NM_008795	NP_032821	Q04899,Q0VDL6	chr1:134010123-134036262	0.511448	0.337966	1.66896
80280	Cdk5rap3	CDK5 regulatory subunit associated protein 3	NM_030248	NP_084524	Q99LM2	chr11:96769099-96777795	38.3438	30.1454	127.57
12577	Cdkn1c	cyclin-dependent kinase inhibitor 1C (P57)	NM_001161624,NM_009876	NP_001155096,NP_034006	P49919,P49919,Q791X1	chr7:150644243-150646955	0.629678	0.161121	1.89424
12578	Cdkn2a	cyclin-dependent kinase inhibitor 2A	NM_001040654,NM_009877	NP_001035744,NP_034007	P51480,Q64364	chr4:88920376-88940523	3.5796	1.20512	19.4715
12579	Cdkn2b	cyclin-dependent kinase inhibitor 2B (p15, inhibits CDK4)	NM_007670	NP_031696	P55271,Q549R4	chr4:88952197-88956941	4.00618	1.26016	17.5582
12580	Cdkn2c	cyclin-dependent kinase inhibitor 2C (p18, inhibits CDK4)	NM_007671	NP_031697	Q60772	chr4:109333480-109337977	12.2815	12.5727	32.8667
72355	Cdpf1	cysteine rich, DPF motif domain containing 1	NM_001164625,NM_001164626,NM_197998	NP_001158097,NP_001158098,NP_932115	Q8CEZ9,Q8R3A2	chr15:85637401-85642127	14.2737	12.2303	35.965
74596	Cds1	CDP-diacylglycerol synthase 1	NM_173370	NP_775546	P98191	chr5:102194148-102252871	0.286979	0.127921	0.699772
72431	Ceacam18	carcinoembryonic antigen-related cell adhesion molecule 18	NM_028236	NP_082512	Q9D871	chr7:50890108-50904664	0.0022991	0	0.00827537
110794	Cebpe	CCAAT/enhancer binding protein (C/EBP), epsilon	NM_207131	NP_997014	Q6PZD9	chr14:55329199-55331011	0.0558161	0.0458291	0.182417
109901	Cela1	chymotrypsin-like elastase family, member 1	NM_033612	NP_291090	Q91X79	chr15:100504852-100518351	2.15774	0.721087	5.02485
12615	Cenpa	centromere protein A	NM_007681	NP_031707	O35216	chr5:30969274-30977199	63.2067	102.669	138.104
73139	Cenpv	centromere protein V	NM_028448	NP_082724	Q9CXS4	chr11:62338445-62352763	10.8629	15.5663	27.7939
74201	Cep97	centrosomal protein 97	NM_001159364,NM_001159365,NM_001159366,NM_028815	NP_001152836,NP_001152837,NP_001152838,NP_083091	Q6P077,Q8BH46,Q9CZ62,Q6P077,Q8BJR7,Q9CZ62,Q6P077,Q9CZ62,Q9CZ62	chr16:55900000-55934961	5.61596	4.76166	12.7335
12627	Cfc1	cripto, FRL-1, cryptic family 1	NM_007685	NP_031711	P97766	chr1:34592492-34601156	1.37265	0.415692	9.77575
69065	Chac1	ChaC, cation transport regulator 1	NM_026929	NP_081205	Q8R3J5	chr2:119176977-119180062	12.9941	5.86198	72.5144
269610	Chd5	chromodomain helicase DNA binding protein 5	NM_001081376,NM_029216	NP_001074845,NP_083492	E9PYL1,E9PYU4	chr4:151712759-151764303	0.0562	0.017412	0.182481
68038	Chid1	chitinase domain containing 1	NM_001142681,NM_026522	NP_001136153,NP_080798	Q922Q9	chr7:148661134-148725756	10.9853	6.14573	41.2428
68953	Chmp2a	charged multivesicular body protein 2A	NM_026885	NP_081161	Q9DB34	chr7:13617354-13620126	82.3763	62.3366	181.786
100910	Chpf2	chondroitin polymerizing factor 2	NM_133913	NP_598674	Q3UU43	chr5:24092567-24098304	27.5566	17.4158	74.033
231252	Chrna9	cholinergic receptor, nicotinic, alpha polypeptide 9	NM_001081104	NP_001074573	G3X8Z7	chr5:66358362-66368725	0.0337771	0.0174165	0.107946
59031	Chst12	carbohydrate sulfotransferase 12	NM_021528	NP_067503	Q99LL3	chr5:140981562-141001192	28.7627	21.9179	73.1878
56222	Cited4	Cbp/p300-interacting transactivator, with Glu/Asp-rich carboxy-terminal domain, 4	NM_019563	NP_062509	A2A7E7,Q9WUL8	chr4:120339167-120340425	0.807682	0.0514723	2.03807
216197	Ckap4	cytoskeleton-associated protein 4	NM_175451	NP_780660	Q8BMK4	chr10:83989049-83996633	61.0026	38.1631	203.668
12709	Ckb	creatine kinase, brain	NM_021273	NP_067248	Q04447	chr12:112907565-112910549	19.8552	4.43582	104.73
58187	Cldn10	claudin 10	NM_001160096,NM_001160097,NM_001160098,NM_001160099,NM_021386,NM_023878	NP_001153568,NP_001153569,NP_001153570,NP_001153571,NP_067361,NP_076367	E9PVC8,Q9CX57,E9PWP4,Q9CX57,E9QMP1	chr14:119187092-119273747	2.07345	0.770477	4.63403
71908	Cldn23	claudin 23	NM_027998	NP_082274	Q3ULX4,Q9D7D7	chr8:36887762-36889613	0.0343094	0.0220747	0.0726597
232409	Clec2e	C-type lectin domain family 2, member e	NM_153506	NP_705726	H7BWZ4	chr6:129041833-129050921	0.00616762	0	0.0316076
665180	Clec2l	C-type lectin domain family 2, member L	NM_001101507	NP_001094977	P0C7M9	chr6:38613068-38630864	0.049085	0.0691481	0.15044
224796	Clic5	chloride intracellular channel 5	NM_172621	NP_766209	Q8BXK9	chr17:44325520-44417117	0.1343	0.0809879	0.275778
20480	Clpb	ClpB caseinolytic peptidase B	NM_009191	NP_033217	Q3URM1,Q60649	chr7:108812281-108938682	7.91234	8.46745	17.6474
218335	Clptm1l	CLPTM1-like	NM_146047	NP_666159	Q8BXA5	chr13:73741449-73758087	193.555	120.328	613.914
212070	Clrn3	clarin 3	NM_178669	NP_848784	Q8BHH8	chr7:142703138-142720337	0.000746528	0	0.0055102
66531	Cmc2	COX assembly mitochondrial protein 2	NM_026844	NP_081120	Q8K199	chr8:119412584-119445336	12.7354	17.2401	33.0416
12797	Cnn1	calponin 1	NM_009922	NP_034052	B2RSH3,Q08091,Q8CBQ2	chr9:21903696-21913665	0.000965327	0.00627799	0.00817263
382864	Colq	collagen-like tail subunit (single strand of homotrimer) of asymmetric acetylcholinesterase	NM_009937	NP_034067	O35348	chr14:32336269-32390569	1.03674	0.428193	2.11273
235431	Coro2b	coronin, actin binding protein, 2B	NM_175484	NP_780693	Q8BH44	chr9:62267298-62384851	0.913623	0.163839	2.84739
66272	Cox16	cytochrome c oxidase assembly protein 16	NM_025461	NP_079737	Q9CR63	chr12:82571690-82586097	20.2749	14.9791	44.1955
84682	Cox4i2	cytochrome c oxidase subunit IV isoform 2	NM_053091	NP_444321	Q91W29	chr2:152579908-152590773	1.25503	0.0533826	9.07231
214642	Cped1	cadherin-like and PC-esterase domain containing 1	NM_001081351	NP_001074820	B2RX70	chr6:21935909-22205606	0.0930165	0.0024302	0.442477
12905	Cradd	CASP2 and RIPK1 domain containing adaptor with death domain	NM_009950	NP_034080	O88843,Q549T4	chr10:94637379-94786731	11.5666	12.8141	28.5079
433375	Creg1	cellular repressor of E1A-stimulated genes 1	NM_011804	NP_035934	O88668	chr1:167693910-167705435	23.1311	11.3381	73.6584
263764	Creg2	cellular repressor of E1A-stimulated genes 2	NM_170597	NP_733485	Q8BGC9	chr1:39675250-39708027	0.383651	0.0715437	2.02685
50766	Crim1	cysteine rich transmembrane BMP regulator 1 (chordin like)	NM_015800	NP_056615	Q9JLL0	chr17:78599587-78775932	12.1914	11.1112	25.3642
11571	Crisp1	cysteine-rich secretory protein 1	NM_009638	NP_033768	Q03401,Q545H0	chr17:40430706-40456156	10.3261	2.66588	45.4387
12959	Cryba4	crystallin, beta A4	NM_021351	NP_067326	Q3V1A0,Q9JJV0	chr5:112675552-112681522	0.679452	0.123942	3.6846
246277	Csad	cysteine sulfinic acid decarboxylase	NM_144942	NP_659191	Q9DBE0	chr15:102007428-102019474	2.62516	1.4862	5.65971
105859	Csdc2	cold shock domain containing C2, RNA binding	NM_145473	NP_663448	Q91YQ3	chr15:81767188-81781371	0.35539	0.449662	0.98465
12983	Csf2rb	colony stimulating factor 2 receptor, beta, low-affinity (granulocyte-macrophage)	NM_007780	NP_031806	P26955	chr15:78156419-78181431	57.3043	68.4227	138.74
12984	Csf2rb2	colony stimulating factor 2 receptor, beta 2, low-affinity (granulocyte-macrophage)	NM_007781	NP_031807	P26954	chr15:78112939-78136033	15.7367	20.444	32.2626
13007	Csrp1	cysteine and glycine-rich protein 1	NM_007791	NP_031817	P97315,Q4FJX4	chr1:137625773-137648806	53.0584	54.6202	114.122
13010	Cst3	cystatin C	NM_009976	NP_034106	P21460	chr2:148697467-148701204	204.134	72.8488	548.349
12477	Ctla4	cytotoxic T-lymphocyte-associated protein 4	NM_009843	NP_033973	P09793,Q6GTR6	chr1:60965868-60972674	5.47275	1.26756	15.5776
13030	Ctsb	cathepsin B	NM_007798	NP_031824	P10605	chr14:63741298-63796630	64.2744	26.6875	152.172
13033	Ctsd	cathepsin D	NM_009983	NP_034113	P18242,Q3UCD9	chr7:149561820-149573775	110.083	47.485	322.837
13048	Cux2	cut-like homeobox 2	NM_007804	NP_031830	P70298	chr5:122310224-122497834	0.00634981	0.00347854	0.0127479
12765	Cxcr2	chemokine (C-X-C motif) receptor 2	NM_009909	NP_034039	P35343	chr1:74200567-74207820	0.39836	0.277378	0.928639
13056	Cyb561	cytochrome b-561	NM_007805	NP_031831	Q60720	chr11:105795017-105805461	0.822459	0.497945	2.42968
232174	Cyp26b1	cytochrome P450, family 26, subfamily b, polypeptide 1	NM_001177713,NM_175475	NP_001171184,NP_780684	Q811W2	chr6:84521407-84543902	0.0131087	0	0.0907981
70101	Cyp4f16	cytochrome P450, family 4, subfamily f, polypeptide 16	NM_024442	NP_077762	Q99N17	chr17:32673573-32688742	7.93622	3.96823	32.6606
100039805	D5Ertd605e	DNA segment, Chr 5, ERATO Doi 605, expressed	NR_033625	-	-	chr5:148230195-148234620	0.413324	0.460298	0.857798
52285	D6Ertd474e	DNA segment, Chr 6, ERATO Doi 474, expressed	NR_027803	-	-	chr6:143194407-143246399	0.0222218	0.00284131	0.148123
52372	D6Ertd527e	DNA segment, Chr 6, ERATO Doi 527, expressed	NM_001167937,NM_001167938	NP_001161409,NP_001161410	F7D6F6	chr6:87054739-87062997	0.299155	0.11989	1.61099
101966	D8Ertd738e	DNA segment, Chr 8, ERATO Doi 738, expressed	NM_001007571	NP_001007572	Q8R1F0	chr8:86770133-86773660	162.763	158.921	439.483
320176	D930032P07Rik	RIKEN cDNA D930032P07 gene	NR_045330	-	-	chr19:28336937-28794517	0.0130152	0.00494403	0.0403317
59036	Dact1	dapper homolog 1, antagonist of beta-catenin (xenopus)	NM_001190466,NM_021532	NP_001177395,NP_067507	D3Z5V0,Q8R4A3	chr12:72410870-72421094	0.0722068	0.0542162	0.286978
13135	Dad1	defender against cell death 1	NM_001113358,NM_010015	NP_001106829,NP_034145	P61804	chr14:54855159-54873604	290.237	200.318	779.93
223453	Dap	death-associated protein	NM_146057	NP_666169	Q3U706,Q91XC8	chr15:31154139-31204093	42.9214	22.7105	127.511
13167	Dbi	diazepam binding inhibitor	NM_001037999,NM_007830	NP_001033088,NP_031856	P31786,Q548W7,Q4VWZ5	chr1:122009856-122017673	131.167	163.952	398.4
74106	Dcaf6	DDB1 and CUL4 associated factor 6	NM_028759	NP_083035	Q9DC22	chr1:167259631-167390594	6.8842	4.00248	16.7102
69219	Ddah1	dimethylarginine dimethylaminohydrolase 1	NM_026993	NP_081269	Q3UF01,Q9CWS0	chr3:145421655-145557241	0.00193093	0.00205316	0.00494047
67819	Derl1	Der1-like domain family, member 1	NM_024207	NP_077169	Q99J56	chr15:57701056-57723973	94.3974	63.1619	240.14
13353	Dgcr6	DiGeorge syndrome critical region gene 6	NM_010047	NP_034177	O35347,Q3TV71	chr16:18052952-18071435	16.9671	15.3446	66.5137
110197	Dgkg	diacylglycerol kinase, gamma	NM_138650	NP_619591	Q570Z5,Q91WG7	chr16:22466641-22657304	0.219298	0.0983524	0.885388
71412	Dhrs2	dehydrogenase/reductase member 2	NM_027790	NP_082066	Q149L0,Q9D3M7	chr14:55840843-55860277	0.00627936	0.004907	0.0140501
66375	Dhrs7	dehydrogenase/reductase (SDR family) member 7	NM_025522	NP_079798	Q9CXR1	chr12:73751339-73765815	19.775	9.68041	55.1888
216820	Dhrs7b	dehydrogenase/reductase (SDR family) member 7B	NM_001172112,NM_145428	NP_001165583,NP_663403	I7DM66,Q99J47,Q99J47	chr11:60644132-60671925	13.4782	13.7414	32.5749
241452	Dhrs9	dehydrogenase/reductase (SDR family) member 9	NM_175512	NP_780721	Q148Q4,Q58NB6	chr2:69218518-69241143	0.00416026	0	0.0125319
13370	Dio1	deiodinase, iodothyronine, type I	NM_007860	NP_031886	Q61153	chr4:106964069-106979748	0.00894862	0.0313294	0.0197932
239133	Dleu7	deleted in lymphocytic leukemia, 7	NM_173419	NP_775595	Q8CHZ8	chr14:62895065-62911816	0.0229284	0.0128865	0.0473799
13390	Dlx1	distal-less homeobox 1	NM_010053	NP_034183	Q64317	chr2:71367501-71375948	0.00378374	0	0.0136163
242620	Dmrta2	doublesex and mab-3 related transcription factor like family A2	NM_172296	NP_758500	A2A9A2	chr4:109650629-109656289	1.49992	0.54546	6.58519
100037258	Dnajc3	DnaJ (Hsp40) homolog, subfamily C, member 3	NM_008929	NP_032955	Q3UFV9,Q91YW3	chr14:119337153-119380924	56.4346	43.2556	150.58
13497	Drp2	dystrophin related protein 2	NM_010078	NP_034208	Q05AA6	chrX:130939318-130991112	0.0806868	0.0973645	0.260543
109620	Dsp	desmoplakin	NM_023842	NP_076331	E9Q557	chr13:38243162-38290446	1.17794	0.491748	5.38234
68730	Dus1l	dihydrouridine synthase 1-like (S. cerevisiae)	NM_026824	NP_081100	Q8C2P3	chr11:120650515-120657709	35.3756	44.4708	73.2217
27389	Dusp13	dual specificity phosphatase 13	NM_001007268,NM_013849	NP_001007269,NP_038877	Q6B8I0,Q7TNW3,Q9DA25,Q9QYJ7	chr14:22552617-22567844	0.00553156	0	0.0180126
56405	Dusp14	dual specificity phosphatase 14	NM_019819	NP_062793	Q542U4,Q9JLY7	chr11:83861546-83881859	6.0869	5.58966	16.421
105352	Dusp22	dual specificity phosphatase 22	NM_001037955,NM_134068	NP_001033044,NP_598829	Q99N11	chr13:30751964-30803094	18.8859	18.9022	43.2211
100040531	Dynlt1f	dynein light chain Tctex-type 1F	NM_001166627,NM_001199948	NP_001160099,NP_001186877	P51807,Q9DAS3	chr17:6600795-6610127	0.171663	0.164649	0.37213
13555	E2f1	E2F transcription factor 1	NM_007891	NP_031917	Q547J6,Q61501	chr2:154385374-154395588	13.1331	17.4889	26.3541
320301	E530011L22Rik	RIKEN cDNA E530011L22 gene	NR_033503	-	-	chr9:121628298-121669061	0.182302	0.121408	0.534366
106389	Eaf2	ELL associated factor 2	NM_001113401,NM_001113405,NM_134111	NP_001106872,NP_001106876,NP_598872	Q91ZD6	chr16:36792969-36874912	45.7176	21.1223	231.35
100045792	Ect2l	epithelial cell transforming sequence 2 oncogene-like	NM_001195036	NP_001181965	F7CKP4	chr10:17848827-17930696	0.0265105	0.00823033	0.198466
192193	Edem1	ER degradation enhancer, mannosidase alpha-like 1	NM_138677	NP_619618	Q925U4	chr6:108778634-108809350	164.789	73.5067	648.59
66967	Edem3	ER degradation enhancer, mannosidase alpha-like 3	NM_001039644	NP_001034733	Q2HXL6	chr1:153602503-153669458	24.0772	16.0264	48.448
71877	Efhc1	EF-hand domain (C-terminal) containing 1	NM_027974	NP_082250	B2CKC6,Q9D9T8	chr1:20941706-20980922	0.112777	0.0960709	0.273431
353156	Egfl7	EGF-like domain 7	NM_001164564,NM_178444,NM_198724,NM_198725	NP_001158036,NP_848538,NP_942017,NP_942018	Q3UTJ7,Q9QXT5,Q9QXT5	chr2:26436575-26448202	2.74561	3.85842	6.46813
192657	Ell2	elongation factor RNA polymerase II 2	NM_138953	NP_620403	Q3UKU1	chr13:75844931-75909806	70.8578	70.9755	178.15
13723	Emb	embigin	NM_010330	NP_034460	P21995	chr13:118009379-118063222	26.4844	30.9515	60.2027
73024	Emc7	ER membrane protein complex subunit 7	NM_133749	NP_598510	Q14C26,Q9EP72	chr2:112295181-112307593	90.5946	76.8507	269.204
19011	Endou	endonuclease, polyU-specific	NM_001168693,NM_008902	NP_001162164,NP_032928	Q3V188	chr15:97541449-97561836	4.94227	2.08115	18.6432
320981	Enpp6	ectonucleotide pyrophosphatase/phosphodiesterase 6	NM_177304	NP_796278	Q8BGN3	chr8:48072278-48180249	0.22939	0.223288	0.473098
12495	Entpd1	ectonucleoside triphosphate diphosphohydrolase 1	NM_009848	NP_033978	P55772,Q544U5	chr19:40734283-40816092	23.8411	8.7743	87.518
71932	Ephx3	epoxide hydrolase 3	NM_001033163	NP_001028335	Q3V1F8	chr17:32320714-32326408	0.0478884	0.0286746	0.167689
67458	Ergic1	endoplasmic reticulum-golgi intermediate compartment (ERGIC) 1	NM_026170	NP_080446	Q4FK22,Q9DC16	chr17:26698456-26793878	55.2026	46.0036	171.552
78943	Ern1	endoplasmic reticulum (ER) to nucleus signalling 1	NM_023913	NP_076402	Q9EQY0	chr11:106258933-106349110	7.3672	3.88758	18.4343
50527	Ero1l	ERO1-like (S. cerevisiae)	NM_015774	NP_056589	Q4FK57,Q8R180	chr14:45902761-45938247	39.1553	32.0933	90.2712
227357	Espnl	espin-like	NM_001033292	NP_001028464	Q3UYR4	chr1:93218651-93244880	0.00482888	0.00338654	0.0218682
207920	Esrp1	epithelial splicing regulatory protein 1	NM_194055	NP_918944	F8WGU3,Q3US41	chr4:11259184-11313930	0.000573736	0	0.00465527
26380	Esrrb	estrogen related receptor, beta	NM_001159500,NM_011934	NP_001152972,NP_036064	E9QKA2,Q61539,Q80VS1,G5E8P8,Q61539,Q80VS1,Q8CCV5	chr12:87702066-87862578	0.00200236	0	0.00419207
14027	Evpl	envoplakin	NM_025276	NP_079552	Q9D952	chr11:116081872-116099405	0.0706672	0.039853	0.358559
14063	F2rl1	coagulation factor II (thrombin) receptor-like 1	NM_007974	NP_032000	P55086,Q3TU81	chr13:96281683-96295195	2.18332	1.68192	5.54548
414124	F730035M05Rik	RIKEN cDNA F730035M05 gene	NR_045174	-	-	chr12:71328827-71335152	0.00430545	0.0103699	0.0258158
14071	F9	coagulation factor IX	NM_007979	NP_032005	P16294	chrX:57252640-57283935	0.685295	0.224821	1.68416
338521	Fa2h	fatty acid 2-hydroxylase	NM_178086	NP_835187	Q5MPP0	chr8:113869037-113917721	0.00682579	0.00555601	0.0221836
14073	Faah	fatty acid amide hydrolase	NM_010173	NP_034303	O08914,Q8C541	chr4:115669260-115690507	6.07905	3.33608	15.7736
76267	Fads1	fatty acid desaturase 1	NM_146094	NP_666206	Q920L1	chr19:10257377-10271362	12.136	18.789	31.8377
56473	Fads2	fatty acid desaturase 2	NM_019699	NP_062673	Q9Z0R9	chr19:10138653-10175993	16.6834	23.644	41.6129
60527	Fads3	fatty acid desaturase 3	NM_021890	NP_068690	Q3T9H9,Q9JJE7	chr19:10116037-10134161	1.63055	0.809793	6.35134
73847	Fam110a	family with sequence similarity 110, member A	NM_028666,NM_146127	NP_082942,NP_666239	Q8R184	chr2:151795133-151805955	6.49328	7.16422	13.0576
214917	Fam173a	family with sequence similarity 173, member A	NM_145410	NP_663385	Q501J2	chr17:25923524-25929229	33.8422	19.7795	114.363
76415	Fam187b	family with sequence similarity 187, member B	NM_001242647,NM_175240,NR_038860	NP_001229576,NP_780449	Q0VAY3	chr7:31758822-31774744	0.093251	0.061643	0.375345
235493	Fam214a	family with sequence similarity 214, member A	NM_001113283,NM_153584	NP_001106754,NP_705812	Q69ZK7	chr9:74800859-74880275	22.1482	7.21971	53.498
75823	Fam227b	family with sequence similarity 227, member B	NM_029455	NP_083731	Q9D518	chr2:125684953-125977740	0.0112246	0.010928	0.0357037
100342	Fam46b	family with sequence similarity 46, member B	NM_175307	NP_780516	Q8C152	chr4:133036047-133043855	0.00973628	0.00872204	0.0430046
432552	Fam71b	family with sequence similarity 71, member B	NM_001013783	NP_001013805	Q5STT6	chr11:46218229-46221487	0.186933	0.183791	0.500472
70897	Fam71d	family with sequence similarity 71, member D	NM_027597,NM_029069	NP_081873,NP_083345	D3YV92,Q80W24	chr12:79792521-79835506	0.00751562	0.0206045	0.0174296
330277	Fam71f1	family with sequence similarity 71, member F1	NM_207258	NP_997141	Q3UZD7,Q80ZP1	chr6:29269139-29286022	0.00316968	0	0.0105656
71878	Fam83d	family with sequence similarity 83, member D	NM_027975	NP_082251	Q9D7I8	chr2:158593834-158612373	6.94933	8.90096	17.9868
105732	Fam83h	family with sequence similarity 83, member H	NM_001168253,NM_134087	NP_001161725,NP_598848	Q148V8	chr15:75831521-75844766	0.165091	0.0399513	0.45106
74202	Fblim1	filamin binding LIM protein 1	NM_001163256,NM_133754	NP_001156728,NP_598515	Q71FD7	chr4:141131976-141161967	0.43878	0.264744	0.895707
14121	Fbp1	fructose bisphosphatase 1	NM_019395	NP_062268	Q9QXD6	chr13:62966112-62989642	0.0174648	0.00940677	0.088015
50760	Fbxo17	F-box protein 17	NM_015796	NP_056611	Q3V064,Q9QZM8	chr7:29501808-29523159	4.46382	2.88037	19.2736
230904	Fbxo2	F-box protein 2	NM_176848	NP_789818	Q3USR5,Q80UW2	chr4:147534776-147540526	1.57717	0.200593	10.5196
14156	Fen1	flap structure specific endonuclease 1	NM_001271614,NM_001271615,NM_007999	NP_001258543,NP_001258544,NP_032025	Q8C952,Q91Z50,Q91Z50	chr19:10273621-10278433	82.0514	106.152	198.098
229474	Fhdc1	FH2 domain containing 1	NM_001033301,NM_001205355	NP_001028473,NP_001192284	Q3ULZ2	chr3:84246117-84284361	0.231778	0.0313293	0.91464
14198	Fhit	fragile histidine triad gene	NM_010210	NP_034340	O89106	chr14:10382607-11994546	2.81642	1.15494	5.68899
70598	Filip1	filamin A interacting protein 1	NM_001081243	NP_001074712	Q059P4	chr9:79663368-79825689	0.0581403	0.0353016	0.227424
56299	Fkbpl	FK506 binding protein-like	NM_019873	NP_063926	O35450	chr17:34781827-34783272	2.30195	2.19589	4.65655
319448	Fndc3a	fibronectin type III domain containing 3A	NM_207636	NP_997519	Q8BX90	chr14:72937759-73109810	32.6703	19.5819	83.0806
14241	Foxl1	forkhead box L1	NM_008024	NP_032050	Q64731	chr8:123651584-123654544	0.00180112	0	0.0067295
14325	Ftl1	ferritin light chain 1	NM_010240	NP_034370	Q9CPX4	chr7:52713313-52715256	2046.21	1709.75	5938.2
14344	Fut2	fucosyltransferase 2	NM_001271993,NM_018876	NP_001258922,NP_061364	A6H6C9,Q9JL27	chr7:52903960-52921764	0.00596167	0	0.0179192
57265	Fzd2	frizzled homolog 2 (Drosophila)	NM_020510	NP_065256	Q9JIP6	chr11:102465744-102469372	0.00313862	0.00482148	0.0129648
14387	Gaa	glucosidase, alpha, acid	NM_001159324,NM_008064	NP_001152796,NP_032090	P70699	chr11:119129280-119147012	20.129	17.9914	40.5769
14409	Gabrr2	gamma-aminobutyric acid (GABA) C receptor, subunit rho 2	NM_008076	NP_032102	P56476	chr4:33150086-33182840	0.0539456	0.0182854	0.12119
17873	Gadd45b	growth arrest and DNA-damage-inducible 45 beta	NM_008655	NP_032681	P22339	chr10:80392835-80394949	47.8969	32.1942	104.982
23882	Gadd45g	growth arrest and DNA-damage-inducible 45 gamma	NM_011817	NP_035947	Q9R0S0	chr13:51942043-51943843	62.9793	34.0234	133.816
108148	Galnt2	UDP-N-acetyl-alpha-D-galactosamine:polypeptide N-acetylgalactosaminyltransferase 2	NM_139272	NP_644678	Q6PB93	chr8:126755293-126869622	33.8244	26.9085	89.4206
241391	Galnt5	UDP-N-acetyl-alpha-D-galactosamine:polypeptide N-acetylgalactosaminyltransferase 5	NM_172855	NP_766443	Q14B51,Q8C102	chr2:57850565-57891582	0.000558304	0.00186101	0.00449313
78926	Gas2l1	growth arrest-specific 2 like 1	NM_001190406,NM_001190408,NM_030228,NM_144560	NP_001177335,NP_001177337,NP_084504,NP_653146	Q8JZP9,Q9D2H3	chr11:4954133-4965330	0.745142	0.430737	2.25472
237436	Gas2l3	growth arrest-specific 2 like 3	NM_001033331,NM_001079876	NP_001028503,NP_001073345	Q3UWW6	chr10:88871567-88906712	2.42053	2.92345	5.58456
626578	Gbp10	guanylate-binding protein 10	NM_001039646	NP_001034735	Q000W5	chr5:105644717-105668552	1.37081	1.36097	4.6884
17472	Gbp4	guanylate binding protein 4	NM_001256005,NM_008620	NP_001242934,NP_032646	A4UUI3,B9EJ74,Q5DTF3	chr5:105544785-105568605	23.4752	28.1774	66.9387
320415	Gchfr	GTP cyclohydrolase I feedback regulator	NM_177157	NP_796131	P99025,Q4VAF4	chr2:118993523-118998125	0.335371	0.213357	1.72196
231103	Gckr	glucokinase regulatory protein	NM_144909	NP_659158	Q91X44	chr5:31599953-31629675	0.00735321	0.0035455	0.0170938
67604	Get4	golgi to ER traffic protein 4 homolog (S. cerevisiae)	NM_001163316,NM_026269	NP_001156788,NP_080545	Q9D1H7	chr5:139728277-139746004	44.6161	59.7349	93.7038
14585	Gfra1	glial cell line derived neurotrophic factor family receptor alpha 1	NM_010279	NP_034409	P97785	chr19:58311181-58528956	0.428096	0.0552586	1.75776
56316	Ggcx	gamma-glutamyl carboxylase	NM_019802	NP_062776	B2RS80,Q9QYC7	chr6:72364301-72381100	5.03679	2.76771	19.5191
207182	Ggt7	gamma-glutamyltransferase 7	NM_144786	NP_659035	Q99JP7	chr2:155316115-155340582	0.306196	0.227158	1.24282
14612	Gja4	gap junction protein, alpha 4	NM_008120	NP_032146	P28235,Q3UPZ2	chr4:126988663-126991283	0.00496325	0	0.0116652
56278	Gkap1	G kinase anchoring protein 1	NM_019832	NP_062806	Q9JMB0	chr13:58334711-58375549	3.11845	3.03156	7.27223
104174	Gldc	glycine decarboxylase	NM_138595	NP_613061	Q91W43	chr19:30172930-30249931	0.297534	0.0557506	1.09662
73690	Glipr1	GLI pathogenesis-related 1 (glioma)	NM_028608	NP_082884	Q4QQK5,Q9CWG1	chr10:111409750-111434320	78.9837	30.2147	307.442
83396	Glis2	GLIS family zinc finger 2	NM_031184	NP_112461	Q8VDL9	chr16:4594712-4615957	0.277682	0.287727	0.732111
14659	Glrp1	glutamine repeat protein 1	NM_008132	NP_032158	E9Q9S8	chr1:90396445-90406641	0.193458	0.0411375	1.01601
93692	Glrx	glutaredoxin	NM_053108	NP_444338	Q3U6L3,Q9QUH0	chr13:75977333-75987599	51.937	57.9613	144.62
791347	Gm10007	predicted gene 10007	NR_040449	-	-	chr19:58311181-58528956	0.0155214	0	0.051738
791338	Gm10190	predicted gene 10190	NR_028385	-	-	chr17:80706746-80788029	0.203267	0.323235	0.44204
100038608	Gm10389	predicted gene 10389	NR_033541	-	-	chr15:10498732-10644386	0.0162873	0.0143654	0.0449077
100038607	Gm10636	predicted gene 10636	NR_033542	-	-	chr3:146030116-146041908	0.00310938	0	0.0069703
100169878	Gm10941	predicted gene 10941	NR_026944	-	-	chr10:76720517-76721968	0.12268	0.0436305	0.569821
432589	Gm11541	predicted gene 11541	NM_001007584	NP_001007585	Q8C4D8	chr11:94555811-94565813	0.00291583	0	0.0296373
100126224	Gm11747	predicted gene 11747	NR_045902	-	-	chr11:118289770-118316309	0.123718	0.00881207	0.50779
545645	Gm13283	predicted gene 13283	NM_001085531	NP_001079000	B1AYI0	chr4:88406677-88407488	0.0104675	0.0279995	0.0510443
433408	Gm13375	predicted gene 13375	NR_033225	-	-	chr2:20890500-20891975	1.56647	1.23766	4.55382
100043424	Gm14005	predicted gene 14005	NR_028589,NR_028590,NR_028591	-	-	chr2:128124398-128255087	9.74991	13.9932	32.5901
100503157	Gm15471	predicted gene 15471	NR_040412	-	-	chr3:103604527-103613310	1.06991	0.549886	5.66118
100504601	Gm16702	predicted gene, 16702	NR_045795	-	-	chr17:8565260-8615591	1.11656	1.19499	2.4785
100302688	Gm17455	predicted gene, 17455	NM_001164374	NP_001157846	G3UW87	chr10:59765497-60159238	0.151535	0.076567	1.3101
328657	Gm1968	predicted gene 1968	NR_037689	-	-	chr16:29958012-29979210	0.00346947	0.00691123	0.0363653
100504235	Gm20125	predicted gene, 20125	NR_038020	-	-	chr10:16670899-16815588	0.00161685	0	0.00543267
433374	Gm20743	predicted gene, 20743	NR_040303	-	-	chr1:166793251-166801569	0.215704	0.0342435	0.977604
622124	Gm20750	predicted gene, 20750	NR_040555	-	-	chr3:52710677-52731588	0.00718384	0.00188189	0.0148478
629393	Gm20759	predicted gene, 20759	NR_046030	-	-	chr11:85816159-85837852	0.00679103	0	0.0226368
277333	Gm5069	predicted pseudogene 5069	NR_003623	-	-	chr1:182257099-182353790	0.174088	0.127446	0.444792
333669	Gm5134	predicted gene 5134	NM_198635	NP_941037	E9QAB5,Q3V0B7,Q8BIM1	chr10:75417258-75472334	1.71278	0.603747	9.919
217071	Gm525	predicted gene 525	NM_001033266	NP_001028438	Q3V3I5	chr11:88935154-88954378	0.0205805	0.0294147	0.227414
432939	Gm5468	predicted gene 5468	NR_027376	-	-	chr15:25343946-25382173	0.0622681	0.0387317	0.126095
433224	Gm5512	predicted gene 5512	NR_002891	-	-	chr10:5914188-5943372	0.638623	0.696638	4.21625
433481	Gm5535	predicted gene 5535	NM_001033778	NP_001028950	Q3UMU7	chr2:143998885-144015026	0.750826	0.169799	3.26873
433632	Gm5544	predicted gene 5544	NM_001033779	NP_001028951	Q3UQK6	chr3:97734095-97770941	0.0447306	0.0252552	0.139967
435337	Gm5662	predicted gene 5662	NM_001013824	NP_001013846	Q8BX20	chr12:89320164-89569046	0.00386238	0	0.0092623
209005	Gm595	predicted gene 595	NM_001085499	NP_001078968	A2AF73	chrX:46194642-46230890	0.000810076	0.00288025	0.0070556
623169	Gm6402	predicted pseudogene 6402	NR_030688	-	-	chr17:30352468-30713232	0.42579	0.366254	0.941469
623849	Gm6455	predicted gene 6455	NR_003596	-	-	chr5:10865028-10870808	1.6562	1.2495	6.16877
625585	Gm6602	predicted gene 6602	NR_045362	-	-	chr3:111684820-111884919	0.00702818	0.00302816	0.0147137
629820	Gm7008	predicted gene 7008	NR_045157	-	-	chr12:40949950-40955770	0.018863	0	0.0738593
665934	Gm7854	predicted gene 7854	NR_028417	-	-	chr5:43542924-43680963	0.0734279	0.0413184	0.374506
667572	Gm8709	predicted gene 8709	NR_033633	-	-	chr10:26393251-26394457	0.00728698	0	0.029751
667933	Gm8884	predicted gene 8884	NR_026561	-	-	chr9:48262444-48262828	0.0303668	0.0295618	0.15206
668489	Gm9199	predicted gene 9199	NR_027860	-	-	chr14:73425409-73426697	0.63911	0.302043	1.82198
381196	Gm960	predicted gene 960	NM_001033447	NP_001028619	J3QMY9	chr19:4625840-4698668	0.00583491	0.00947517	0.0156732
218138	Gmds	GDP-mannose 4, 6-dehydratase	NM_146041	NP_666153	Q8K0C9	chr13:31911454-32430413	26.0882	33.9316	55.0716
14683	Gnas	GNAS (guanine nucleotide binding protein, alpha stimulating) complex locus	NM_001077507,NM_001077510,NM_010309,NM_019690,NM_022000,NM_201616,NM_201617,NM_201618,NR_003258	NP_001070975,NP_001070978,NP_034439,NP_062664,NP_068840,NP_963910,NP_963911,NP_963912	P63094,P63094,Q6R0H6,P63094,Q6R0H7,P63094,Q9Z0F1,Q6R0H6,Q6R0H7,Q9Z0F1	chr2:174106737-174172243	547.145	418.95	1214.75
14687	Gnaz	guanine nucleotide binding protein, alpha z subunit	NM_010311	NP_034441	O70443,Q542R8	chr10:74420221-74495331	0.204533	0.0917911	0.422779
50798	Gne	glucosamine (UDP-N-acetyl)-2-epimerase/N-acetylmannosamine kinase	NM_001190414,NM_015828	NP_001177343,NP_056643	Q3TCI8,Q91WG8,Q3UW64,Q91WG8	chr4:44046946-44097049	24.4041	17.4958	59.5399
70231	Gorasp2	golgi reassembly stacking protein 2	NM_027352,NR_027343	NP_081628	Q99JX3	chr2:70499565-70529782	99.5504	87.893	219.714
103978	Gpc5	glypican 5	NM_175500	NP_780709	Q8CAL5	chr14:115491436-116924414	0.00673909	0.00479733	0.0420528
93695	Gpnmb	glycoprotein (transmembrane) nmb	NM_053110	NP_444340	Q99P91	chr6:48986516-49008181	1.44246	0.545095	5.54772
71862	Gpr160	G protein-coupled receptor 160	NM_001134385,NM_001134386,NM_027965	NP_001127857,NP_001127858,NP_082241	Q14AX2,Q3U3F9,Q3U3F9	chr3:30754871-30796114	10.1008	2.36431	50.5536
14765	Gpr50	G-protein-coupled receptor 50	NM_010340	NP_034470	O88495,Q3V1S8	chrX:68916941-68921264	0.00318177	0	0.0106059
227326	Gpr55	G protein-coupled receptor 55	NM_001033290	NP_001028462	Q14BV9,Q3UJF0	chr1:87836111-87857630	10.3793	8.6682	30.8207
80910	Gpr84	G protein-coupled receptor 84	NM_030720	NP_109645	Q8CIM5	chr15:103138665-103140869	0.08707	0.0146638	0.369462
625249	Gpx4	glutathione peroxidase 4	NM_001037741,NM_008162	NP_001032830,NP_032188	O70325,O70325,Q76LV0,Q91XR9	chr10:79516254-79519184	152.922	134.505	411.266
67305	Gpx7	glutathione peroxidase 7	NM_024198	NP_077160	Q3TNK3,Q99LJ6	chr4:108072821-108079318	0.873212	0.713557	1.88437
207798	Gramd1c	GRAM domain containing 1C	NM_001172107,NM_153528	NP_001165578,NP_705756	Q8CI52	chr16:43980462-44028058	1.12181	0.760021	2.26984
230824	Grhl3	grainyhead-like 3 (Drosophila)	NM_001013756	NP_001013778	Q5FWH3	chr4:135097802-135129535	0.0551529	0.00640225	0.184163
14869	Gstp2	glutathione S-transferase, pi 2	NM_181796	NP_861461	P46425	chr19:4040287-4042221	0.438359	0.181574	1.01901
14915	Guca2a	guanylate cyclase activator 2a (guanylin)	NM_008190	NP_032216	P33680	chr4:119310336-119312070	0.0598898	0.031377	0.374324
171506	H1foo	H1 histone family, member O, oocyte-specific	NM_138311	NP_612184	Q8VIK3	chr6:115894956-115900251	0.0508305	0.0343109	0.204397
14972	H2-K1	histocompatibility 2, K1, K region	NM_001001892	NP_001001892	P01901,Q7JJ15	chr17:34132956-34137278	1093.31	526.456	3275.81
224753	H2-M10.4	histocompatibility 2, M region locus 10.4	NM_177634	NP_808302	Q85ZW8	chr17:36597108-36599274	0.0047711	0	0.0159037
15006	H2-Q1	histocompatibility 2, Q region locus 1	NM_010390	NP_034520	O19441	chr17:35400038-35462354	0.143796	0.0517624	0.369519
15114	Hap1	huntingtin-associated protein 1	NM_010404,NM_177981	NP_034534,NP_817090	O35668	chr11:100208640-100217455	0.637123	0.254352	1.80938
56233	Hdac7	histone deacetylase 7	NM_001204275,NM_001204276,NM_001204277,NM_001204278,NM_001204279,NM_001204280,NM_001204281,NM_019572	NP_001191204,NP_001191205,NP_001191206,NP_001191207,NP_001191208,NP_001191209,NP_001191210,NP_062518	E9PX62,E9PXW1,E9PXW8,Q8C2B3	chr15:97614795-97674933	47.1542	41.0286	100.849
72748	Hdhd3	haloacid dehalogenase-like hydrolase domain containing 3	NM_024257	NP_077219	Q9CYW4	chr4:62160087-62163234	0.615545	1.04023	1.30686
64209	Herpud1	homocysteine-inducible, endoplasmic reticulum stress-inducible, ubiquitin-like domain member 1	NM_022331	NP_071726	Q3TMN9,Q9JJK5	chr8:96910399-96919258	148.546	103.601	412.219
84653	Hes7	hairy and enhancer of split 7 (Drosophila)	NM_033041	NP_149030	Q8BKT2	chr11:68933954-68936761	0.0560917	0.0113976	0.174125
71059	Hexim2	hexamethylene bis-acetamide inducible 2	NM_001130515,NM_001130516,NM_027658	NP_001123987,NP_001123988,NP_081934	Q3TVI4	chr11:102994652-103001222	1.50545	1.57905	3.38424
15233	Hgd	homogentisate 1, 2-dioxygenase	NM_013547,NR_027778	NP_038575	O09173	chr16:37580238-37632112	0.0298032	0.0379252	0.078254
15245	Hhip	Hedgehog-interacting protein	NM_020259	NP_064655	Q7TN16	chr8:82489749-82581907	0.00299973	0.000866347	0.0115713
107970	Hist1h1t	histone cluster 1, H1t	NM_010377	NP_034507	I7HFT9,Q07133	chr13:23787679-23788591	0.00300138	0	0.0216512
319164	Hist1h2ac	histone cluster 1, H2ac	NM_178189	NP_835496	B2RVF0,P22752	chr13:23773335-23775828	0.123257	0.0125928	0.485268
319189	Hist2h2bb	histone cluster 2, H2bb	NM_175666	NP_783597	Q64525	chr3:96073622-96074115	1.02001	0.384326	6.61363
97114	Hist2h3c2	histone cluster 2, H3c2	NM_054045	NP_473386	B9EI85,P84228	chr3:96042030-96043050	0.114233	0.0194711	0.569725
381280	Hjurp	Holliday junction recognition protein	NM_198652	NP_941054	E9QKG8,Q6PG16	chr1:90123594-90174154	8.95214	7.90342	24.5899
15364	Hmga2	high mobility group AT-hook 2	NM_010441	NP_034571	P52927	chr10:119798330-119913991	0.170053	0.173924	0.38475
15372	Hmx2	H6 homeobox 2	NM_145998	NP_666110	P43687	chr7:138697575-138700096	0.214095	0.0607489	1.25106
66255	Hsbp1l1	heat shock factor binding protein 1-like 1	NM_001136181	NP_001129653	B2RXB2	chr18:80426494-80443841	0.0332475	0.0224977	0.108315
15486	Hsd17b2	hydroxysteroid (17-beta) dehydrogenase 2	NM_008290	NP_032316	P51658	chr8:120225845-120282929	0.0217094	0	0.258875
110920	Hspa13	heat shock protein 70 family, member 13	NM_030201,NR_027492	NP_084477	Q8BM72	chr16:75755435-75767063	27.9386	21.4485	69.0545
53415	Htatip2	HIV-1 tat interactive protein 2, homolog (human)	NM_001146049,NM_001146050,NM_001146052,NM_001146053,NM_016865	NP_001139521,NP_001139522,NP_001139524,NP_001139525,NP_058561	Q3U816,Q3U816,Q9Z2G9,Q9Z2G9	chr7:57014475-57029369	18.0938	17.5703	49.8521
15565	Htr6	5-hydroxytryptamine (serotonin) receptor 6	NM_021358	NP_067333	Q14AW8,Q9R1C8	chr4:138617323-138630704	0.00242041	0	0.0182446
12282	Hyou1	hypoxia up-regulated 1	NM_021395	NP_067370	Q9JKR6	chr9:44187572-44200452	128.251	123.539	280.575
15951	Ifi204	interferon activated gene 204	NM_008329	NP_032355	E9QKL6,P15092,Q08619	chr1:175677424-175697050	0.400739	0.149828	1.01126
66141	Ifitm3	interferon induced transmembrane protein 3	NM_025378	NP_079654	Q9CQW9	chr7:148195488-148196643	7.71602	1.89226	20.064
15976	Ifnar2	interferon (alpha and beta) receptor 2	NM_001110498,NM_010509	NP_001103968,NP_034639	O35664,O35664,Q9D1R7	chr16:91373027-91405832	38.1822	16.6489	123.585
76568	Ift46	intraflagellar transport 46	NM_023831	NP_076320	Q9DB07	chr9:44581091-44600797	7.9942	6.72392	20.2093
67454	Ikbip	IKBKB interacting protein	NM_026166,NM_027078	NP_080442,NP_081354	E9QMH7,Q9DBZ1	chr10:90545783-90565358	5.48378	3.53091	20.4519
16168	Il15	interleukin 15	NM_001254747,NM_008357	NP_001241676,NP_032383	P48346,Q3U1Z6	chr8:84855522-84926485	0.988513	0.45018	2.36358
209590	Il23r	interleukin 23 receptor	NM_144548	NP_653131	G5E8U4,Q8K4B4	chr6:67372925-67441849	0.302829	0.0888307	0.696276
76399	Il31	interleukin 31	NM_029594	NP_083870	Q6EAL8	chr5:123930161-123932110	0.0073484	0	0.0244947
16188	Il3ra	interleukin 3 receptor, alpha chain	NM_008369	NP_032395	P26952	chr14:15179008-15188004	8.94496	4.90509	35.5915
16189	Il4	interleukin 4	NM_021283,NR_027491	NP_067258	P07750	chr11:53425962-53432167	0.786732	0.521733	3.10989
114663	Impa2	inositol (myo)-1(or 4)-monophosphatase 2	NM_053261	NP_444491	Q3U3B7,Q91UZ5	chr18:67448876-67478495	17.1399	26.3455	41.282
23917	Impdh1	inosine 5'-phosphate dehydrogenase 1	NM_011829	NP_035959	P50096	chr6:29150439-29162271	41.1117	34.9018	113.829
16326	Inhbe	inhibin beta E	NM_008382	NP_032408	O08717	chr10:126786457-126788828	0.0108436	0.0187128	0.0332287
16329	Inpp1	inositol polyphosphate-1-phosphatase	NM_008384	NP_032410	P49442	chr1:52846263-52874532	9.38834	9.96507	26.1675
231070	Insig1	insulin induced gene 1	NM_153526	NP_705746	Q8BGI3	chr5:28397951-28405202	111.007	68.4322	308.092
54139	Irf6	interferon regulatory factor 6	NM_016851	NP_058547	P97431	chr1:194979305-194998229	0.16848	0.145262	0.369361
54123	Irf7	interferon regulatory factor 7	NM_001252600,NM_001252601,NM_016850	NP_001239529,NP_001239530,NP_058546	D3Z4U9,P70434,Q542T3,Q3TW14	chr7:148449081-148452323	14.3411	2.88731	46.9808
16402	Itga5	integrin alpha 5 (fibronectin receptor alpha)	NM_010577	NP_034707	P11688,Q80YP5	chr15:103174717-103197179	0.673188	0.280809	2.45124
16419	Itgb5	integrin beta 5	NM_001145884,NM_010580	NP_001139356,NP_034710	G5E8F8,O70309,Q6PE70,O70309,Q6PE70	chr16:33829750-33949424	3.5523	0.5295	11.7535
16432	Itm2b	integral membrane protein 2B	NM_008410	NP_032436	O89051	chr14:73762038-73785078	338.369	147.663	890.279
71564	Izumo4	IZUMO family member 4	NM_027829	NP_082105	D3Z690	chr10:80165437-80168127	3.56512	1.76823	7.46344
59091	Jph2	junctophilin 2	NM_001205076,NM_021566	NP_001192005,NP_067541	Q9ET78	chr2:163161977-163223729	0.00389564	0.00182607	0.00909757
235041	Kank2	KN motif and ankyrin repeat domains 2	NM_145611	NP_663586	Q8BX02	chr9:21571216-21602990	0.311359	0.223241	0.872901
107250	Kazald1	Kazal-type serine peptidase inhibitor domain 1	NM_178929	NP_849260	Q8BJ66	chr19:45150628-45153779	0.128554	0.0454177	0.823706
74589	Kbtbd12	kelch repeat and BTB (POZ) domain containing 12	NM_001142724,NM_029013	NP_001136196,NP_083289	B2RT73,E9PWL7,Q9D618,B2RT73,Q9D618	chr6:88563744-88577439	0.734369	0.0965633	3.51389
16498	Kcnab2	potassium voltage-gated channel, shaker-related subfamily, beta member 2	NM_001252654,NM_001252655,NM_001252656,NM_010598	NP_001239583,NP_001239584,NP_001239585,NP_034728	P62482,P62482,Q3U7L1,Q3UPV6,Q3UPV6	chr4:151764848-151851658	53.833	49.8579	109.454
16527	Kcnk3	potassium channel, subfamily K, member 3	NM_010608	NP_034738	O35111	chr5:30876359-30927643	0.0509897	0.0150492	0.113668
52150	Kcnk6	potassium inwardly-rectifying channel, subfamily K, member 6	NM_001033525	NP_001028697	Q3TBV4,Q3TQ68,Q3V1G1	chr7:30006946-30017541	8.98217	6.19547	27.9003
58802	Kcnmb4	potassium large conductance calcium-activated channel, subfamily M, beta member 4	NM_021452	NP_067427	Q9JIN6	chr10:115854923-115910579	0.529579	0.322559	1.79383
84036	Kcnn1	potassium intermediate/small conductance calcium-activated channel, subfamily N, member 1	NM_032397	NP_115773	Q9EQR3	chr8:73365947-73380907	0.0605984	0.0220853	0.128833
140493	Kcnn3	potassium intermediate/small conductance calcium-activated channel, subfamily N, member 3	NM_080466	NP_536714	Q3UUY9	chr3:89324085-89476416	0.000639626	0	0.00213209
60613	Kcnq4	potassium voltage-gated channel, subfamily Q, member 4	NM_001081142	NP_001074611	Q9JK97	chr4:120370077-120419781	0.00344323	0.00332013	0.0166298
66991	Khdc3	KH domain containing 3, subcortical maternal complex member	NM_025890	NP_080166	Q9CWU5	chr9:72950204-72952250	0.338164	0.347476	1.54548
286942	Kif19a	kinesin family member 19A	NM_001102615	NP_001096085	A9XMT8,Q99PT9	chr11:114626702-114651889	1.25758	0.583983	4.17362
234825	Klhdc4	kelch domain containing 4	NM_145605	NP_663580	G3X961	chr8:124320207-124353469	30.3983	36.4668	72.5823
51944	Knstrn	kinetochore-localized astrin/SPAG5 binding	NM_026412	NP_080688	Q9D9Z1	chr2:118639738-118661948	10.7023	14.983	26.3811
16782	Lamc2	laminin, gamma 2	NM_008485	NP_032511	G5E874	chr1:154969885-155033577	0.0685356	0.00336932	0.325073
16784	Lamp2	lysosomal-associated membrane protein 2	NM_001017959,NM_010685	NP_001017959,NP_034815	P17047,P17047,Q8C876	chrX:35758240-35809632	53.9796	40.5649	118.025
66096	Lamtor4	late endosomal/lysosomal adaptor, MAPK and MTOR activator 4	NM_001081108	NP_001074577	Q8CF66	chr5:138696709-138700623	32.9941	24.088	77.4859
17775	Laptm4a	lysosomal-associated protein transmembrane 4A	NM_008640	NP_032666	E9QLR3,Q8BG66	chr12:8928112-8945547	97.4142	52.6231	257.817
320202	Lefty2	left-right determination factor 2	NM_177099	NP_796073	P57785	chr1:182823249-182829233	0.00740725	0.00288006	0.0296491
16871	Lhx3	LIM homeobox protein 3	NM_001039653	NP_001034742	A2ALD8,P50481,Q8C8F2	chr2:26055731-26062076	0.00103411	0	0.0176125
16891	Lipg	lipase, endothelial	NM_010720	NP_034850	C0LQ91,Q3U5K0,Q3U713,Q3U807,Q3UDI6,Q9WVG5	chr18:75098975-75120917	2.68023	1.27864	8.12853
70361	Lman1	lectin, mannose-binding, 1	NM_001172062,NM_027400	NP_001165533,NP_081676	Q9D0F3	chr18:66140392-66162289	88.9202	58.2602	304.794
76483	Lmf1	lipase maturation factor 1	NM_029624,NR_045520	NP_083900	Q3U3R4	chr17:25716118-25799771	14.4692	7.80258	50.8506
381983	Lmtk3	lemur tyrosine kinase 3	NM_001005511	NP_001005511	Q5XJV6	chr7:53039316-53059500	0.210582	0.050314	1.28436
64899	Lpin3	lipin 3	NM_001199118,NM_022883	NP_001186047,NP_075021	Q149B0,Q571G1,Q99PI4,Q149B0,Q99PI4	chr2:160706405-160731736	0.0428206	0.0312369	0.0927272
239393	Lrp12	low density lipoprotein-related protein 12	NM_172814	NP_766402	Q8BUJ9	chr15:39702148-39775303	0.739948	0.439192	1.76088
14725	Lrp2	low density lipoprotein receptor-related protein 2	NM_001081088	NP_001074557	A2ARV4	chr2:69262391-69424124	0.00013271	0	0.00214081
16976	Lrpap1	low density lipoprotein receptor-related protein associated protein 1	NM_013587	NP_038615	P55302,Q52KI7	chr5:35434154-35448346	19.3359	13.6466	55.7531
432779	Lrrc14b	leucine rich repeat containing 14B	NM_001033042	NP_001028214	Q3UJB3	chr13:74487764-74503231	1.14762	0.872025	2.74852
74511	Lrrc17	leucine rich repeat containing 17	NM_028977	NP_083253	Q9CXD9	chr5:20989664-21151423	0.011357	0.0118093	0.0229004
231296	Lrrc66	leucine rich repeat containing 66	NM_153568	NP_705796	Q8K0B3	chr5:73997880-74023660	0.00827217	0.00369695	0.0454097
74435	Lrriq3	leucine-rich repeats and IQ motif containing 3	NM_028938	NP_083214	Q14DL3	chr3:154756397-154857242	0.0570734	0.0405764	0.171552
17067	Ly6c1	lymphocyte antigen 6 complex, locus C1	NM_001252055,NM_001252056,NM_001252057,NM_001252058,NM_010741	NP_001238984,NP_001238985,NP_001238986,NP_001238987,NP_034871	P0CW02	chr15:74874447-74879267	1.70788	0.720015	5.9224
17087	Ly96	lymphocyte antigen 96	NM_001159711,NM_016923	NP_001153183,NP_058619	Q14AM4,Q9JHF9,Q64HC9,Q9JHF9	chr1:16678536-16699686	9.1069	6.12197	19.2943
23937	Mab21l2	mab-21-like 2 (C. elegans)	NM_011839	NP_035969	Q8BPP1	chr3:86028611-86586616	0.0176299	0.0060946	0.0366591
94275	Maged1	melanoma antigen, family D, 1	NM_019791	NP_062765	Q9QYH6	chrX:91780812-91787413	3.84171	2.12522	11.748
71738	Mamdc2	MAM domain containing 2	NM_174857	NP_777282	Q8CG85	chr19:23377098-23522812	0.54639	0.143252	2.21088
230815	Man1c1	mannosidase, alpha, class 1C, member 1	NM_207237	NP_997120	Q6NXK9	chr4:134117604-134260205	1.4117	0.51513	3.20671
74840	Manf	mesencephalic astrocyte-derived neurotrophic factor	NM_029103	NP_083379	Q3TMX5	chr9:106789745-106794269	232.467	173.764	858.213
17754	Map1a	microtubule-associated protein 1 A	NM_001173506,NM_032393	NP_001166977,NP_115769	A2ARP8,Q9QYR6,Q9QYR6	chr2:121115337-121176749	0.0499695	0.0397992	0.123546
66734	Map1lc3a	microtubule-associated protein 1 light chain 3 alpha	NM_025735,NR_046364	NP_080011	Q91VR7	chr2:155102099-155103809	13.2724	3.13109	40.0263
71751	Map3k13	mitogen-activated protein kinase kinase kinase 13	NM_172821	NP_766409	Q1HKZ5	chr16:21892041-21931950	0.183738	0.10807	0.410664
73608	Marveld3	MARVEL (membrane-associating) domain containing 3	NM_028584,NM_212447	NP_082860,NP_997612	G3X8Q2,Q9D956,G3X9A4,Q9D956	chr8:112471808-112486105	0.0258359	0.00500721	0.167684
67216	Mboat2	membrane bound O-acyltransferase domain containing 2	NM_001083341,NM_026037	NP_001076810,NP_080313	Q8BN01,Q8R3I2	chr12:25516463-25645164	0.298137	0.184119	0.758411
17199	Mc1r	melanocortin 1 receptor	NM_008559	NP_032585	Q01727	chr8:125930981-125934647	0.00897018	0.0119909	0.018599
68279	Mcoln2	mucolipin 2	NM_001005846,NM_026656	NP_001005846,NP_080932	Q8K595	chr3:145812796-145858476	13.0412	8.90567	34.0339
70717	Medag	mesenteric estrogen dependent adipogenesis	NM_027519	NP_081795	Q14BA6	chr5:150214380-150234278	0.0200988	0.0181901	0.0622648
327747	Mettl24	methyltransferase like 24	NM_177793	NP_808461	Q8CCB5	chr10:40403087-40530889	0.0108631	0.00549663	0.0265617
59052	Mettl9	methyltransferase like 9	NM_021554	NP_067529	Q9EPL4	chr7:128177958-128220349	34.8385	37.453	80.5945
17304	Mfge8	milk fat globule-EGF factor 8 protein	NM_001045489,NM_008594	NP_001038954,NP_032620	P21956,Q3TDU5	chr7:86278653-86293946	9.81887	4.84402	34.4016
68294	Mfsd10	major facilitator superfamily domain containing 10	NM_026660	NP_080936	Q9D2V8	chr5:34976295-34979763	35.5234	28.0928	83.8318
215723	Mfsd6l	major facilitator superfamily domain containing 6-like	NM_146004	NP_666116	Q8R3N2	chr11:68369687-68371747	0.151849	0.243285	0.453292
17308	Mgat1	mannoside acetylglucosaminyltransferase 1	NM_001110148,NM_001110149,NM_001110150,NM_010794	NP_001103618,NP_001103619,NP_001103620,NP_034924	P27808,Q544F0	chr11:49057692-49076526	127.413	86.149	383.215
23945	Mgll	monoglyceride lipase	NM_001166249,NM_001166250,NM_001166251,NM_011844	NP_001159721,NP_001159722,NP_001159723,NP_035974	E9Q3B9,O35678,O35678,O35678,Q3UFN1	chr6:88674405-88778354	5.51127	8.06706	13.1213
211666	Mgst2	microsomal glutathione S-transferase 2	NM_174995	NP_778160	A2RST1	chr3:51465114-51486597	6.55121	3.57701	13.7254
17345	Mki67	antigen identified by monoclonal antibody Ki 67	NM_001081117	NP_001074586	E9PVX6,Q7TSF6	chr7:142881470-142908062	54.2352	75.4958	133.632
109154	Mlec	malectin	NM_175403	NP_780612	Q6ZQI3	chr5:115592989-115608185	76.5817	71.5163	164.067
58805	Mlxipl	MLX interacting protein-like	NM_021455	NP_067430	Q99MZ3	chr5:135582760-135614252	0.0256202	0.0035744	0.135613
109129	Mmadhc	methylmalonic aciduria (cobalamin deficiency) cblD type, with homocystinuria	NM_133839	NP_598600	Q99LS1	chr2:50135400-50152197	49.5555	56.9012	100.869
68591	Mocos	molybdenum cofactor sulfurase	NM_026779	NP_081055	Q14CH1	chr18:24812191-24860057	0.700814	0.517507	1.54702
68393	Mogat1	monoacylglycerol O-acyltransferase 1	NM_026713	NP_080989	Q91ZV4	chr1:78507634-78534748	0.0323707	0.0258584	0.136703
72076	Mospd4	motile sperm domain containing 4	NR_045438	-	-	chr18:46624587-46625470	0.0383351	0	0.199293
68537	Mrpl13	mitochondrial ribosomal protein L13	NM_026759	NP_081035	Q9D1P0	chr15:55365649-55388867	88.5723	102.673	272.174
68463	Mrpl14	mitochondrial ribosomal protein L14	NM_026732	NP_081008	Q9D1I6	chr17:45823320-45835444	33.1761	32.7292	82.979
68611	Mrpl28	mitochondrial ribosomal protein L28	NM_024227	NP_077189	Q9D1B9	chr17:26260447-26263558	43.3812	56.3672	121.017
66845	Mrpl33	mitochondrial ribosomal protein L33	NM_025796	NP_080072	Q9CQP0	chr5:31916323-31925017	83.8159	111.507	192.874
56280	Mrpl37	mitochondrial ribosomal protein L37	NM_025500	NP_079776	Q921S7	chr4:106728478-106739471	48.5411	60.3432	119.696
64660	Mrps24	mitochondrial ribosomal protein S24	NM_026080	NP_080356	Q9CQV5	chr11:5603985-5607702	43.907	52.0141	87.84
66230	Mrps28	mitochondrial ribosomal protein S28	NM_025434	NP_079710	Q9CY16	chr3:8802145-8923857	48.3868	58.1849	120.815
403174	Msantd1	Myb/SANT-like DNA-binding domain containing 1	NM_207277	NP_997160	Q8BIL2	chr5:35258563-35266488	0.251408	0.154469	0.690392
17748	Mt1	metallothionein 1	NM_013602	NP_038630	P02802	chr8:96702988-96704227	86.7029	114.74	239.968
72543	Mvb12b	multivesicular body subunit 12B	NM_175184	NP_780393	Q6KAU4	chr2:33585475-33743466	2.55227	1.56115	5.69116
17855	Mvk	mevalonate kinase	NM_023556	NP_076045	Q9R008	chr5:114894314-114910599	14.2494	12.9863	32.202
17121	Mxd3	Max dimerization protein 3	NM_016662	NP_057871	Q80US8	chr13:55423415-55431091	9.45673	11.4291	29.3642
17122	Mxd4	Max dimerization protein 4	NM_010753	NP_034883	Q91VN7	chr5:34519228-34530359	37.1551	10.573	78.2017
17859	Mxi1	Max interacting protein 1	NM_001008542,NM_001008543,NM_010847	NP_001008542,NP_001008543,NP_034977	P50540,P50540,Q3USD3,Q3U3X2,Q6P2L3	chr19:53384995-53450300	5.02823	3.34319	10.3427
68515	Myadml2	myeloid-associated differentiation marker-like 2	NM_001204820,NM_026751	NP_001191749,NP_081027	Q08AU7	chr11:120507344-120509651	0.507922	0.0758101	2.39013
56309	Mycbp	c-myc binding protein	NM_019660	NP_062634	Q8R048	chr4:123582255-123589493	18.5965	25.5108	37.2199
17896	Myl4	myosin, light polypeptide 4	NM_010858	NP_034988	Q9CZ19	chr11:104411976-104448533	11.4302	3.92006	25.6687
228785	Mylk2	myosin, light polypeptide kinase 2, skeletal muscle	NM_001081044	NP_001074513	Q8VCR8	chr2:152737087-152748801	0.00154841	0	0.00516137
231646	Myo1h	myosin 1H	NM_001164573	NP_001158045	E9PWM9	chr5:114764949-114830514	0.317174	0.0562766	2.26658
17929	Myom1	myomesin 1	NM_001083934,NM_010867	NP_001077403,NP_034997	Q62234	chr17:71368896-71476196	0.089841	0.0223325	0.265941
225908	Myrf	myelin regulatory factor	NM_001033481	NP_001028653	F8WJJ9,Q3UR85	chr19:10282760-10315238	0.017679	0.0166996	0.0374455
109889	Mzf1	myeloid zinc finger 1	NM_145819	NP_665818	A1L358	chr7:13627651-13640113	0.120044	0.145813	0.291944
67991	Nacc2	nucleus accumbens associated 2, BEN and BTB (POZ) domain containing	NM_001037098,NM_026495	NP_001032175,NP_080771	Q9DCM7	chr2:25911055-25978331	0.512593	0.155907	1.4317
94181	Nans	N-acetylneuraminic acid synthase (sialic acid synthase)	NM_053179	NP_444409	Q99J77	chr4:46502200-46516310	80.1219	78.978	250.389
54561	Nap1l3	nucleosome assembly protein 1-like 3	NM_138742	NP_620081	Q794H2	chrX:119508169-119510994	0.424663	0.250343	0.91407
108124	Napa	N-ethylmaleimide sensitive fusion protein attachment protein alpha	NM_025898	NP_080174	Q9DB05	chr7:16683991-16703324	48.2645	39.7005	99.7015
71169	Nbas	neuroblastoma amplified sequence	NM_027706	NP_081982	E9Q411,Q6GQV6,Q8BUH3	chr12:13275932-13590617	15.3654	12.3824	35.2651
26422	Nbea	neurobeachin	NM_030595	NP_085098	Q9EPN1	chr3:55429119-55987623	0.0442498	0.0217541	0.152616
230822	Ncmap	noncompact myelin associated protein	NM_001168498,NM_001168500,NM_001243305,NM_001243306,NM_145555,NM_181047	NP_001161970,NP_001161972,NP_001230234,NP_001230235,NP_663530,NP_851390	A2A992,Q99JS0	chr4:134925491-134954142	0.0282857	0.0171728	0.0578089
65113	Ndfip1	Nedd4 family interacting protein 1	NM_022996	NP_075372	Q8R0W6	chr18:38578628-38624060	174.642	133.703	373.479
83398	Ndst3	N-deacetylase/N-sulfotransferase (heparan glucosaminyl) 3	NM_031186	NP_112463	E9PZJ4,Q9EQH7	chr3:123229083-123375310	0.000573972	0	0.00612872
67184	Ndufa13	NADH dehydrogenase (ubiquinone) 1 alpha subcomplex, 13	NM_023312	NP_075801	Q9ERS2	chr8:72418080-72427417	87.7119	59.017	322.654
68198	Ndufb2	NADH dehydrogenase (ubiquinone) 1 beta subcomplex, 2	NM_026612	NP_080888	Q9CPU2	chr6:39542581-39549470	84.2256	92.9465	226.667
66218	Ndufb9	NADH dehydrogenase (ubiquinone) 1 beta subcomplex, 9	NM_023172	NP_075661	Q9CQJ8	chr15:58765364-58771044	132.474	133.438	403.103
407785	Ndufs6	NADH dehydrogenase (ubiquinone) Fe-S protein 6	NM_010888,NR_033306	NP_035018	P52503	chr13:73457323-73465930	94.661	112.452	303.216
66961	Neat1	nuclear paraspeckle assembly transcript 1 (non-protein coding)	NR_003513	-	-	chr19:5842301-5845478	21.8326	12.9546	89.1956
17996	Neb	nebulin	NM_010889	NP_035019	E9Q1W3,Q61953,Q62411,Q62412,Q8C3C3,Q9JL90,Q9JL91	chr2:51992166-52194318	0.180365	0.0263486	0.603148
234258	Neil3	nei like 3 (E. coli)	NM_146208	NP_666320	Q8K203	chr8:54672220-54724419	4.2074	4.846	10.3696
66208	Nenf	neuron derived neurotrophic factor	NM_025424	NP_079700	Q9CQ45	chr1:193130675-193141997	14.2129	12.6859	31.7664
18007	Neo1	neogenin	NM_001042752,NM_008684	NP_001036217,NP_032710	E9QK04,Q7TQG5,Q7TQG5	chr9:58722486-58884248	0.30654	0.247774	0.816639
240055	Neurl1b	neuralized homolog 1b (Drosophila)	NM_001081656	NP_001075125	Q0MW30	chr17:26551909-26583287	0.262293	0.257048	0.651025
68810	Nexn	nexilin	NM_199465	NP_955759	Q7TPW1	chr3:151899947-151929284	0.0049845	0.0137263	0.026405
18074	Nid2	nidogen 2	NM_008695	NP_032721	O88322,Q3TPN0,Q8C6Z2,Q8R5G0	chr14:20570478-20643045	1.42919	1.36635	3.38855
29862	Ninj2	ninjurin 2	NM_016718	NP_057927	Q3TQA7,Q9JL89	chr6:120043397-120150356	0.0575338	0.0429051	0.158791
14912	Nkx6-2	NK6 homeobox 2	NM_183248,NR_027857	NP_899071	D3Z4R4	chr7:146575007-146768696	0.425211	0.135748	1.53257
245537	Nlgn3	neuroligin 3	NM_172932	NP_766520	Q8BYM5	chrX:98494517-98516689	0.0651763	0.0354595	0.222192
257632	Nod2	nucleotide-binding oligomerization domain containing 2	NM_145857	NP_665856	Q80SY9	chr8:91171245-91212373	1.43842	0.615404	3.10019
78688	Nol3	nucleolar protein 3 (apoptosis repressor with CARD domain)	NM_030152	NP_084428	Q53YU5,Q9D1X0	chr8:107800346-107813428	0.0290985	0.009113	0.126568
211548	Nomo1	nodal modulator 1	NM_153057	NP_694697	Q6GQT9	chr7:53289065-53339582	52.917	47.7442	133.654
18133	Nov	nephroblastoma overexpressed gene	NM_010930	NP_035060	Q64299	chr15:54577482-54585316	13.3718	5.83952	45.1429
67963	Npc2	Niemann Pick type C2	NM_023409	NP_075898	Q9Z0J0	chr12:86095508-86114062	138.976	75.9566	578.275
20186	Nr1h4	nuclear receptor subfamily 1, group H, member 4	NM_001163504,NM_001163700,NM_009108	NP_001156976,NP_001157172,NP_033134	D3YTT2,Q3V1T8,Q60641	chr10:88916978-88996367	0.0162687	0.0132535	0.105416
26423	Nr5a1	nuclear receptor subfamily 5, group A, member 1	NM_139051	NP_620639	P33242	chr2:38548179-38570062	0.00105827	0	0.00584143
319504	Nrcam	neuron-glia-CAM-related cell adhesion molecule	NM_001146031,NM_176930	NP_001139503,NP_795904	Q6QRP1,Q810U4	chr12:45429871-45702833	0.25811	0.036935	1.0224
18186	Nrp1	neuropilin 1	NM_008737	NP_032763	P97333	chr8:130882972-131029375	1.09049	0.49949	2.80159
70918	Nsun7	NOL1/NOP2/Sun domain family, member 7	NM_027602	NP_081878	E9QPI2,Q14AW5	chr5:66651363-66689255	0.00536682	0.00265714	0.0394418
70021	Nt5dc2	5'-nucleotidase domain containing 2	NM_027289	NP_081565	Q91X76	chr14:31948038-31981827	10.4188	16.4675	31.8588
66977	Nuf2	NUF2, NDC80 kinetochore complex component, homolog (S. cerevisiae)	NM_023284	NP_075773	Q99P69	chr1:171428064-171461595	19.0103	31.9838	38.0599
100503545	Nuggc	nuclear GTPase, germinal center associated	NM_001195674	NP_001182603	D3YY21	chr14:66224103-66267280	4.32689	0.759513	18.3023
18223	Numbl	numb-like	NM_010950	NP_035080	O08919,Q3UH86	chr7:28043779-28067169	1.35577	0.925216	3.08764
18230	Nxn	nucleoredoxin	NM_008750	NP_032776	P97346	chr11:76070727-76212643	9.26724	11.4426	21.7351
243300	Nyap1	neuronal tyrosine-phosphorylated phosphoinositide 3-kinase adaptor 1	NM_175521	NP_780730	Q6PFX7	chr5:138172190-138181226	0.126992	0.0978376	0.283415
18285	Odf1	outer dense fiber of sperm tails 1	NM_008757	NP_032783	A6H656	chr15:38148957-38156490	0.0362093	0.016453	0.13935
99543	Olfml3	olfactomedin-like 3	NM_133859	NP_598620	Q8BK62	chr3:103539316-103541924	1.55313	0.420445	8.35231
258334	Olfr1396	olfactory receptor 1396	NM_146337	NP_666449	Q8VEY7	chr11:48851161-48948889	0.0177078	0.0496639	0.077638
258055	Olfr524	olfactory receptor 524	NM_001011814	NP_001011814	Q7TRU0	chr7:147387710-147388667	0.00735548	0.0217589	0.0281359
216440	Os9	amplified in osteosarcoma	NM_001171026,NM_177614	NP_001164497,NP_808282	Q8K2C7	chr10:126531314-126558216	70.4883	31.5735	236.663
232790	Oscar	osteoclast associated receptor	NM_175632	NP_783440	Q8VBT3	chr7:3561416-3567735	0.156406	0.28627	0.492577
107586	Ovol2	ovo-like 2 (Drosophila)	NM_026924,NM_152947	NP_081200,NP_694455	Q3TIV4,Q8CIV7,Q8CIV7	chr2:144130911-144157816	0.00219411	0	0.0165503
18430	Oxtr	oxytocin receptor	NM_001081147	NP_001074616	F8VQ78	chr6:112423677-112439802	0.0105369	0.00736563	0.0416244
228139	P2rx3	purinergic receptor P2X, ligand-gated ion channel, 3	NM_145526	NP_663501	Q3UR32	chr2:84836708-84875991	0.261363	0.197199	0.52291
18452	P4ha2	procollagen-proline, 2-oxoglutarate 4-dioxygenase (proline 4-hydroxylase), alpha II polypeptide	NM_001136076,NM_011031	NP_001129548,NP_035161	Q3UQ81,Q5SX74,Q5SX75,Q60716,Q5SX74,Q60716	chr11:53914425-53945169	0.772821	0.302929	3.85929
100163	Pafah2	platelet-activating factor acetylhydrolase 2	NM_133880	NP_598641	Q3UNQ4,Q8VDG7	chr4:133952274-133983327	1.66178	1.66584	3.37934
66449	Pam16	presequence translocase-asssociated motor 16 homolog (S. cerevisiae)	NM_025571	NP_079847	Q9CQV1	chr16:4616465-4624946	40.2898	50.9354	85.5764
18505	Pax3	paired box gene 3	NM_001159520,NM_008781	NP_001152992,NP_032807	P24610,Q3TZM4,Q3UGH9,P24610,Q3TZM4,Q8BRF1	chr1:78097841-78193711	0.000885165	0.00522803	0.00480207
18510	Pax8	paired box gene 8	NM_011040	NP_035170	Q00288	chr2:24276079-24331086	0.00326394	0.00228387	0.0128617
18573	Pde1a	phosphodiesterase 1A, calmodulin-dependent	NM_001009978,NM_001009979,NM_001159582,NM_016744	NP_001009978,NP_001009979,NP_001153054,NP_058024	Q5I7S8,Q8BRR9,Q9JLL9	chr2:79674609-79969569	0.0004987	0	0.00763907
225600	Pde6a	phosphodiesterase 6A, cGMP-specific, rod, alpha	NM_146086	NP_666198	Q8K0A8	chr18:61380152-61449372	0.00360461	0.00303071	0.0117784
78600	Pde6h	phosphodiesterase 6H, cGMP-specific, cone, gamma	NM_023898	NP_076387	P61249	chr6:136903043-136912004	0.00550558	0	0.12252
72599	Pdia5	protein disulfide isomerase associated 5	NM_028295	NP_082571	Q921X9	chr16:35397397-35490959	1.47194	0.376362	5.55687
105083	Pelo	pelota homolog (Drosophila)	NM_134058	NP_598819	Q80X73	chr13:115748288-115892172	20.0986	19.9713	42.421
56012	Pgam2	phosphoglycerate mutase 2	NM_018870	NP_061358	O70250,Q5NCI4	chr11:5701639-5703799	2.47158	1.58721	5.95554
236539	Phgdh	3-phosphoglycerate dehydrogenase	NM_016966	NP_058662	Q61753	chr3:98117093-98143892	205.024	281.86	534.123
21664	Phlda1	pleckstrin homology-like domain, family A, member 1	NM_009344	NP_033370	Q62392	chr10:110943341-110945705	5.94834	6.74001	13.5883
237928	Phospho1	phosphatase, orphan 1	NM_153104	NP_694744	Q8R2H9	chr11:95685813-95707045	0.0583031	0.084696	0.129773
227696	Phyhd1	phytanoyl-CoA dioxygenase domain containing 1	NM_001252568,NM_001252570,NM_001252571,NM_172267,NR_045543	NP_001239497,NP_001239499,NP_001239500,NP_758471	A2AQZ7,B7ZNN8,Q9DB26,Q9DB26	chr2:30122048-30137669	1.51287	0.415768	7.43806
30955	Pik3cg	phosphoinositide-3-kinase, catalytic, gamma polypeptide	NM_001146200,NM_001146201,NM_020272	NP_001139672,NP_001139673,NP_064668	Q3UVA4,Q8C5Q7,Q9JHG7	chr12:32858261-32893514	24.9007	12.4999	53.3022
320207	Pik3r5	phosphoinositide-3-kinase, regulatory subunit 5, p101	NM_177320	NP_796294	A1A4T4,Q5SW28	chr11:68245626-68311348	10.5081	6.14545	24.3035
231805	Pilra	paired immunoglobin-like type 2 receptor alpha	NM_153510	NP_705730	Q2YFS3	chr5:138229029-138277506	1.78038	0.381219	4.15153
19193	Pipox	pipecolic acid oxidase	NM_008952	NP_032978	Q3UEJ8,Q9D826	chr11:77694116-77707374	0.193577	0.127542	1.11562
18741	Pitx2	paired-like homeodomain transcription factor 2	NM_001042502,NM_001042504,NM_011098	NP_001035967,NP_001035969,NP_035228	P97474,P97474,Q6DIA6	chr3:128902835-128922508	0.00414967	0.0112656	0.0174799
66350	Pla2g12a	phospholipase A2, group XIIA	NM_023196,NM_183423	NP_075685,NP_904359	Q9EPR2	chr3:129581539-129598739	20.8038	15.4714	49.9095
18784	Pla2g5	phospholipase A2, group V	NM_001122954,NM_011110	NP_001116426,NP_035240	P97391,Q6GTW1	chr4:138355161-138419384	0.0303894	0.0330539	0.0742605
53357	Pla2g6	phospholipase A2, group VI	NM_001199023,NM_001199024,NM_001199025,NM_016915	NP_001185952,NP_001185953,NP_001185954,NP_058611	P97819,Q3U613,Q3UN31,P97819,Q3UN31	chr15:79116657-79158801	5.23688	3.43673	17.5831
18807	Pld3	phospholipase D family, member 3	NM_011116	NP_035246	O35405	chr7:28317036-28338131	42.819	13.9038	102.638
102075	Plekhg4	pleckstrin homology domain containing, family G (with RhoGef domain) member 4	NM_001081333	NP_001074802	F8VPS6	chr8:107899280-107937387	0.0433507	0.0636895	0.119127
217198	Plekhh3	pleckstrin homology domain containing, family H (with MyTH4 domain) member 3	NM_146030	NP_666142	Q8VCE9	chr11:101023992-101032616	0.914393	0.441516	3.52626
20431	Pmel	premelanosome protein	NM_021882	NP_068682	Q9CZB2	chr10:128143313-128181112	0.597091	0.521543	1.65967
68603	Pmvk	phosphomevalonate kinase	NM_026784,NM_027348	NP_081060,NP_081624	Q3THA3,Q9D1G2	chr3:89263039-89272931	27.9973	31.3876	62.5015
240023	Pnldc1	poly(A)-specific ribonuclease (PARN)-like domain containing 1	NM_001034866	NP_001030038	B2RXZ1	chr17:13081767-13102866	0.12419	0.176171	0.329643
242608	Podn	podocan	NM_172874	NP_766462	Q7TQ62	chr4:107687397-107704695	0.0113731	0.00930909	0.0254939
75507	Pou5f2	POU domain class 5, transcription factor 2	NM_029315	NP_083591	Q9DAC9	chr13:77847950-78305501	0.00774576	0	0.0258192
66812	Ppcdc	phosphopantothenoylcysteine decarboxylase	NM_176831	NP_789801	Q8BZB2	chr9:57260470-57287921	7.23805	5.6581	17.1723
69312	Ppp1r42	protein phosphatase 1, regulatory subunit 42	NM_027033,NM_145692	NP_081309,NP_663730	Q8R1Z4	chr1:9958706-9999211	0.0101162	0	0.023702
19063	Ppt1	palmitoyl-protein thioesterase 1	NM_008917	NP_032943	O88531,Q3TEL0,Q3U6J9,Q3U6W3	chr4:122513469-122536418	38.9971	22.9584	83.3626
12142	Prdm1	PR domain containing 1, with ZNF domain	NM_007548	NP_031574	Q60636	chr10:44156980-44178493	29.8187	23.4019	98.797
50907	Preb	prolactin regulatory element binding	NM_016703	NP_057912	Q3UAP1,Q9WUQ2	chr5:31252438-31262734	26.7339	22.7581	81.5531
19116	Prlr	prolactin receptor	NM_001253781,NM_001253782,NM_011169	NP_001240710,NP_001240711,NP_035299	G3UVW6,Q08501,Q08501,Q3TNP6,Q8C5N1	chr15:10106992-10278935	0.618037	0.198299	2.42799
246313	Prokr2	prokineticin receptor 2	NM_144944	NP_659193	Q8K458	chr2:132196064-132211183	0.00160334	0	0.00733193
72446	Prr5l	proline rich 5 like	NM_001083810,NM_001110849,NM_175181	NP_001077279,NP_001104319,NP_780390	A2AVJ5	chr2:101554441-101679137	3.78307	1.9185	13.7829
73137	Prrc1	proline-rich coiled-coil 1	NM_028447	NP_082723	Q3UPH1	chr18:57514386-57552373	26.267	21.8316	64.268
54373	Prss16	protease, serine, 16 (thymus)	NM_019429	NP_062302	Q5SZ30,Q9QXE5	chr13:22094044-22101610	1.4637	1.12952	5.45052
216797	Prss38	protease, serine, 38	NM_001045521	NP_001038986	Q3UKY7	chr11:59186170-59189155	0.0020666	0	0.0334157
21755	Prss39	protease, serine, 39	NM_009355	NP_033381	O70169	chr1:34555274-34559907	0.0337714	0.0158878	0.281655
107272	Psat1	phosphoserine aminotransferase 1	NM_001205339,NM_177420	NP_001192268,NP_803155	Q3U6K9,Q543K5,Q99K85	chr19:15979612-15999549	122.904	198.659	300.604
64292	Ptges	prostaglandin E synthase	NM_022415	NP_071860	Q8BNP8,Q9JM51	chr2:30744990-30758817	0.194679	0.0265714	1.49439
84113	Ptov1	prostate tumor over expressed gene 1	NM_133949	NP_598710	Q91VU8	chr7:52118437-52125158	7.36244	4.90453	19.519
19253	Ptpn18	protein tyrosine phosphatase, non-receptor type 18	NM_011206	NP_035336	Q61152	chr1:34516590-34530624	45.092	31.3213	105.519
19259	Ptpn5	protein tyrosine phosphatase, non-receptor type 5	NM_001163565,NM_013643	NP_001157037,NP_038671	P54830,P54830,Q80WU9	chr7:54333169-54389054	0.580676	0.47228	1.47739
69307	Pxt1	peroxisomal, testis specific 1	NM_153390	NP_700439	Q8K459	chr17:29070930-29079207	0.0179088	0.0598236	0.0389236
104009	Qsox1	quiescin Q6 sulfhydryl oxidase 1	NM_001024945,NM_023268	NP_001020116,NP_075757	Q8BND5	chr1:157625284-157660029	16.3483	9.13784	44.53
328778	Rab26	RAB26, member RAS oncogene family	NM_177375	NP_796349	Q148R0,Q504M8	chr17:24665998-24670692	0.548749	0.273957	2.54809
59021	Rab2a	RAB2A, member RAS oncogene family	NM_021518	NP_067493	P53994,Q0PD65	chr4:8462790-8534849	51.533	41.9435	117.828
19340	Rab3d	RAB3D, member RAS oncogene family	NM_031874	NP_114080	P35276,Q543Q4	chr9:21711954-21722565	4.47019	1.76937	14.224
110351	Rap1gap	Rap1 GTPase-activating protein	NM_001081155,NM_001256218,NM_029563	NP_001074624,NP_001243147,NP_083839	A2ALS4,Q80VZ8,E9PZZ8,Q6A063,Q80VZ8	chr4:137220640-137285776	8.88207	11.1915	22.6119
223864	Rapgef3	Rap guanine nucleotide exchange factor (GEF) 3	NM_001177810,NM_001177811,NM_144850	NP_001171281,NP_001171282,NP_659099	E9Q2E5,Q3TES7,Q8VCC8,Q3UQC2,Q8VCC8,Q8VCC8	chr15:97575200-97598097	0.75542	0.103853	3.57024
77300	Raph1	Ras association (RalGDS/AF-6) and pleckstrin homology domains 1	NM_001045513	NP_001038978	-	chr1:60540028-60623609	0.817319	0.415542	2.07657
54153	Rasa4	RAS p21 protein activator 4	NM_001039103,NM_133914	NP_001034192,NP_598675	Q6PFQ7	chr5:136559785-136587730	5.29404	4.86746	11.517
19659	Rbp1	retinol binding protein 1, cellular	NM_011254	NP_035384	Q00915,Q58EU7	chr9:98323379-98346969	0.0466224	0.0242559	0.105195
105670	Rcbtb2	regulator of chromosome condensation (RCC1) and BTB (POZ) domain containing protein 2	NM_001170694,NM_134083,NR_033185	NP_001164165,NP_598844	G1EE51,Q99LJ7	chr14:73542316-73583861	28.2075	18.9808	99.4025
52377	Rcn3	reticulocalbin 3, EF-hand calcium binding domain	NM_026555	NP_080831	Q8BH97	chr7:52338283-52347583	14.8595	9.91272	48.3856
19699	Reln	reelin	NM_011261	NP_035391	Q60841	chr5:21390271-21850523	0.472462	0.0568217	1.22714
19719	Rfng	RFNG O-fucosylpeptide 3-beta-N-acetylglucosaminyltransferase	NM_009053	NP_033079	O09009	chr11:120642058-120645518	10.9836	12.9447	23.1397
71137	Rfx4	regulatory factor X, 4 (influences HLA class II expression)	NM_001024918,NM_027689	NP_001020089,NP_081965	Q7TNK1	chr10:84218792-84369283	0.000707541	0	0.0054079
66214	Rgcc	regulator of cell cycle	NM_025427	NP_079703	Q9DBX1	chr14:79688556-79701442	22.2015	2.84385	90.9307
67865	Rgs10	regulator of G-protein signalling 10	NM_026418	NP_080694	Q32MD7,Q9CQE5	chr7:135517138-135561686	39.3872	32.8001	101.649
212541	Rho	rhodopsin	NM_145383	NP_663358	P15409	chr6:115881944-115888848	0.00681988	0.0170778	0.0321077
69288	Rhobtb1	Rho-related BTB domain containing 1	NM_001081347,NM_001252636,NM_001252637,NM_001252638	NP_001074816,NP_001239565,NP_001239566,NP_001239567	B7ZMU4,Q9DAK3	chr10:68671299-68754532	6.4181	4.67063	24.3981
19782	Rmrp	RNA component of mitochondrial RNAase P	NR_001460	-	-	chr4:43505656-43505931	4.00959	2.61155	37.3805
100045778	Rnf223	ring finger 223	NM_001220499	NP_001207428	-	chr4:155506278-155507528	0.373803	0.270498	1.17598
252967	Ropn1l	ropporin 1-like	NM_145852	NP_665851	Q9EQ00	chr15:31370964-31383444	0.515344	0.529864	1.22746
19942	Rpl27	ribosomal protein L27	NM_011289	NP_035419	P61358,Q5BLJ9	chr11:101303558-101306910	1255.31	1197.5	2574.2
67671	Rpl38	ribosomal protein L38	NM_001048057,NM_001048058,NM_023372	NP_001041522,NP_001041523,NP_075861	Q52KP0,Q9JJI8	chr11:114529856-114533645	2488.16	2022.78	6841.8
67427	Rps20	ribosomal protein S20	NM_026147	NP_080423	P60867,Q5BLK2	chr4:3761619-3762747	4584.67	4014.77	10852.4
20088	Rps24	ribosomal protein S24	NM_011297,NM_207634,NM_207635	NP_035427,NP_997517,NP_997518	P62849,P62849,Q5M9M7,P62849,Q9D7P1	chr14:25309902-25315368	2884.63	1947.39	6711.82
78294	Rps27a	ribosomal protein S27A	NM_001033865,NM_024277	NP_001029037,NP_077239	P62983,Q642L7	chr11:29445841-29478352	1934.41	1821.17	3948.28
20112	Rps6ka2	ribosomal protein S6 kinase, polypeptide 2	NM_011299	NP_035429	Q7TPD5,Q9WUT3	chr17:7374463-7507664	2.30729	1.19553	6.36142
81910	Rrbp1	ribosome binding protein 1	NM_024281,NM_133626	NP_077243,NP_598329	A2AVJ7,Q8CAB9,Q99PL5,Q8CAB9,Q99PL5	chr2:143773130-143836999	53.4283	42.1808	169.023
100037282	Rsph3b	radial spoke 3B homolog (Chlamydomonas)	NM_001083945	NP_001077414	Q9DA80	chr17:7109064-7152705	1.10046	0.591565	2.53292
75564	Rsph9	radial spoke head 9 homolog (Chlamydomonas)	NM_029338	NP_083614	Q9D9V4	chr17:46266225-46281147	0.606563	0.168078	4.44757
65079	Rtn4r	reticulon 4 receptor	NM_022982	NP_075358	Q99PI8	chr16:18127798-18152501	0.0173665	0.0150076	0.0517187
239766	Rtp1	receptor transporter protein 1	NM_001004151	NP_001004151	B2RSL5,Q8C8C1	chr16:23429205-23434033	0.00522054	0	0.0174375
435626	Rufy4	RUN and FYVE domain containing 4	NM_001034060,NM_001170641	NP_001029232,NP_001164112	Q3TYX8	chr1:74172114-74194804	0.0693523	0.0211393	0.326022
69519	Rwdd2a	RWD domain containing 2A	NM_001145968,NM_001145969,NM_027100	NP_001139440,NP_001139441,NP_081376	Q14BN8,Q14BN8,Q9D9S3	chr9:86465594-86468506	1.16846	0.878799	2.47152
20203	S100b	S100 protein, beta polypeptide, neural	NM_009115	NP_033141	P50114,Q3UY00	chr10:75716580-75724064	0.00200564	0	0.01063
20215	Sag	retinal S-antigen	NM_009118	NP_033144	P20443,Q3UPX6	chr1:89700254-89741732	0.3332	0.129607	0.712969
66397	Sar1b	SAR1 gene homolog B (S. cerevisiae)	NM_025535	NP_079811	Q0VGU0,Q9CQC9	chr11:51577164-51605455	81.0785	72.3302	220.487
20250	Scd2	stearoyl-Coenzyme A desaturase 2	NM_009128	NP_033154	P13011	chr19:44368165-44381352	172.662	258.77	354.333
212986	Scfd2	Sec1 family domain containing 2	NM_001114660,NM_178672	NP_001108132,NP_848787	Q3TR67,Q8BTY8,Q3UPD0,Q8BTY8	chr5:74600840-74927774	9.77592	8.91274	22.5151
20969	Sdc1	syndecan 1	NM_011519	NP_035649	P18828,Q3V1F2	chr12:8778201-8800493	32.0662	9.88581	150.418
70061	Sdr9c7	4short chain dehydrogenase/reductase family 9C, member 7	NM_027301	NP_081577	Q8K3P0	chr10:127335590-127348815	0.00175411	0	0.00584703
66286	Sec11c	SEC11 homolog C (S. cerevisiae)	NM_025468	NP_079744	Q9D8V7	chr18:65960231-65977311	617.637	253.269	2942.18
110379	Sec13	SEC13 homolog (S. cerevisiae)	NM_024206	NP_077168	Q9D1M0	chr6:113678045-113690675	107.486	114.701	248.86
665119	Sec14l5	SEC14-like 5 (S. cerevisiae)	NM_001127725	NP_001121197	B2RXM5	chr16:5147201-5184027	0.005215	0.00286828	0.0210234
69608	Sec24d	Sec24 related gene family, member D (S. cerevisiae)	NM_027135	NP_081411	Q6NXL1	chr3:122970413-123068554	30.8601	24.9741	85.6718
66212	Sec61b	Sec61 beta subunit	NM_024171	NP_077133	Q9CQS8	chr4:47487532-47496105	574.573	350.14	2557.68
20338	Sel1l	sel-1 suppressor of lin-12-like (C. elegans)	NM_001039089,NM_011344	NP_001034178,NP_035474	Q5DTL8,Q6GTY4,Q9Z2G6,Q5DTL8,Q9Z2G6	chr12:93044482-93087597	50.7264	35.6333	138.293
20345	Selplg	selectin, platelet (p-selectin) ligand	NM_009151	NP_033177	Q3TA56	chr5:114267806-114280510	142.737	94.1053	477.932
20350	Sema3f	sema domain, immunoglobulin domain (Ig), short basic domain, secreted, (semaphorin) 3F	NM_011349	NP_035479	O88632	chr9:107583832-107612806	0.305867	0.0881883	1.61371
214968	Sema6d	sema domain, transmembrane domain (TM), and cytoplasmic domain, (semaphorin) 6D	NM_172537,NM_199238,NM_199239,NM_199240,NM_199241	NP_766125,NP_954708,NP_954709,NP_954710,NP_954711	Q76KF0	chr2:124436031-124493506	4.58327	5.34567	9.38018
378702	Serf2	small EDRK-rich factor 2	NM_011354	NP_035484	P84102	chr2:121274963-121282500	79.8495	42.7313	206.407
20319	Sfrp2	secreted frizzled-related protein 2	NM_009144	NP_033170	P97299,Q3UI35	chr3:83570242-83578236	0.747677	0.296114	3.62816
328381	Sh2d4b	SH2 domain containing 4B	NM_177816	NP_808484	A6X942	chr14:41629156-41706254	0.346053	0.0670057	1.54445
230126	Shb	src homology 2 domain-containing transforming protein B	NM_001033306	NP_001028478	Q6PD21	chr4:45436147-45543700	1.11986	0.482563	2.61626
77552	Shisa4	shisa homolog 4 (Xenopus laevis)	NM_175259	NP_780468	Q8CA71	chr1:137268032-137271640	0.0439938	0.00597627	0.207441
81500	Sil1	endoplasmic reticulum chaperone SIL1 homolog (S. cerevisiae)	NM_030749	NP_109674	Q9EPK6	chr18:35426049-35658579	38.2744	17.0209	166.17
30954	Siva1	SIVA1, apoptosis-inducing factor	NM_001161737,NM_013929	NP_001155209,NP_038957	O54926	chr12:113883038-113887363	53.6113	82.2731	122.523
20474	Six4	sine oculis-related homeobox 4	NM_011382	NP_035512	Q61321	chr12:74201245-74214232	0.0298205	0.00906557	0.104336
207667	Skor1	SKI family transcriptional corepressor 1	NM_001163755,NM_001163757,NM_001163758,NM_172446	NP_001157227,NP_001157229,NP_001157230,NP_766034	D3YX64,Q8BX46	chr9:62985970-62996768	0.0198545	0.00202225	0.0819393
77799	Sla2	Src-like-adaptor 2	NM_029983	NP_084259	Q8R4L0	chr2:156688857-156712814	15.8646	17.0612	38.7294
56643	Slc15a1	solute carrier family 15 (oligopeptide transporter), member 1	NM_053079	NP_444309	Q14BA3,Q3UWE2,Q9JIP7	chr14:121858842-121904476	0.100875	0.0642759	0.254411
217316	Slc16a5	solute carrier family 16 (monocarboxylic acid transporters), member 5	NM_001080934	NP_001074403	G5E8K6	chr11:115323786-115335712	0.359541	0.0879841	0.859575
57274	Slc16a8	solute carrier family 16 (monocarboxylic acid transporters), member 8	NM_020516	NP_065262	O35308,Q5UB50	chr15:79081445-79085178	0.0290794	0.0104982	0.0984788
20510	Slc1a1	solute carrier family 1 (neuronal/epithelial high affinity glutamate transporter, system Xag), member 1	NM_009199	NP_033225	P51906	chr19:28909655-28988450	0.487693	0.0888439	2.17993
55963	Slc1a4	solute carrier family 1 (glutamate/neutral amino acid transporter), member 4	NM_018861	NP_061349	O35874,Q3US35,Q3UTP8	chr11:20202182-20232716	3.96914	5.71231	8.46062
20517	Slc22a1	solute carrier family 22 (organic cation transporter), member 1	NM_009202	NP_033228	O08966	chr17:12841740-12868704	0.00586111	0.00781913	0.0290986
26568	Slc27a3	solute carrier family 27 (fatty acid transporter), member 3	NM_011988	NP_036118	G3X8Y7,O88561	chr3:90189154-90193849	0.409057	0.55259	1.00317
56485	Slc2a5	solute carrier family 2 (facilitated glucose transporter), member 5	NM_019741	NP_062715	Q9WV38	chr4:149493452-149518277	0.0116164	0.00201736	0.0586717
22784	Slc30a3	solute carrier family 30 (zinc transporter), member 3	NM_011773	NP_035903	P97441,Q3TMQ7,Q6NZC3	chr5:31388478-31395900	0.0826092	0.133401	0.174605
74150	Slc35f5	solute carrier family 35, member F5	NM_028787	NP_083063	Q8R314	chr1:127457592-127492261	6.79814	4.5632	17.3352
245020	Slc35g2	solute carrier family 35, member G2	NM_001101483	NP_001094953	D3YVE8	chr9:100452606-100471504	0.187459	0.0631049	0.381047
72055	Slc38a10	solute carrier family 38, member 10	NM_001164798,NM_001164799,NM_001164800,NM_001164801,NM_001164802,NM_024249	NP_001158270,NP_001158271,NP_001158272,NP_001158273,NP_001158274,NP_077211	Q5I012	chr11:119965264-120012665	40.8091	34.4076	94.7507
320106	Slc38a11	solute carrier family 38, member 11	NM_177074	NP_796048	Q3USY0	chr2:65154689-65202083	0.00200027	0	0.012557
69806	Slc39a11	solute carrier family 39 (metal ion transporter), member 11	NM_001166503,NM_027216	NP_001159975,NP_081492	Q8BWY7	chr11:113106168-113427129	15.9848	10.7988	49.6504
68427	Slc39a13	solute carrier family 39 (metal ion transporter), member 13	NM_026721	NP_080997	B2RQ45,Q8BZH0	chr2:90901947-90910378	7.73161	3.72994	23.8415
72027	Slc39a4	solute carrier family 39 (zinc transporter), member 4	NM_028064	NP_082340	Q78IQ7	chr15:76442812-76447282	10.1541	8.40055	30.9864
20532	Slc3a1	solute carrier family 3, member 1	NM_009205	NP_033231	Q91WV7	chr17:85427686-85489614	0.16654	0.0503967	1.01154
17254	Slc3a2	solute carrier family 3 (activators of dibasic and neutral amino acid transport), member 2	NM_001161413,NM_008577	NP_001154885,NP_032603	G3UWA6,P10852,P10852	chr19:8781371-8797859	153.941	112.247	440.432
100434	Slc44a1	solute carrier family 44, member 1	NM_001159633,NM_133891	NP_001153105,NP_598652	A2AMH3,Q6X893	chr4:53453284-53635350	13.42	5.60298	30.228
242259	Slc44a5	solute carrier family 44, member 5	NM_001081263	NP_001074732	Q5RJI2	chr3:153636399-153934684	0.0344959	0.0175386	0.0894617
242773	Slc45a1	solute carrier family 45, member 1	NM_173774	NP_776135	Q8BIV7	chr4:150003504-150026283	0.0043528	0.00797609	0.0144169
67739	Slc48a1	solute carrier family 48 (heme transporter), member 1	NM_026353	NP_080629	Q9D8M3	chr15:97614795-97674933	28.216	23.1091	65.5933
14664	Slc6a9	solute carrier family 6 (neurotransmitter transporter, glycine), member 9	NM_008135	NP_032161	P28571	chr4:117507862-117545075	3.75973	2.05239	16.249
11989	Slc7a3	solute carrier family 7 (cationic amino acid transporter, y+ system), member 3	NM_007515	NP_031541	P70423	chrX:98274559-98280691	4.30648	1.31796	19.3256
20539	Slc7a5	solute carrier family 7 (cationic amino acid transporter, y+ system), member 5	NM_011404	NP_035534	Q9Z127	chr8:124405045-124431586	151.243	192.248	360.683
108115	Slco4a1	solute carrier organic anion transporter family, member 4a1	NM_148933	NP_683735	Q8K078	chr2:180195682-180209557	31.2293	22.3759	133.677
20562	Slit1	slit homolog 1 (Drosophila)	NM_015748	NP_056563	Q80TR4	chr19:41674746-41818346	0.0421045	0.0235975	0.0969972
20598	Smpd2	sphingomyelin phosphodiesterase 2, neutral	NM_009213	NP_033239	O70572	chr10:41206977-41210146	5.69905	6.08021	11.871
100340	Smpdl3b	sphingomyelin phosphodiesterase, acid-like 3B	NM_133888	NP_598649	P58242,Q3TLX9	chr4:132288880-132313086	0.632446	0.269149	2.55577
56463	Snd1	staphylococcal nuclease and tudor domain containing 1	NM_019776	NP_062750	Q78PY7	chr6:28430347-28838832	118.323	125.423	236.868
100216537	Snord104	small nucleolar RNA, C/D box 104	NR_030703	-	-	chr11:106362304-106362377	200.007	846.371	994.917
76167	Snrnp35	small nuclear ribonucleoprotein 35 (U11/U12)	NM_029532	NP_083808	Q9D384	chr5:124933163-124941131	9.53455	10.1334	20.55
71607	Snx20	sorting nexin 20	NM_027840	NP_082116	Q9D2Y5	chr8:91150726-91160027	73.3129	62.9619	162.542
225861	Snx32	sorting nexin 32	NM_001024560	NP_001019731	Q80ZJ7	chr19:5495277-5510489	1.13205	0.898025	2.44597
223920	Soat2	sterol O-acyltransferase 2	NM_146064	NP_666176	O88908	chr15:101981005-101993867	1.33721	0.698859	5.44584
216233	Socs2	suppressor of cytokine signaling 2	NM_001168655,NM_001168656,NM_001168657,NM_007706	NP_001162126,NP_001162127,NP_001162128,NP_031732	O35717,Q548Q7	chr10:94874123-94879491	105.986	191.744	226.81
26942	Spag1	sperm associated antigen 1	NM_012031	NP_036161	Q80ZX8	chr15:36109284-36164932	0.634535	0.698052	1.50654
73472	Spata18	spermatogenesis associated 18	NM_178387	NP_848474	Q0P557	chr5:74042618-74070723	0.00538336	0	0.018448
30051	Spdef	SAM pointed domain containing ets transcription factor	NM_013891	NP_038919	Q9WTP3	chr17:27851391-27865896	0.00164736	0	0.0195094
69982	Spink2	serine peptidase inhibitor, Kazal type 2	NM_183284	NP_899107	Q8BMY7	chr5:77634132-77640478	0.0575271	0.0258298	0.329614
20750	Spp1	secreted phosphoprotein 1	NM_001204201,NM_001204202,NM_001204203,NM_001204233,NM_009263	NP_001191130,NP_001191131,NP_001191132,NP_001191162,NP_033289	F8WIP8,P10923,Q547B5,Q3UBR1	chr5:104864129-104870072	3.75121	3.65894	8.18547
20813	Srp14	signal recognition particle 14	NM_009273	NP_033299	P16254	chr2:118301578-118305432	126.559	105.859	285.933
66384	Srp19	signal recognition particle 19	NM_025527	NP_079803	Q9D104	chr18:34490798-34496253	89.1256	94.2667	244.812
217337	Srp68	signal recognition particle 68	NM_146032	NP_666144	Q8BMA6	chr11:116106479-116135531	63.1181	64.8455	142.221
27058	Srp9	signal recognition particle 9	NM_012058	NP_036188	P49962,Q3UIK3,Q5EAT0	chr1:184054867-184062546	137.322	114.049	420.907
20818	Srprb	signal recognition particle receptor, B subunit	NM_009275	NP_033301	P47758	chr9:103090362-103104395	51.8944	37.4126	166.576
16651	Sspn	sarcospan	NM_010656	NP_034786	Q3TRE0,Q62147	chr6:145882666-145913745	0.686789	0.201922	2.27086
67437	Ssr3	signal sequence receptor, gamma	NM_026155	NP_080431	Q4FK79,Q9DCF9	chr3:65183578-65196475	204.255	191.898	445.883
20607	Sstr3	somatostatin receptor 3	NM_009218	NP_033244	P30935	chr15:78367444-78374775	0.0065659	0.00624513	0.0455445
19143	St14	suppression of tumorigenicity 14 (colon carcinoma)	NM_011176	NP_035306	P56677,Q543E3	chr9:30896174-30939384	29.1386	21.5291	84.4627
240690	St18	suppression of tumorigenicity 18	NM_001244692,NM_001244693,NM_173868,NR_045188,NR_045189	NP_001231621,NP_001231622,NP_776293	Q148A0,Q80TY4	chr1:6477311-6851021	0.00426139	0.00328084	0.0104696
237611	Stac3	SH3 and cysteine rich domain 3	NM_177707	NP_808375	Q8BZ71	chr10:126938772-126945871	0.15496	0.110954	0.390252
20856	Stc2	stanniocalcin 2	NM_011491	NP_035621	O88452,Q5SS12	chr11:31259440-31270061	1.92459	2.72409	5.10834
56471	Stmn4	stathmin-like 4	NM_019675	NP_062649	P63042	chr14:66963211-66980517	0.0118987	0.00447893	0.0667944
380842	Stmnd1	stathmin domain containing 1	NM_001005422	NP_001005422	Q6P3A1	chr13:46369089-46395484	0.0375744	0	0.206959
69106	Stoml1	stomatin-like 1	NM_026942,NR_028146	NP_081218	Q8CI66	chr9:58100970-58110331	31.1096	25.1607	86.9209
108800	Ston2	stonin 2	NM_175367	NP_780576	Q8BZ60	chr12:92871448-93024876	0.651667	0.149339	1.99949
71116	Stx18	syntaxin 18	NM_026959	NP_081235	Q8VDS8	chr5:38430473-38528057	20.1439	19.2025	44.9153
75209	Sv2c	synaptic vesicle glycoprotein 2c	NM_029210	NP_083486	Q69ZS6	chr13:96729397-96902532	0.0260181	0.0160129	0.0829503
20962	Sycp3	synaptonemal complex protein 3	NM_011517	NP_035647	A2RSE7,P70281	chr10:87922331-87966715	0.055005	0.0291727	0.127831
627191	Syndig1l	synapse differentiation inducing 1 like	NM_001033334	NP_001028506	B2RRM8,Q3USQ7	chr12:86018227-86039757	0.441646	0.42144	1.6678
20972	Syngr1	synaptogyrin 1	NM_009303,NM_207708	NP_033329,NP_997591	O55100,O55100,Q3U6D7	chr15:79921763-79949931	0.642894	0.629843	2.26345
20979	Syt1	synaptotagmin I	NM_001252341,NM_001252342,NM_009306	NP_001239270,NP_001239271,NP_033332	H6RXZ1,P46096,P46096	chr10:107934705-108448031	0.00942278	0.00127364	0.0343598
80976	Syt13	synaptotagmin XIII	NM_030725	NP_109650	Q9EQT6	chr2:92755257-92796208	0.0120914	0	0.0353851
269589	Sytl1	synaptotagmin-like 1	NM_031393	NP_113570	A2AE94,Q6KAP5	chr4:132809004-132819002	2.74741	3.58216	6.98412
57752	Tacc2	transforming, acidic coiled-coil containing protein 2	NM_001004468,NM_021314,NM_206856	NP_001004468,NP_067289,NP_996738	E9Q8T1,E9Q9Z4,Q3UL40,Q9JJG0,E9QL08,Q9JJG0	chr7:137720997-137908298	2.09496	2.31788	4.34633
21337	Tacr2	tachykinin receptor 2	NM_009314	NP_033340	P30549,Q3KP20,Q8BZV9	chr10:61715185-61728738	0.00231028	0	0.00770093
110960	Tars	threonyl-tRNA synthetase	NM_033074	NP_149065	Q9D0R2	chr15:11313417-11329413	62.0701	87.1077	125.211
381605	Tbc1d2	TBC1 domain family, member 2	NM_198664	NP_941066	B1AVH7	chr4:46617261-46663071	1.06536	0.781679	3.2591
27381	Tcl1b2	T cell leukemia/lymphoma 1B, 2	NM_013775	NP_038803	P56841,Q4FZI4	chr12:106385242-106393435	0.0214907	0	0.0817861
67344	Tctex1d1	Tctex1 domain containing 1	NM_001163767,NM_001163768,NM_026100	NP_001157239,NP_001157240,NP_080376	B7ZNE0,Q9D5I4,G3UW44	chr4:102432967-102684570	0.00646118	0	0.0195579
106529	Tecr	trans-2,3-enoyl-CoA reductase	NM_027179,NM_134118	NP_081455,NP_598879	G3UWE1,Q9CY27,Q9CY27	chr8:86095596-86118390	136.759	104.803	472.254
21818	Tgm3	transglutaminase 3, E polypeptide	NM_009374	NP_033400	Q08189	chr2:129838109-129876135	0.00122761	0.00296687	0.0039897
69009	Thap7	THAP domain containing 7	NM_026909	NP_081185	Q8VCZ3	chr16:17528074-17531145	18.379	18.2862	37.2265
21834	Thrb	thyroid hormone receptor beta	NM_001113417,NM_009380	NP_001106888,NP_033406	P37242,P37242,Q3UZT5	chr14:18493473-18870602	0.195787	0.106844	0.41493
212937	Tifab	TRAF-interacting protein with forkhead-associated domain, family member B	NM_001168615,NM_145976	NP_001162086,NP_666088	Q8JZM6	chr13:56275063-56280246	2.02094	0.968067	5.65061
30055	Timm13	translocase of inner mitochondrial membrane 13	NM_013895	NP_038923	P62075	chr10:80342560-80363714	66.0873	90.0511	147.631
67105	Timm21	tranlocase of inner mitochondrial membrane 21	NM_025969	NP_080245	Q3THX0,Q8CCM6	chr18:85104416-85150784	29.4696	26.3474	78.3338
114606	Tle6	transducin-like enhancer of split 6, homolog of Drosophila E(spl)	NM_053254	NP_444484	Q9WVB3	chr10:81053649-81063645	0.535506	0.499179	2.25821
68634	Tm2d3	TM2 domain containing 3	NM_026795,NM_178056	NP_081071,NP_835157	Q8BJ83	chr7:72838302-72846799	31.3661	23.9705	75.6963
68581	Tmed10	transmembrane emp24-like trafficking protein 10 (yeast)	NM_026775	NP_081051	Q9D1D4	chr12:86681563-86715667	129.886	79.7629	398.183
380967	Tmem106c	transmembrane protein 106C	NM_001252153,NM_201359	NP_001239082,NP_958747	Q80VP8	chr15:97794659-97800717	9.95326	7.85845	20.2391
320782	Tmem154	transmembrane protein 154	NM_177260	NP_796234	Q8C4Q9	chr3:84470113-84508497	30.6185	36.1539	79.5799
77106	Tmem181a	transmembrane protein 181A	NM_001033178	NP_001028350	Q3U3W2	chr17:6270474-6305783	4.68867	2.55221	14.7906
73067	Tmem192	transmembrane protein 192	NM_001163747,NM_028427	NP_001157219,NP_082703	Q9CXT7	chr8:67471083-67492935	37.6919	32.7557	103.462
71138	Tmem217	transmembrane protein 217	NM_001162901,NM_001162902	NP_001156373,NP_001156374	Q14AF1	chr17:29662962-29686538	0.0344385	0.0110164	0.0774052
381107	Tmem232	transmembrane protein 232	NM_001008973	NP_001008973	Q5K6N0	chr17:65605344-65890122	0.00226937	0	0.00654397
381582	Tmem240	transmembrane protein 240	NM_001101506	NP_001094976	B2RWJ3	chr4:155108912-155114673	0.0279326	0.0214688	0.0640622
70544	Tmem242	transmembrane protein 242	NM_027457	NP_081733	Q8VCR3	chr17:5410863-5440260	47.7482	58.249	107.631
245386	Tmem255a	transmembrane protein 255A	NM_172930	NP_766518	Q8BHW5	chrX:35550477-35605658	0.137827	0.0260985	0.39381
170706	Tmem37	transmembrane protein 37	NM_019432	NP_062305	Q9JJV3	chr1:121963953-121970357	2.96092	0.913133	12.7229
74166	Tmem38a	transmembrane protein 38A	NM_144534	NP_653117	Q3TMP8	chr8:75096001-75111183	1.59514	0.906314	4.96499
21935	Tnfrsf17	tumor necrosis factor receptor superfamily, member 17	NM_011608	NP_035738	O88472	chr16:11313901-11320161	15.6835	1.31547	95.7943
21936	Tnfrsf18	tumor necrosis factor receptor superfamily, member 18	NM_009400,NM_021985	NP_033426,NP_068820	O35714,O35714,Q540M6	chr4:155400450-155403000	21.2494	14.1453	43.1234
21960	Tnr	tenascin R	NM_022312	NP_071707	Q8BYI9	chr1:161453899-161855053	0.000757547	0.00121322	0.00291043
319939	Tns3	tensin 3	NM_001083587	NP_001077056	Q5SSZ5,Q8BWF4	chr11:8331654-8564538	8.45811	3.14362	19.505
269389	Tox2	TOX high mobility group box family member 2	NM_001098799	NP_001092269	E9Q0B9	chr2:163051189-163148838	0.488058	0.0390877	1.7226
244579	Tox3	TOX high mobility group box family member 3	NM_172913	NP_766501	Q80W03	chr8:92771010-92872151	0.108581	0.0311512	0.413635
72265	Tram1	translocating chain-associating membrane protein 1	NM_028173	NP_082449	Q4FK14,Q91V04	chr1:13554782-13579945	129.877	103.301	282.013
170829	Tram2	translocating chain-associating membrane protein 2	NM_177409	NP_803128	Q924Z5	chr1:20991477-21069306	15.5351	11.0483	32.1254
541610	Trcg1	taste receptor cell gene 1	NM_001014398	NP_001014420	F8VPJ5,Q58Y74	chr9:57084362-57097671	0.013962	0.00275083	0.058849
170732	Trhr2	thyrotropin releasing hormone receptor 2	NM_133202	NP_573465	Q9ERT2	chr8:124880866-124884646	0.01222	0.017473	0.029494
228775	Trib3	tribbles homolog 3 (Drosophila)	NM_175093	NP_780302	Q8K4K2	chr2:152163160-152169796	5.04478	5.69887	13.5125
100504267	Trp53cor1	tumor protein p53 pathway corepressor 1	NR_036469	-	-	chr17:29194418-29215906	0.111337	0.0194983	0.448544
277414	Trp53i11	transformation related protein 53 inducible protein 11	NM_001025246	NP_001020417	Q4QQM4	chr2:93027740-93041914	107.936	114.66	229.197
22063	Trpc1	transient receptor potential cation channel, subfamily C, member 1	NM_011643	NP_035773	B2RPS7,Q61056	chr9:95607047-95650777	0.148361	0.071686	0.341882
107328	Trpt1	tRNA phosphotransferase 1	NM_153597,NR_027351	NP_705825	Q8K3A2	chr19:7070620-7093959	2.04117	0.887371	6.74283
63873	Trpv4	transient receptor potential cation channel, subfamily V, member 4	NM_022017	NP_071300	Q9EPK8	chr5:115072162-115108430	0.128793	0.0504228	0.309726
22095	Tshr	thyroid stimulating hormone receptor	NM_001113404,NM_011648	NP_001106875,NP_035778	P47750,Q78U67	chr12:92236931-92786285	0.00671843	0	0.0169364
52808	Tspyl2	TSPY-like 2	NM_029836	NP_084112	Q7TQI8	chrX:148771394-148777027	9.47403	6.91761	22.9478
72747	Ttc39c	tetratricopeptide repeat domain 39C	NM_028341	NP_082617	G3X8X1,Q8BJQ0,Q8VE09	chr18:12802041-12895561	0.505273	0.340174	1.33547
70892	Ttll7	tubulin tyrosine ligase-like family, member 7	NM_027594	NP_081870	E9PWB8	chr3:146515330-146645714	0.00134189	0.00114965	0.00284346
22146	Tuba1c	tubulin, alpha 1C	NM_009448	NP_033474	P68373,Q52L87	chr15:98860321-98868536	36.175	50.3741	75.3734
22151	Tubb2a	tubulin, beta 2A class IIA	NM_009450	NP_033476	Q7TMM9	chr13:34166146-34169877	8.63729	9.52767	18.3724
69136	Tusc1	tumor suppressor candidate 1	NM_026954	NP_081230	Q673H1	chr4:93000838-93002202	2.81141	2.1203	5.956
106200	Txndc11	thioredoxin domain containing 11	NM_029582,NM_134105	NP_083858,NP_598866	Q8K2W3	chr16:11066390-11134625	88.105	35.837	400.583
213272	Txndc2	thioredoxin domain containing 2 (spermatozoa)	NM_001146002,NM_153519	NP_001139474,NP_705739	H7BX21,Q6P902,Q6P902	chr17:65986844-65991544	0.000920812	0.00597109	0.0086873
73318	Ube2d2b	ubiquitin-conjugating enzyme E2D 2B	NM_001276397,NR_003639	NP_001263326	Q6ZWY6	chr5:108173813-108304126	0.0396177	0.00518127	0.238512
67196	Ube2t	ubiquitin-conjugating enzyme E2T (putative)	NM_026024	NP_080300	Q9CQ37	chr1:136859153-136870714	10.5752	13.7311	24.7969
66177	Ubl5	ubiquitin-like 5	NM_025401	NP_079677	Q9EPV8	chr9:20442230-20451233	56.4108	40.3416	144.1
67812	Ubxn4	UBX domain protein 4	NM_026390	NP_080666	Q8C0Z0,Q8VCH8	chr1:130140757-130175954	35.6603	31.3165	71.5
80914	Uck2	uridine-cytidine kinase 2	NM_030724	NP_109649	Q543C2,Q99PM9	chr1:169156216-169215258	71.2773	109.172	147.364
22227	Ucp1	uncoupling protein 1 (mitochondrial, proton carrier)	NM_009463	NP_033489	P12242	chr8:85814246-85822355	0.0108147	0.0045584	0.0321272
66155	Ufc1	ubiquitin-fold modifier conjugating enzyme 1	NM_025388	NP_079664	Q9CR09	chr1:173218694-173225113	75.2247	80.0207	202.413
103149	Upb1	ureidopropionase, beta	NM_133995	NP_598756	Q3UEK4,Q8VC97	chr10:74869778-74902940	1.43866	0.733687	3.45251
66152	Uqcr10	ubiquinol-cytochrome c reductase, complex III subunit X	NM_197979	NP_932096	Q5NCJ9,Q8R1I1	chr11:4601970-4604347	203.78	314.652	414.045
22275	Urod	uroporphyrinogen decarboxylase	NM_009478	NP_033504	P70697	chr4:116662821-116666980	33.8143	30.4032	68.905
327799	Usp44	ubiquitin specific peptidase 44	NM_001206851,NM_183199	NP_001193780,NP_899022	Q8C2S0	chr10:93294299-93320832	0.714401	0.681465	1.83572
22339	Vegfa	vascular endothelial growth factor A	NM_001025250,NM_001025257,NM_001110266,NM_001110267,NM_001110268,NM_009505	NP_001020421,NP_001020428,NP_001103736,NP_001103737,NP_001103738,NP_033531	Q00731	chr17:46153942-46169326	22.0974	11.4591	92.4738
625823	Vmn1r1	vomeronasal 1 receptor 1	NM_001166728	NP_001160200	E9PVR6	chr1:184087308-184088229	0.00382745	0	0.0248153
83767	Wasf1	WAS protein family, member 1	NM_031877	NP_114083	Q8R5H6	chr10:40603339-40658375	0.02544	0.047814	0.0594304
381693	Wdr95	WD40 repeat domain 95	NM_029440	NP_083716	E9PUB4,Q8BN84	chr5:150291630-150414469	0.0538019	0.00711849	0.152324
278507	Wfikkn2	WAP, follistatin/kazal, immunoglobulin, kunitz and netrin domain containing 2	NM_181819	NP_861540	Q7TQN3	chr11:94097265-94103893	0.14182	0.0784439	0.31681
22393	Wfs1	Wolfram syndrome 1 homolog (human)	NM_011716	NP_035846	P56695,Q3TDI2,Q3UN10	chr5:37357342-37380221	7.27785	4.48952	27.7191
434204	Whamm	WAS protein homolog associated with actin, golgi membranes and microtubules	NM_001004185	NP_001004185	Q571B6	chr7:88716177-88741722	11.0612	7.93101	23.0075
97064	Wwtr1	WW domain containing transcription regulator 1	NM_001168281,NM_133784	NP_001161753,NP_598545	Q9EPK5	chr3:57259565-57379832	0.00624017	0.00155756	0.0241926
22433	Xbp1	X-box binding protein 1	NM_001271730,NM_013842	NP_001258659,NP_038870	O35426	chr11:5420643-5425996	593.716	443.893	2236.85
213742	Xist	inactive X specific transcripts	NR_001463,NR_001570	-	-	chrX:100626855-100680296	3.00736	12.6438	15.6286
319581	Xkr5	X Kell blood group precursor-related family, member 5	NM_001113350,NM_176951	NP_001106821,NP_795925	Q5GH66,Q5GH66,Q8BG78	chr8:18932728-18950973	1.13056	1.70192	2.5568
446101	Xrra1	X-ray radiation resistance associated 1	NM_001164258	NP_001157730	Q3U3V8	chr7:107007727-107066334	0.232954	0.129907	1.15745
68090	Yif1a	Yip1 interacting factor homolog A (S. cerevisiae)	NM_026553	NP_080829	Q91XB7	chr19:5088537-5098418	27.4335	21.8787	63.2152
67180	Yipf5	Yip1 domain family, member 5	NM_023311	NP_075800	Q9EQQ2	chr18:40364518-40379053	34.8339	29.2695	90.7621
58203	Zbp1	Z-DNA binding protein 1	NM_001139519,NM_021394	NP_001132991,NP_067369	A2APF7,Q9QY24	chr2:173032113-173044423	87.4824	44.8185	385.781
382639	Zbtb42	zinc finger and BTB domain containing 42	NM_001100460	NP_001093930	Q811H0	chr12:113917050-113920958	2.88217	1.59417	8.15127
224454	Zdhhc14	zinc finger, DHHC domain containing 14	NM_146073	NP_666185	Q8BQQ1	chr17:5492599-5753891	6.24866	2.54183	19.6082
22646	Zfp105	zinc finger protein 105	NM_009544	NP_033570	G3X9I0,Q80WR2	chr9:122832195-122840146	0.452337	0.437173	1.08531
69890	Zfp219	zinc finger protein 219	NM_001253694,NM_001253695,NM_001253696,NM_027248	NP_001240623,NP_001240624,NP_001240625,NP_081524	Q4VA98,Q6IQX8,Q6IQX8,Q924S6,Q9CVF3,Q6IQX8,Q9CVF3	chr14:52604507-52640408	15.012	13.9902	40.3599
243963	Zfp473	zinc finger protein 473	NM_178734	NP_848849	Q8BI67	chr7:51986855-52003987	1.17912	1.31766	2.95742
666528	Zfp541	zinc finger protein 541	NM_001099277	NP_001092747	Q0GGX2	chr7:16657290-16681677	0.0118471	0.00823431	0.0407025
210104	Zfp658	zinc finger protein 658	NM_001008549	NP_001008549	Q5PPQ4	chr7:50817739-50830831	2.70577	0.860279	11.3073
235050	Zfp810	zinc finger protein 810	NM_145612	NP_663587	Q99K45	chr9:22081191-22112082	2.94998	1.66789	8.24572
68520	Zfyve21	zinc finger, FYVE domain containing 21	NM_026752	NP_081028	Q8VCM3	chr12:113052380-113066599	7.84957	5.84575	24.0009
231125	Zfyve28	zinc finger, FYVE domain containing 28	NM_001015039	NP_001015039	Q6ZPK7	chr5:34537542-34630973	0.577021	0.0914735	1.46731
407821	Znrf3	zinc and ring finger 3	NM_001080924	NP_001074393	Q5SSZ7	chr11:5176331-5344850	1.95845	1.59663	4.06067
22786	Zp1	zona pellucida glycoprotein 1	NM_009580	NP_033606	Q059L1,Q62005	chr19:10988786-10995091	0.00490159	0	0.0100198
22789	Zp3r	zona pellucida 3 receptor	NM_009581	NP_033607	G3X970,Q0VET1	chr1:132473282-132526183	0.00157015	0	0.00810783
226409	Zranb3	zinc finger, RAN-binding domain containing 3	NM_027678	NP_081954	Q6NZP1	chr1:129850762-129998985	3.43432	3.38232	7.60464
332221	Zscan10	zinc finger and SCAN domain containing 10	NM_001033425	NP_001028597	Q3URR7	chr17:23737822-23747986	0.0662917	0.020068	0.201707
