# Supplementary material for: Accelerated plasma-cell differentiation in Bach2-deficient mouse B cells is caused by altered IRF4 functions
Source: EMBO J. 2024 Apr 11;43(10):1947–64. doi: 10.1038/s44318-024-00077-6 (PMC11099079; doi:10.1038/s44318-024-00077-6)
Supplement: Supplementary file 4 — Dataset EV3 [file 44318_2024_77_MOESM4_ESM.xlsx]

## Sheet: Legend
	Dataset EV3. "GO (Cluster 1)"
		Gene ontology (GO) analysis of cluster 1 genes are shown with GO term, count, % and P-value.
	Dataset EV3. "GO (Cluster 2)"
		Gene ontology (GO) analysis of cluster 2 genes are shown with GO term, count, % and P-value.

## Sheet: GO (Cluster 1)
	Dataset EV3. GO Biological Process of Cluster 1 genes in Figure 2E.
	Term	GO:0006397~mRNA processing	GO:0045830~positive regulation of isotype switching	GO:0007049~cell cycle	GO:0010628~positive regulation of gene expression	GO:0016446~somatic hypermutation of immunoglobulin genes	GO:0000122~negative regulation of transcription from RNA polymerase II promoter	GO:0006351~transcription, DNA-templated	GO:0045190~isotype switching	GO:0006281~DNA repair
	Count	16	3	22	16	3	23	49	3	12
	%	3.76471	0.705882	5.17647	3.76471	0.705882	5.41176	11.5294	0.705882	2.82353
	P-Value	0.00160017	0.00532273	0.00867792	0.0113201	0.0253115	0.0272154	0.0292	0.0419547	0.0455201
		Gene Symbol	Gene Symbol	Gene Symbol	Gene Symbol	Gene Symbol	Gene Symbol	Gene Symbol	Gene Symbol	Gene Symbol
	1	HNRNPA3	MSH6	HELLS	WNT10A	MSH6	PRMT5	WWC1	MSH6	MSH6
	2	DDX1	PAXIP1	NEK6	CASR	POLQ	DNMT1	CDCA7L	AICDA	POLQ
	3	CSTF3	TFRC	PARD6G	DNMT1	AICDA	VDR	HMGB2	BATF	BLM
	4	DDX20		CDC7	VDR		CBX2	YBX3		PAXIP1
	5	HNRNPU		KIF23	HSPA4		WWC1	C1QBP		XRCC2
	6	U2AF1		MLF1	ARX		FOXG1	DPF1		NUDT1
	7	AICDA		CIT	PDCD5		ARX	FEZF2		USP1
	8	LSM3		CENPE	HMGB2		DDX20	IFT57		NSMCE1
	9	EFTUD2		DSN1	HNRNPU		YBX3	HELLS		HUS1
	10	LGALS3		TFDP1	SERPINB9		POU5F1	PRMT5		NABP1
	11	SNRNP40		MIS18BP1	LRRC32		IFNG	BATF2		ASF1A
	12	HNRNPH1		GAS2	POU5F1		AEBP2	GTF3A		UCHL5
	13	C1QBP		TIMELESS	MYCN		C1QBP	UCHL5
	14	STRAP		MCM3	IFNG		SMYD2	ZFP518B
	15	SNRPA1		MCM5	HNRNPD		TIMELESS	POU5F1
	16	SRSF7		E2F3	PF4		STRAP	MLF1
	17			ERH			ID3	TFDP1
	18			SPDL1			INSM1	AEBP2
	19			INSM1			HMGN2	POLR1B
	20			ANAPC1			FEZF2	TIMELESS
	21			E2F8			E2F8	ASF1A
	22			MAD2L1			PHF19	CREB5
	23						JAZF1	PRIM2
	24							DNMT1
	25							PAXIP1
	26							GTF3C5
	27							DDX1
	28							FOXG1
	29							ARX
	30							CDCA7
	31							DHX36
	32							SMYD2
	33							E2F3
	34							E2F8
	35							JAZF1
	36							FOXB2
	37							FOXB1
	38							VDR
	39							CBX2
	40							LRPPRC
	41							BATF
	42							CDK8
	43							CARM1
	44							HNRNPD
	45							ID3
	46							LHX6
	47							INSM1
	48							ZFP750
	49							PHF19

## Sheet: GO (Cluster 2)
	Dataset EV3. GO Biological Process of Cluster 2 genes in Figure 2H.
	Term	GO:0030968~endoplasmic reticulum unfolded protein response	GO:0006810~transport		GO:0055114~oxidation-reduction process	GO:0006629~lipid metabolic process	GO:0006811~ion transport	GO:0000122~negative regulation of transcription from RNA polymerase II promoter
	Count	13	100		42	31	30	35
	%	1.63112	12.5471		5.26976	3.88959	3.76412	4.39147
	P-Value	4.71936e-08	1.38281e-06		0.000245513	0.00049513	0.0265286	0.0381974
		Gene Symbol	Gene Symbol		Gene Symbol	Gene Symbol	Gene Symbol	Gene Symbol
	1	EDEM3	RAB3D	GABRR2	NDUFB9	CDS1	CLIC5	CDKN1C
	2	XBP1	ERO1L	GET4	GLDC	MVK	SLC22A1	KANK2
	3	WFS1	FADS3	SEC13	NXN	INSIG1	ATP5J	DLX1
	4	EDEM1	FADS2	AMN	TECR	MOGAT1	SLC38A10	THRB
	5	DERL1	LAPTM4A	TRPC1	NDUFB2	TECR	CACNA1D	ZBTB42
	6	BHLHA15	SLC16A8	SLC39A11	SDR9C7	PLA2G5	SLC38A11	PRDM1
	7	HERPUD1	TMEM38A	APOA1	GLRX	PLA2G6	ATP5O	SLA2
	8	ERO1L	SIL1	SLC39A13	UQCR10	PLD3	GABRR2	GLIS2
	9	DNAJC3	SLC39A4	TIMM21	ERO1L	FADS3	KCNN1	HDAC7
	10	ERN1	FADS1	ANO7	FADS3	FADS2	KCNMB4	CUX2
	11	CASP12	SLC16A5	KCNAB2	FADS2	SMPD2	KCNN3	MXI1
	12	STC2	RAB2A	BET1L	ACOXL	PMVK	TMEM38A	E2F1
	13	CDK5RAP3	SLC15A1	SLC7A5	CREG1	LIPG	SLC39A4	HIST2H3C2
	14		ATP6V1G2	CLDN10	ALDH3B1	HSD17B2	ATP6V0A1	GBP4
	15		SLC30A3	SLCO4A1	DHRS7B	SCD2	ATP6V1G2	DACT1
	16		ATP1B1	NDUFS6	PHYHD1	A4GALT	SLC30A3	SPDEF
	17		MFSD10	HAP1	HSD17B2	ENPP6	TRPC1	HES7
	18		RBP1	ERGIC1	SCD2	FADS1	SLC39A11	HEXIM2
	19		KCNQ4	NAPA	AOX1	XBP1	ATP2B4	WWTR1
	20		PREB	NDUFB9	QSOX1	PLA2G12A	SLC39A13	GLRP1
	21		TMED10	STX18	TXNDC2	MBOAT2	KCNAB2	XBP1
	22		ABCB6	NDUFB2	PHGDH	APOA1	ATP1B1	NKX6-2
	23		SLC45A1	TIMM13	FADS1	PAFAH2	MCOLN2	ZFP219
	24		SAR1B	UCP1	HTATIP2	FA2H	ATOX1	WFS1
	25		SLC22A1	DERL1	HGD	SOAT2	CLDN10	NR1H4
	26		SLC38A10	SLC3A1	GPX4	NPC2	P2RX3	HMGA2
	27		ATP5J	SNX32	DIO1	SLC27A3	SLCO4A1	PAX3
	28		CACNA1D	SLC3A2	GPX7	SMPDL3B	TRPV4	BMP6
	29		SLC38A11	ATP10A	PIPOX	LPIN3	KCNQ4	ST18
	30		SLC1A4	RRBP1	KCNAB2	MGLL	KCNK3	VEGFA
	31		ATP5O	GLRX	FA2H	PTGES		DUSP22
	32		SCFD2	UQCR10	DHRS7			MLXIPL
	33		KCNN1	SLC7A3	DHRS9			TRPV4
	34		KCNMB4	LMAN1	ASPH			TRIB3
	35		KCNN3	RAB26	P4HA2			MZF1
	36		ATP6V0A1	MVB12B	IMPDH1
	37		XBP1	ABCB1B	NDUFS6
	38		ABCA7	DYNLT1F	ALDH18A1
	39		FA2H	ATP13A1	DUS1L
	40		SLC6A9	YIPF5	ALDH8A1
	41		TRPV4	ATP2B4	CYB561
	42		CHMP2A	MCOLN2	ALDH9A1
	43		SLC48A1	SNX20
	44		CLIC5	ATOX1
	45		TRAM1	YIF1A
	46		SLC44A1	P2RX3
	47		SLC35F5	APBA1
	48		DBI	CYB561
	49		SLC2A5	KCNK3
	50		TRAM2	BET1
