# Supplementary material for: Accelerated plasma-cell differentiation in Bach2-deficient mouse B cells is caused by altered IRF4 functions
Source: EMBO J. 2024 Apr 11;43(10):1947–64. doi: 10.1038/s44318-024-00077-6 (PMC11099079; doi:10.1038/s44318-024-00077-6)
Supplement: Supplementary file 5 — Dataset EV4 [file 44318_2024_77_MOESM5_ESM.xlsx]

## Sheet: Legend
	Dataset EV4. "IRF4 peaks at 72 hrs"
		There were 200 genes, which were upregulated in both PCs and Bach2-deficient B cells (Figure 4A).
		Among them, 43 genes, corresponding to 67 peaks, were exracted from IRF4 ChIP-seq at 72 hours.
	Dataset EV4. "PU1-IRF4 overlap peaks at 24 hrs"
		Among genes downregulaged in Bach2-deficient B cells, 1,353 genes, corresponding to 2,602 peaks, were extracted from IRF4 ChIP-seq at 24 hours (Figure 5A).
		Further, 969 genes, corresponding to 1,582 peaks, were co-bound with PU.1 at 24 hours.

## Sheet: IRF4 peaks at 72 hrs
	Dataset EV4. 67 peaks extracted from IRF4 ChIP-seq at 72 hours.
PeakID (cmd=annotatePeaks.pl IRF4Day3_TAG/peaks.txt mm10 -gtf /Volumes/LaCie/Nishizawa/RNA-seq(Proton)/mm10/mm10.gtf)	Chr	Start	End	Strand	Peak Score	Focus Ratio/Region Size	Annotation	Detailed Annotation	Distance to TSS	Nearest PromoterID	Entrez ID	Nearest Unigene	Nearest Refseq	Nearest Ensembl	Gene Name	Gene Alias	Gene Description	Gene Type
chr6-181	chr6	31221617	31221901	+	9	0.761	intron (NR_040260, intron 1 of 5)	intron (NR_040260, intron 1 of 5)	1408	NR_040260	73652	Mm.441297	NR_040257	ENSMUSG00000087380	2210408F21Rik	-	RIKEN cDNA 2210408F21 gene	ncRNA
chr6-372	chr6	31169453	31169737	+	6.79	0.761	Intergenic	intron (NR_110470, intron 2 of 2)	-50756	NR_040257	73652	Mm.441297	NR_040257	ENSMUSG00000087380	2210408F21Rik	-	RIKEN cDNA 2210408F21 gene	ncRNA
chr15-9	chr15	81210586	81210870	+	39	0.944	Intergenic	Intergenic	19875	NR_015603	67638	Mm.390832	NM_026288	ENSMUSG00000047938	4930483J18Rik	-	RIKEN cDNA 4930483J18 gene	ncRNA
chr1-226	chr1	160079194	160079478	+	11.4	0.791	TTS (NM_001162896)	TTS (NM_001162896)	-1351	NR_038031	75255	Mm.414845	NR_038030	ENSMUSG00000026729	4930562F07Rik	-	RIKEN cDNA 4930562F07 gene	ncRNA
chr14-15	chr14	103037071	103037355	+	25.4	0.907	Intergenic	Intergenic	-3410	NR_045657	71264	Mm.399572	NR_045657		4933432I03Rik	-	RIKEN cDNA 4933432I03 gene	ncRNA
chr14-27	chr14	103033423	103033707	+	18.8	0.891	intron (NR_045657, intron 1 of 2)	intron (NR_045657, intron 1 of 2)	238	NR_045657	71264	Mm.399572	NR_045657		4933432I03Rik	-	RIKEN cDNA 4933432I03 gene	ncRNA
chr14-28	chr14	103034179	103034463	+	18.1	0.89	promoter-TSS (NR_045657)	promoter-TSS (NR_045657)	-518	NR_045657	71264	Mm.399572	NR_045657		4933432I03Rik	-	RIKEN cDNA 4933432I03 gene	ncRNA
chr15-134	chr15	34356697	34356981	+	9	0.735	intron (NM_001256161, intron 1 of 3)	hAT-N1_Mam|DNA|hAT?	1033	NM_001256161	77358	Mm.402759	NM_001256161	ENSMUSG00000094447	9430069I07Rik	-	RIKEN cDNA 9430069I07 gene	protein-coding
chr13-45	chr13	112349515	112349799	+	19.1	0.753	intron (NM_001168403, intron 7 of 11)	intron (NM_001168403, intron 7 of 11)	61139	NM_001168404	77318	Mm.159895	NM_029898	ENSMUSG00000049985	Ankrd55	C030011J08Rik	ankyrin repeat domain 55	protein-coding
chr19-35	chr19	23759595	23759879	+	16.8	0.868	intron (NM_177034, intron 1 of 12)	intron (NM_177034, intron 1 of 12)	861	NM_177034	319924	Mm.22879	NM_177034	ENSMUSG00000024897	Apba1	6430513E09Rik|Lin-10|Mint|Mint1|Urop11|X11|X11alpha	amyloid beta (A4) precursor protein binding, family A, member 1	protein-coding
chr4-30	chr4	9649417	9649701	+	21.8	0.84	intron (NM_001177849, intron 1 of 22)	intron (NM_001290367, intron 1 of 22)	-5842	NM_133723	65973	Mm.222206	NM_023066	ENSMUSG00000028207	Asph	2310005F16Rik|3110001L23Rik|AI848629|AW261690|AW561901|BAH|C79816|cI-37	aspartate-beta-hydroxylase	protein-coding
chr4-21	chr4	9605423	9605707	+	21.7	0.858	intron (NM_001177854, intron 3 of 11)	Tigger7|DNA|TcMar-Tigger	38152	NM_001177854	65973	Mm.222206	NM_023066	ENSMUSG00000028207	Asph	2310005F16Rik|3110001L23Rik|AI848629|AW261690|AW561901|BAH|C79816|cI-37	aspartate-beta-hydroxylase	protein-coding
chr7-113	chr7	58750005	58750289	+	11.4	0.876	intron (NM_009728, intron 2 of 20)	intron (NM_009728, intron 2 of 20)	91945	NM_009728	11982	Mm.135129	NM_009728	ENSMUSG00000025324	Atp10a	Atp10c|pfatp	ATPase, class V, type 10A	protein-coding
chr5-329	chr5	5194857	5195141	+	6.66	0.773	intron (NM_011074, intron 5 of 14)	intron (NM_011074, intron 5 of 14)	185252	NM_011074	18647	Mm.389061	NM_011074	ENSMUSG00000028926	Cdk14	Pftk1|mKIAA0834	cyclin-dependent kinase 14	protein-coding
chr6-39	chr6	128888762	128889046	+	18	0.847	intron (NM_020257, intron 1 of 5)	intron (NM_001289706, intron 2 of 6)	1290	NM_020257	93675	Mm.391513	NM_020257	ENSMUSG00000030365	Clec2i	Clr-g|Clrg|Dcl1|LCL-1|OCILrP2	C-type lectin domain family 2, member i	protein-coding
chr2-228	chr2	152756546	152756830	+	8.61	0.793	intron (NM_053091, intron 2 of 4)	intron (NM_053091, intron 2 of 4)	2515	NM_053091	84682	Mm.196668	NM_053091	ENSMUSG00000009876	Cox4i2	Cox4b|CoxIV-2	cytochrome c oxidase subunit IV isoform 2	protein-coding
chr14-79	chr14	63131739	63132023	+	11.2	0.761	intron (NM_007798, intron 1 of 9)	intron (NM_007798, intron 1 of 9)	9419	NM_007798	13030	Mm.236553	NM_007798	ENSMUSG00000021939	Ctsb	CB	cathepsin B	protein-coding
chr14-98	chr14	63129054	63129338	+	10	0.831	intron (NM_007798, intron 1 of 9)	intron (NM_007798, intron 1 of 9)	6734	NM_007798	13030	Mm.236553	NM_007798	ENSMUSG00000021939	Ctsb	CB	cathepsin B	protein-coding
chr6-32	chr6	84757581	84757865	+	20.7	0.845	intron (NM_177077, intron 19 of 21)	L1M3a|LINE|L1	-163815	NM_001177713	232174	Mm.255246	NM_175475	ENSMUSG00000063415	Cyp26b1	CP26|P450RAI-2	cytochrome P450, family 26, subfamily b, polypeptide 1	protein-coding
chr6-102	chr6	84612249	84612533	+	12.7	0.77	Intergenic	MER46C|DNA|TcMar-Tigger	-18483	NM_001177713	232174	Mm.255246	NM_175475	ENSMUSG00000063415	Cyp26b1	CP26|P450RAI-2	cytochrome P450, family 26, subfamily b, polypeptide 1	protein-coding
chr16-25	chr16	22656892	22657176	+	21.4	0.902	5' UTR (NM_138650, exon 1 of 25)	5' UTR (NM_138650, exon 1 of 25)	197	NM_138650	110197	Mm.194986	NM_138650	ENSMUSG00000022861	Dgkg	2900055E17Rik|90kDa|AI854428|Dagk3|E430001K23Rik|mKIAA4131	diacylglycerol kinase, gamma	protein-coding
chr8-1	chr8	46941374	46941658	+	89	0.947	Intergenic	Intergenic	-45409	NM_177304	320981	Mm.211429	NM_177304	ENSMUSG00000038173	Enpp6	4833421B01Rik|B830047L21Rik|D8Ertd514e|E-NPP 6|GPC-Cpde|Npp6	ectonucleotide pyrophosphatase/phosphodiesterase 6	protein-coding
chr8-41	chr8	46886278	46886562	+	16.1	0.801	Intergenic	Intergenic	-100505	NM_177304	320981	Mm.211429	NM_177304	ENSMUSG00000038173	Enpp6	4833421B01Rik|B830047L21Rik|D8Ertd514e|E-NPP 6|GPC-Cpde|Npp6	ectonucleotide pyrophosphatase/phosphodiesterase 6	protein-coding
chr19-168	chr19	10047087	10047371	+	7.96	0.875	intron (NM_021890, intron 1 of 11)	intron (NM_021890, intron 1 of 11)	5681	NM_021890	60527	Mm.253875	NM_021890	ENSMUSG00000024664	Fads3	AI464531	fatty acid desaturase 3	protein-coding
chr5-129	chr5	105263331	105263615	+	10.2	0.781	Intergenic	Intergenic	-23940	NM_001039646	626578	Mm.275893	NM_001039646	ENSMUSG00000105096	Gbp10	-	guanylate-binding protein 10	protein-coding
chr10-104	chr10	112002617	112002901	+	10.8	0.904	Intergenic	Intergenic	-5495	NM_028608	73690	Mm.173790	NM_028608	ENSMUSG00000056888	Glipr1	2410114O14Rik|RTVP-1|RTVP1|mRTVP-1	GLI pathogenesis-related 1 (glioma)	protein-coding
chr10-106	chr10	112000574	112000858	+	10.7	0.724	Intergenic	Intergenic	-3452	NM_028608	73690	Mm.173790	NM_028608	ENSMUSG00000056888	Glipr1	2410114O14Rik|RTVP-1|RTVP1|mRTVP-1	GLI pathogenesis-related 1 (glioma)	protein-coding
chr13-93	chr13	75832757	75833041	+	12.8	0.873	Intergenic	Intergenic	-6987	NM_053108	93692	Mm.25844	NM_053108	ENSMUSG00000021591	Glrx	C86710|D13Wsu156e|Glrx1|Grx1|TTase	glutaredoxin	protein-coding
chr13-154	chr13	75845196	75845480	+	10.6	0.806	intron (NM_053108, intron 1 of 2)	intron (NM_053108, intron 1 of 2)	5452	NM_053108	93692	Mm.25844	NM_053108	ENSMUSG00000021591	Glrx	C86710|D13Wsu156e|Glrx1|Grx1|TTase	glutaredoxin	protein-coding
chr2-40	chr2	128457810	128458094	+	23.6	0.872	Intergenic	Intergenic	-28601	NR_028590	100043424	Mm.297222	NR_028589		Gm14005	OTTMUSG00000015351	predicted gene 14005	ncRNA
chr2-294	chr2	128414776	128415060	+	8.22	0.723	intron (NR_028591, intron 1 of 1)	intron (NR_028591, intron 1 of 1)	14433	NR_028589	100043424	Mm.297222	NR_028589		Gm14005	OTTMUSG00000015351	predicted gene 14005	ncRNA
chr2-512	chr2	128544503	128544787	+	6.52	0.723	Intergenic	Intergenic	-115294	NR_028590	100043424	Mm.297222	NR_028589		Gm14005	OTTMUSG00000015351	predicted gene 14005	ncRNA
chr2-473	chr2	128311997	128312281	+	6.39	0.721	intron (NR_028589, intron 2 of 2)	intron (NR_028589, intron 2 of 2)	117212	NR_028589	100043424	Mm.297222	NR_028589		Gm14005	OTTMUSG00000015351	predicted gene 14005	ncRNA
chr1-4	chr1	164870778	164871062	+	54.9	0.951	exon (NR_040303, exon 5 of 5)	non-coding (NR_040303, exon 5 of 5)	7799	NR_040303	433374	Mm.251149	NR_040303	ENSMUSG00000104117	Gm20743	-	predicted gene, 20743	ncRNA
chr1-519	chr1	164882646	164882930	+	6.52	0.659	Intergenic	Intergenic	19667	NR_040303	433374	Mm.251149	NR_040303	ENSMUSG00000104117	Gm20743	-	predicted gene, 20743	ncRNA
chr14-21	chr14	72873597	72873881	+	20.5	0.853	Intergenic	Intergenic	-151864	NR_027860	668489	Mm.158324	NR_027860		Gm9199	EG668489	glycine cleavage system protein H (aminomethyl carrier) pseudogene	pseudo
chr14-50	chr14	72933709	72933993	+	13.8	0.787	Intergenic	Intergenic	-91752	NR_027860	668489	Mm.158324	NR_027860		Gm9199	EG668489	glycine cleavage system protein H (aminomethyl carrier) pseudogene	pseudo
chr3-47	chr3	30864678	30864962	+	19.2	0.854	intron (NM_001134385, intron 1 of 3)	intron (NM_001286994, intron 1 of 3)	8870	NM_001134385	71862	Mm.272019	NM_027965	ENSMUSG00000037661	Gpr160	1700025D19Rik|GPCR150	G protein-coupled receptor 160	protein-coding
chr11-579	chr11	100355442	100355726	+	6.13	0.69	intron (NM_177981, intron 1 of 12)	CpG	557	NM_177981	15114	Mm.281700	NM_010404	ENSMUSG00000006930	Hap1	HAP-1	huntingtin-associated protein 1	protein-coding
chr15-34	chr15	103361374	103361658	+	21.1	0.899	intron (NM_010577, intron 1 of 29)	intron (NM_001314041, intron 1 of 30)	5232	NM_010577	16402	Mm.16234	NM_010577	ENSMUSG00000000555	Itga5	Cd49e|Fnra|VLA5	integrin alpha 5 (fibronectin receptor alpha)	protein-coding
chr10-89	chr10	116475761	116476045	+	11.5	0.835	Intergenic	TTS (NR_130644)	-2380	NM_021452	58802	Mm.440652	NM_021452	ENSMUSG00000054934	Kcnmb4	1700058G18Rik|2900045G12Rik	potassium large conductance calcium-activated channel, subfamily M, beta member 4	protein-coding
chr18-41	chr18	74880012	74880296	+	15.3	0.814	Intergenic	L1MB3|LINE|L1	81109	NM_010720	16891	Mm.299647	NM_010720	ENSMUSG00000053846	Lipg	3110013K01Rik|EL|lipase|mEDL	lipase, endothelial	protein-coding
chr1-278	chr1	16747298	16747582	+	8.74	0.77	Intergenic	Intergenic	58984	NM_016923	17087	Mm.116844	NM_016923	ENSMUSG00000025779	Ly96	ESOP-1|MD-2|MD2	lymphocyte antigen 96	protein-coding
chr2-247	chr2	33892475	33892759	+	9	0.673	Intergenic	Intergenic	-4671	NM_175184	72543	Mm.254914	NM_175184	ENSMUSG00000038740	Mvb12b	2610200O14Rik|2610528K11Rik|AI414895|Fam125b	multivesicular body subunit 12B	protein-coding
chr6-2	chr6	120112512	120112796	+	62	0.962	intron (NM_016718, intron 1 of 3)	intron (NM_016718, intron 1 of 3)	19274	NM_016718	29862	Mm.103668	NM_016718	ENSMUSG00000041377	Ninj2	-	ninjurin 2	protein-coding
chr6-139	chr6	120082837	120083121	+	10.4	0.804	Intergenic	MIR3|SINE|MIR	-10401	NM_016718	29862	Mm.103668	NM_016718	ENSMUSG00000041377	Ninj2	-	ninjurin 2	protein-coding
chr6-167	chr6	120082199	120082483	+	9.53	0.735	Intergenic	MLTR11B|LTR|ERVK	-11039	NM_016718	29862	Mm.103668	NM_016718	ENSMUSG00000041377	Ninj2	-	ninjurin 2	protein-coding
chr10-7	chr10	44704214	44704498	+	40.1	0.904	Intergenic	Intergenic	-245669	NM_007548	12142	Mm.4800	NM_007548	ENSMUSG00000038151	Prdm1	Blimp-1|Blimp1|PRDI-BF1|ZNFPR1A1|b2b1765Clo	PR domain containing 1, with ZNF domain	protein-coding
chr10-12	chr10	44638726	44639010	+	33.8	0.936	Intergenic	Intergenic	-180181	NM_007548	12142	Mm.4800	NM_007548	ENSMUSG00000038151	Prdm1	Blimp-1|Blimp1|PRDI-BF1|ZNFPR1A1|b2b1765Clo	PR domain containing 1, with ZNF domain	protein-coding
chr10-21	chr10	44708910	44709194	+	26.4	0.938	Intergenic	Intergenic	-250365	NM_007548	12142	Mm.4800	NM_007548	ENSMUSG00000038151	Prdm1	Blimp-1|Blimp1|PRDI-BF1|ZNFPR1A1|b2b1765Clo	PR domain containing 1, with ZNF domain	protein-coding
chr10-24	chr10	44444497	44444781	+	22.3	0.874	intron (NM_007548, intron 4 of 6)	intron (NM_007548, intron 4 of 6)	14048	NM_007548	12142	Mm.4800	NM_007548	ENSMUSG00000038151	Prdm1	Blimp-1|Blimp1|PRDI-BF1|ZNFPR1A1|b2b1765Clo	PR domain containing 1, with ZNF domain	protein-coding
chr10-121	chr10	44731092	44731376	+	10.4	0.694	Intergenic	Intergenic	-272547	NM_007548	12142	Mm.4800	NM_007548	ENSMUSG00000038151	Prdm1	Blimp-1|Blimp1|PRDI-BF1|ZNFPR1A1|b2b1765Clo	PR domain containing 1, with ZNF domain	protein-coding
chr10-138	chr10	44449643	44449927	+	9.4	0.714	intron (NM_007548, intron 3 of 6)	intron (NM_007548, intron 3 of 6)	8902	NM_007548	12142	Mm.4800	NM_007548	ENSMUSG00000038151	Prdm1	Blimp-1|Blimp1|PRDI-BF1|ZNFPR1A1|b2b1765Clo	PR domain containing 1, with ZNF domain	protein-coding
chr15-14	chr15	10074956	10075240	+	35.4	0.86	Intergenic	Intergenic	-102140	NM_011169	19116	Mm.10516	NM_011169	ENSMUSG00000005268	Prlr	AI987712|Pr-1|Pr-3|Prlr-rs1	prolactin receptor	protein-coding
chr2-102	chr2	101819457	101819741	+	13.7	0.826	intron (NM_001110849, intron 2 of 9)	intron (NM_001110849, intron 2 of 9)	19381	NM_001110849	72446	Mm.24138	NM_175181	ENSMUSG00000032841	Prr5l	2600010E01Rik|4833411O04Rik|Protor-2|Protor2	proline rich 5 like	protein-coding
chr2-131	chr2	101754475	101754759	+	12.3	0.838	intron (NM_001110849, intron 5 of 9)	intron (NM_175181, intron 4 of 8)	43090	NM_001083810	72446	Mm.24138	NM_175181	ENSMUSG00000032841	Prr5l	2600010E01Rik|4833411O04Rik|Protor-2|Protor2	proline rich 5 like	protein-coding
chr2-309	chr2	101781287	101781571	+	7.7	0.741	intron (NM_001110849, intron 2 of 9)	intron (NM_001110849, intron 2 of 9)	16278	NM_001083810	72446	Mm.24138	NM_175181	ENSMUSG00000032841	Prr5l	2600010E01Rik|4833411O04Rik|Protor-2|Protor2	proline rich 5 like	protein-coding
chr6-141	chr6	115909088	115909372	+	10.2	0.844	intron (NM_031177, intron 17 of 28)	intron (NM_001167763, intron 17 of 28)	-22697	NM_145383	212541	Mm.2965	NM_145383	ENSMUSG00000030324	Rho	Noerg1|Opn2|Ops|RP4	rhodopsin	protein-coding
chr10-78	chr10	69210852	69211136	+	12.1	0.758	intron (NM_001252636, intron 1 of 10)	3' UTR (NM_001331193, exon 2 of 2)	-1663	NM_001081347	69288	Mm.26659	NM_001081347	ENSMUSG00000019944	Rhobtb1	1700008H16Rik|3110048G13Rik|AI173445|AI573858|AV350930	Rho-related BTB domain containing 1	protein-coding
chr2-79	chr2	124740890	124741174	+	14.9	0.735	Intergenic	Intergenic	130736	NM_199240	214968	Mm.330536	NM_172537	ENSMUSG00000027200	Sema6d	1110067B02Rik|AA409156|D330011G23|mKIAA1479	sema domain, transmembrane domain (TM), and cytoplasmic domain, (semaphorin) 6D	protein-coding
chr19-79	chr19	28869262	28869546	+	11.4	0.733	intron (NM_009199, intron 1 of 11)	intron (NM_009199, intron 1 of 11)	34238	NM_009199	20510	Mm.246670	NM_009199	ENSMUSG00000024935	Slc1a1	D130048G10Rik|EAAC1|EAAC2|EAAT3|MEAAC1	solute carrier family 1 (neuronal/epithelial high affinity glutamate transporter, system Xag), member 1	protein-coding
chr4-38	chr4	46634908	46635192	+	19.7	0.896	intron (NM_198664, intron 3 of 12)	MTEa|LTR|ERVL-MaLR	15149	NM_198664	381605	Mm.331595	NM_198664	ENSMUSG00000039813	Tbc1d2	A630005A06Rik|BC022630|Gm1037|PARIS-1|PARIS1	TBC1 domain family, member 2	protein-coding
chr4-181	chr4	46635991	46636275	+	9.53	0.763	intron (NM_198664, intron 3 of 12)	intron (NM_198664, intron 3 of 12)	14066	NM_198664	381605	Mm.331595	NM_198664	ENSMUSG00000039813	Tbc1d2	A630005A06Rik|BC022630|Gm1037|PARIS-1|PARIS1	TBC1 domain family, member 2	protein-coding
chr13-77	chr13	56162872	56163156	+	14.5	0.844	Intergenic	Intergenic	15871	NM_001168615	212937	Mm.116697	NM_145976	ENSMUSG00000049625	Tifab	-	TRAF-interacting protein with forkhead-associated domain, family member B	protein-coding
chr16-89	chr16	11285946	11286230	+	11.4	0.8	Intergenic	Tigger7|DNA|TcMar-Tigger	-27721	NM_011608	21935	Mm.12935	NM_011608	ENSMUSG00000022496	Tnfrsf17	BCM|BCMA|Tnfrsf13|Tnfrsf13a	tumor necrosis factor receptor superfamily, member 17	protein-coding
chr11-123	chr11	5512156	5512440	+	14.2	0.759	Intergenic	Intergenic	-8343	NM_013842	22433	Mm.469937	NM_013842	ENSMUSG00000020484	Xbp1	D11Ertd39e|TREB-5|TREB5|XBP-1	X-box binding protein 1	protein-coding
chr11-142	chr11	5521737	5522021	+	12.5	0.788	intron (NM_001271730, intron 1 of 5)	intron (NM_013842, intron 1 of 4)	1238	NM_001271730	22433	Mm.469937	NM_013842	ENSMUSG00000020484	Xbp1	D11Ertd39e|TREB-5|TREB5|XBP-1	X-box binding protein 1	protein-coding

## Sheet: PU1-IRF4 overlap peaks at 24hrs
	Dataset EV4. PU.1-IRF4 co-bound 1,582 peaks extracted from IRF4 ChIP-seq at 24 hours.
PeakID (cmd=annotatePeaks.pl IRF4Day1_TAG/peaks.txt mm10 -gtf /Volumes/LaCie/Nishizawa/RNA-seq(Proton)/mm10/mm10.gtf)	Chr	Start	End	Strand	Peak Score	Focus Ratio/Region Size	Annotation	Detailed Annotation	Distance to TSS	Nearest PromoterID	Entrez ID	Nearest Unigene	Nearest Refseq	Nearest Ensembl	Gene Name	Gene Alias	Gene Description	Gene Type
chr1-1	chr1	183979743	183980051	+	159.3	0.956	Intergenic	Intergenic	54101	NM_028516	73363	Mm.50115	NM_028516	ENSMUSG00000044854	1700056E22Rik	-	RIKEN cDNA 1700056E22 gene	protein-coding
chr1-10	chr1	191197921	191198229	+	79.3	0.959	Intergenic	Intergenic	-14742	NM_007498	11910	Mm.2706	NM_007498	ENSMUSG00000026628	Atf3	LRG-21	activating transcription factor 3	protein-coding
chr1-1008	chr1	79629749	79630057	+	6.69	0.724	intron (NM_183027, intron 1 of 4)	intron (NM_183027, intron 1 of 4)	42069	NM_183027	252903	Mm.32409	NM_183027	ENSMUSG00000054702	Ap1s3	1190009B22|Jr2|[s]3A	adaptor-related protein complex AP-1, sigma 3	protein-coding
chr1-108	chr1	160047700	160048008	+	23.1	0.88	intron (NR_028111, intron 1 of 2)	MIR3|SINE|MIR	3474	NR_028111	67647	Mm.171518	NM_001024470	ENSMUSG00000090394	4930523C07Rik	-	RIKEN cDNA 4930523C07 gene	protein-coding
chr1-110	chr1	160793783	160794091	+	22.6	0.932	promoter-TSS (NM_013862)	promoter-TSS (NM_013862)	-999	NM_013862	29809	Mm.25833	NM_013862	ENSMUSG00000026721	Rabgap1l	5830411O09Rik|8430421H08Rik|9630005B12Rik|AW049894|HHL|Hh1|mKIAA0471	RAB GTPase activating protein 1-like	protein-coding
chr1-114	chr1	170924607	170924915	+	23.6	0.903	intron (NM_001160215, intron 1 of 4)	intron (NM_001160215, intron 1 of 4)	2822	NM_001160215	98752	Mm.1850	NM_145141	ENSMUSG00000038421	Fcrla	BB219290|FCRL|FCRL1|FREB|Fcrlm1|Fcrx|Freb1|mFREB|mFcrX	Fc receptor-like A	protein-coding
chr1-117	chr1	138973635	138973943	+	21.5	0.876	intron (NM_181347, intron 1 of 20)	intron (NM_181347, intron 1 of 20)	6068	NM_181347	329260	Mm.337604	NM_181347	ENSMUSG00000056268	Dennd1b	4632404N19Rik|4930467M19Rik|6820401H01Rik|F730008N07Rik	DENN/MADD domain containing 1B	protein-coding
chr1-122	chr1	183712950	183713258	+	23.8	0.932	Intergenic	L1M2|LINE|L1	294601	NM_030175	78772	Mm.29003	NM_030175	ENSMUSG00000053461	Hhipl2	4930507C10Rik|AW208802|Hhip3	hedgehog interacting protein-like 2	protein-coding
chr1-123	chr1	156995651	156995959	+	21.3	0.9	Intergenic	Intergenic	-56179	NR_027640	78255	Mm.28376	NM_023884	ENSMUSG00000026594	Ralgps2	1810020P17Rik|2210408F11Rik|4921528G01Rik|9130014M22Rik|AU043409|AW046161	Ral GEF with PH domain and SH3 binding motif 2	protein-coding
chr1-124	chr1	128608127	128608435	+	24.4	0.928	Intergenic	MIRb|SINE|MIR	-15982	NM_009911	12767	Mm.1401	NM_009911	ENSMUSG00000045382	Cxcr4	CD184|Cmkar4|LESTR|PB-CKR|PBSF/SDF-1|Sdf1r|b2b220Clo	chemokine (C-X-C motif) receptor 4	protein-coding
chr1-125	chr1	40129435	40129743	+	21.3	0.922	Intergenic	Intergenic	-43738	NR_037980	100047133	Mm.447052	NR_037980	ENSMUSG00000097899	Gm16894	-	predicted gene, 16894	ncRNA
chr1-126	chr1	170939316	170939624	+	21.5	0.864	Intergenic	Intergenic	-11887	NR_027666	98752	Mm.1850	NM_145141	ENSMUSG00000038421	Fcrla	BB219290|FCRL|FCRL1|FREB|Fcrlm1|Fcrx|Freb1|mFREB|mFcrX	Fc receptor-like A	protein-coding
chr1-127	chr1	144173596	144173904	+	21.6	0.777	intron (NM_153171, intron 2 of 5)	MIR|SINE|MIR	3622	NM_153171	246709	Mm.38271	NM_153171	ENSMUSG00000051079	Rgs13	-	regulator of G-protein signaling 13	protein-coding
chr1-129	chr1	177489928	177490236	+	19.5	0.886	Intergenic	Intergenic	44261	NM_013915	30928	Mm.330700	NM_013915	ENSMUSG00000063659	Zbtb18	RP58|Zfp238|Znf238	zinc finger and BTB domain containing 18	protein-coding
chr1-13	chr1	106321480	106321788	+	63.3	0.87	intron (NM_133821, intron 4 of 16)	intron (NM_133821, intron 4 of 16)	149765	NM_133821	98432	Mm.24115	NM_133821	ENSMUSG00000044340	Phlpp1	AI836256|Phlpp|Plekhe1|SCOP|mKIAA0606	PH domain and leucine rich repeat protein phosphatase 1	protein-coding
chr1-130	chr1	155050149	155050457	+	20.4	0.874	Intergenic	Intergenic	49333	NM_010500	15939	Mm.12246	NM_010500	ENSMUSG00000056708	Ier5	-	immediate early response 5	protein-coding
chr1-133	chr1	157549767	157550075	+	20.4	0.887	intron (NM_001159986, intron 12 of 25)	intron (NR_027641, intron 13 of 26)	23751	NM_001159986	89867	Mm.87114	NM_033354	ENSMUSG00000026589	Sec16b	Lztr2|Rgpr|Rgpr-p117	SEC16 homolog B (S. cerevisiae)	protein-coding
chr1-135	chr1	79642693	79643001	+	21.2	0.861	intron (NM_183027, intron 1 of 4)	L1MC|LINE|L1	29125	NM_183027	252903	Mm.32409	NM_183027	ENSMUSG00000054702	Ap1s3	1190009B22|Jr2|[s]3A	adaptor-related protein complex AP-1, sigma 3	protein-coding
chr1-136	chr1	64717457	64717765	+	20.2	0.851	intron (NM_001097644, intron 7 of 9)	intron (NM_001097644, intron 7 of 9)	20139	NM_001042659	14367	Mm.150813	NM_022721	ENSMUSG00000045005	Fzd5	5330434N09Rik|AI427138|Fz-5|Fz5|mFz5	frizzled class receptor 5	protein-coding
chr1-14	chr1	134679498	134679806	+	63.6	0.927	intron (NM_009307, intron 2 of 9)	MLT1G1|LTR|ERVL-MaLR	32971	NM_009307	20980	Mm.5102	NM_009307	ENSMUSG00000026452	Syt2	IP4BP|R74640|mKIAA4194	synaptotagmin II	protein-coding
chr1-143	chr1	121461920	121462228	+	23	0.912	intron (NM_029955, intron 9 of 23)	intron (NM_029955, intron 9 of 23)	31007	NM_029955	70829	Mm.25788	NM_027567	ENSMUSG00000026339	Ccdc93	4633402D15Rik|9230102M16Rik	coiled-coil domain containing 93	protein-coding
chr1-149	chr1	184014159	184014467	+	21.1	0.842	Intergenic	Intergenic	19685	NM_028516	73363	Mm.50115	NM_028516	ENSMUSG00000044854	1700056E22Rik	-	RIKEN cDNA 1700056E22 gene	protein-coding
chr1-15	chr1	64925687	64925995	+	60.4	0.851	intron (NM_001039493, intron 2 of 7)	intron (NM_001039493, intron 2 of 7)	30983	NM_001039493	241075	Mm.239534	NM_175509	ENSMUSG00000051344	Plekhm3	9430067K14Rik|A230102O09Rik|AI449570|DAPR|Plekhm1l	pleckstrin homology domain containing, family M, member 3	protein-coding
chr1-157	chr1	9593740	9594048	+	19.5	0.89	intron (NR_015470, intron 3 of 4)	intron (NR_015470, intron 3 of 4)	-7373	NM_178399	76982	Mm.491098	NM_178399	ENSMUSG00000067879	3110035E14Rik	AI415019|AV164974|R75066	RIKEN cDNA 3110035E14 gene	protein-coding
chr1-159	chr1	105971938	105972246	+	17.6	0.885	Intergenic	Intergenic	-18314	NM_001122676	227449	Mm.210188	NM_001122675	ENSMUSG00000038866	Zcchc2	9930114B20Rik|AW212015	zinc finger, CCHC domain containing 2	protein-coding
chr1-16	chr1	44042175	44042483	+	60.1	0.953	Intergenic	MT2A|LTR|ERVL	-22323	NM_001013799	433294	Mm.123621	NM_001013799	ENSMUSG00000047343	Mettl21c	A530098C11Rik	methyltransferase like 21C	protein-coding
chr1-160	chr1	43359010	43359318	+	20.2	0.913	Intergenic	MER44A|DNA|TcMar-Tigger	-86587	NM_010879	17974	Mm.389903	NM_010879	ENSMUSG00000066877	Nck2	4833426I10Rik|Grb4|NCKbeta|Nck-2	non-catalytic region of tyrosine kinase adaptor protein 2	protein-coding
chr1-162	chr1	95624439	95624747	+	18.5	0.838	intron (NM_009183, intron 4 of 4)	intron (NM_009183, intron 4 of 4)	43001	NM_009183	20452	Mm.306228	NM_009183	ENSMUSG00000040710	St8sia4	PST|PST-1|SIAT8-D|ST8SiaIV|Siat8d	ST8 alpha-N-acetyl-neuraminide alpha-2,8-sialyltransferase 4	protein-coding
chr1-169	chr1	134060326	134060634	+	19.4	0.818	Intergenic	Intergenic	18675	NM_007570	12227	Mm.392646	NM_007570	ENSMUSG00000020423	Btg2	AA959598|APRO1|Pc3|TIS21	B cell translocation gene 2, anti-proliferative	protein-coding
chr1-17	chr1	191756550	191756858	+	56.3	0.944	intron (NM_001134829, intron 4 of 7)	intron (NM_172266, intron 4 of 7)	38309	NM_001134829	226856	Mm.277958	NM_172266	ENSMUSG00000026623	Lpgat1	AI649174|AW112037|BC013667	lysophosphatidylglycerol acyltransferase 1	protein-coding
chr1-172	chr1	138965122	138965430	+	17.4	0.919	intron (NM_001166501, intron 1 of 21)	intron (NM_001166501, intron 1 of 21)	1567	NM_001166501	329260	Mm.337604	NM_181347	ENSMUSG00000056268	Dennd1b	4632404N19Rik|4930467M19Rik|6820401H01Rik|F730008N07Rik	DENN/MADD domain containing 1B	protein-coding
chr1-174	chr1	36264121	36264429	+	18.8	0.894	TTS (NM_153408)	TTS (NM_153408)	9150	NM_153408	214854	Mm.389110	NM_153408	ENSMUSG00000047180	Neurl3	2010300P06Rik|Lincr	neuralized E3 ubiquitin protein ligase 3	protein-coding
chr1-18	chr1	133083116	133083424	+	52.4	0.948	intron (NM_001099276, intron 12 of 32)	intron (NM_001099276, intron 12 of 32)	37258	NM_001099276	240752	Mm.387308	NM_001099276	ENSMUSG00000026447	Pik3c2b	C330011J12Rik|Gm199|PI3K-C2beta|PI3KC2beta	phosphoinositide-3-kinase, class 2, beta polypeptide	protein-coding
chr1-180	chr1	95492998	95493306	+	17	0.918	Intergenic	Lx5c|LINE|L1	174442	NM_009183	20452	Mm.306228	NM_009183	ENSMUSG00000040710	St8sia4	PST|PST-1|SIAT8-D|ST8SiaIV|Siat8d	ST8 alpha-N-acetyl-neuraminide alpha-2,8-sialyltransferase 4	protein-coding
chr1-183	chr1	79848719	79849027	+	17.2	0.866	intron (NM_009255, intron 1 of 8)	intron (NM_009255, intron 1 of 8)	9792	NM_009255	20720	Mm.3093	NM_009255	ENSMUSG00000026249	Serpine2	B230326M24Rik|PAI-1|PI-7|PI7|PN-1|Spi4	serine (or cysteine) peptidase inhibitor, clade E, member 2	protein-coding
chr1-184	chr1	36308031	36308339	+	17.7	0.742	intron (NM_001172206, intron 1 of 6)	CpG	452	NM_001172206	214855	Mm.34316	NM_145996	ENSMUSG00000037447	Arid5a	D430024K22Rik|Mrf1	AT rich interactive domain 5A (MRF1-like)	protein-coding
chr1-186	chr1	85703736	85704044	+	16.5	0.712	intron (NM_013673, intron 17 of 19)	intron (NM_013673, intron 17 of 19)	32716	NM_177055	319997	Mm.116691	NM_177055	ENSMUSG00000052760	A630001G21Rik	-	RIKEN cDNA A630001G21 gene	protein-coding
chr1-188	chr1	53664347	53664655	+	16	0.869	intron (NM_001252070, intron 6 of 65)	intron (NM_001252070, intron 6 of 65)	42283	NM_001252070	627872	Mm.184692	NM_001252070	ENSMUSG00000096141	Dnah7a	Dnahc7|Dnahc7a|Gm992	dynein, axonemal, heavy chain 7A	protein-coding
chr1-19	chr1	106570953	106571261	+	50.9	0.931	intron (NM_009741, intron 1 of 1)	intron (NM_009741, intron 1 of 1)	143183	NM_177410	12043	Mm.257460	NM_009741	ENSMUSG00000057329	Bcl2	AW986256|Bcl-2|C430015F12Rik|D630044D05Rik|D830018M01Rik	B cell leukemia/lymphoma 2	protein-coding
chr1-192	chr1	133012431	133012739	+	15.3	0.863	intron (NM_008575, intron 4 of 11)	intron (NM_001302801, intron 3 of 10)	12763	NM_008575	17248	Mm.426531	NM_008575	ENSMUSG00000054387	Mdm4	4933417N07Rik|AA414968|AL023055|AU018793|AU021806|C85810|Mdmx	transformed mouse 3T3 cell double minute 4	protein-coding
chr1-194	chr1	85543905	85544213	+	15.5	0.911	Intergenic	Intergenic	54751	NM_030194	109032	Mm.335802	NM_030194	ENSMUSG00000070034	Sp110	5031415C07Rik|52kDa|5830484A20Rik|ENSMUSG00000075603|Ifi75|Ipr1	Sp110 nuclear body protein	protein-coding
chr1-197	chr1	37466357	37466665	+	16.7	0.911	intron (NM_173870, intron 5 of 14)	intron (NM_001290801, intron 5 of 14)	22094	NR_024017	77633	Mm.483177	NR_024017	ENSMUSG00000103948	4930594C11Rik	-	G1 to S phase transition pseudogene	pseudo
chr1-20	chr1	106567513	106567821	+	48.8	0.951	intron (NM_009741, intron 1 of 1)	intron (NM_009741, intron 1 of 1)	146623	NM_177410	12043	Mm.257460	NM_009741	ENSMUSG00000057329	Bcl2	AW986256|Bcl-2|C430015F12Rik|D630044D05Rik|D830018M01Rik	B cell leukemia/lymphoma 2	protein-coding
chr1-203	chr1	134093929	134094237	+	14.9	0.82	Intergenic	Intergenic	-14928	NM_007570	12227	Mm.392646	NM_007570	ENSMUSG00000020423	Btg2	AA959598|APRO1|Pc3|TIS21	B cell translocation gene 2, anti-proliferative	protein-coding
chr1-209	chr1	100079865	100080173	+	18	0.895	intron (NM_172851, intron 6 of 23)	intron (NM_172851, intron 6 of 23)	307254	NM_172851	241175	Mm.251301	NM_172851	ENSMUSG00000067028	Cntnap5b	C230078M14Rik|Caspr5-2	contactin associated protein-like 5B	protein-coding
chr1-21	chr1	37586202	37586510	+	50.1	0.915	Intergenic	Intergenic	-50097	NM_173870	269181	Mm.25861	NM_173870	ENSMUSG00000026110	Mgat4a	9530018I07Rik|GnT-IVa|glcNAc-T-IVa	mannoside acetylglucosaminyltransferase 4, isoenzyme A	protein-coding
chr1-210	chr1	133087232	133087540	+	16	0.859	intron (NM_001099276, intron 15 of 32)	intron (NM_001099276, intron 15 of 32)	41374	NM_001099276	240752	Mm.387308	NM_001099276	ENSMUSG00000026447	Pik3c2b	C330011J12Rik|Gm199|PI3K-C2beta|PI3KC2beta	phosphoinositide-3-kinase, class 2, beta polypeptide	protein-coding
chr1-213	chr1	14065006	14065314	+	14.6	0.856	Intergenic	Intergenic	245039	NM_010164	14048	Mm.250185	NM_010164	ENSMUSG00000025932	Eya1	bor	EYA transcriptional coactivator and phosphatase 1	protein-coding
chr1-218	chr1	61709817	61710125	+	15.1	0.843	intron (NM_001081050, intron 1 of 22)	intron (NM_001081050, intron 1 of 22)	71147	NM_001081050	72823	Mm.35153	NM_001081050	ENSMUSG00000052062	Pard3b	1810008K04Rik|2010002N16Rik|2810455B10Rik|Als2cr19|PAR3B|PAR3L|PAR3beta	par-3 family cell polarity regulator beta	protein-coding
chr1-22	chr1	159991931	159992239	+	46.4	0.915	Intergenic	Intergenic	-52295	NM_001162896	67647	Mm.171518	NM_001024470	ENSMUSG00000090394	4930523C07Rik	-	RIKEN cDNA 4930523C07 gene	protein-coding
chr1-224	chr1	60016270	60016578	+	14.5	0.86	intron (NM_027407, intron 3 of 10)	intron (NM_001316694, intron 3 of 10)	26663	NM_027407	70375	Mm.17834	NM_027407	ENSMUSG00000026018	Ica1l	1700030B17Rik|Als2cr15	islet cell autoantigen 1-like	protein-coding
chr1-225	chr1	128614568	128614876	+	17.2	0.873	Intergenic	Intergenic	-22423	NM_009911	12767	Mm.1401	NM_009911	ENSMUSG00000045382	Cxcr4	CD184|Cmkar4|LESTR|PB-CKR|PBSF/SDF-1|Sdf1r|b2b220Clo	chemokine (C-X-C motif) receptor 4	protein-coding
chr1-228	chr1	180300355	180300663	+	14.1	0.89	Intergenic	L1MB5|LINE|L1	-29967	NM_001081175	320404	Mm.132535	NM_001081175	ENSMUSG00000038855	Itpkb	1110033J02Rik|E130307H12Rik	inositol 1,4,5-trisphosphate 3-kinase B	protein-coding
chr1-229	chr1	132533919	132534227	+	14.5	0.922	intron (NM_177129, intron 1 of 22)	intron (NM_177129, intron 1 of 22)	8867	NM_177129	21367	Mm.260861	NM_011531	ENSMUSG00000053024	Cntn2	D130012K04Rik|TAG-1|Tax	contactin 2	protein-coding
chr1-232	chr1	106654282	106654590	+	15.1	0.862	intron (NM_009741, intron 1 of 1)	intron (NM_009741, intron 1 of 1)	59854	NM_177410	12043	Mm.257460	NM_009741	ENSMUSG00000057329	Bcl2	AW986256|Bcl-2|C430015F12Rik|D630044D05Rik|D830018M01Rik	B cell leukemia/lymphoma 2	protein-coding
chr1-236	chr1	179072978	179073286	+	14.2	0.917	intron (NM_027188, intron 8 of 11)	L3b|LINE|CR1	444871	NM_027188	69726	Mm.222338	NM_027188	ENSMUSG00000055067	Smyd3	2410008A19Rik|Zmynd1	SET and MYND domain containing 3	protein-coding
chr1-237	chr1	87849374	87849682	+	13.2	0.798	Intergenic	Intergenic	-3759	NM_177646	227333	Mm.277217	NM_177646	ENSMUSG00000070738	Dgkd	AI841987|D330025K09|DGKdelta|dgkd-2	diacylglycerol kinase, delta	protein-coding
chr1-241	chr1	165705724	165706032	+	13.9	0.853	intron (NM_178593, intron 1 of 6)	intron (NM_178593, intron 1 of 6)	2216	NM_001038846	226594	Mm.265552	NM_178593	ENSMUSG00000040723	Rcsd1	A430105K13Rik|BC025872|CapZIP	RCSD domain containing 1	protein-coding
chr1-248	chr1	60916158	60916466	+	13.8	0.861	TTS (NM_009843)	TTS (NM_009843)	7287	NM_009843	12477	Mm.390	NM_009843	ENSMUSG00000026011	Ctla4	Cd152|Ctla-4|Ly-56	cytotoxic T-lymphocyte-associated protein 4	protein-coding
chr1-257	chr1	155062113	155062421	+	12.4	0.853	Intergenic	Intergenic	37369	NM_010500	15939	Mm.12246	NM_010500	ENSMUSG00000056708	Ier5	-	immediate early response 5	protein-coding
chr1-266	chr1	152902934	152903242	+	13	0.726	promoter-TSS (NM_001005507)	promoter-TSS (NM_001160256)	-442	NM_001160256	226517	Mm.270775	NM_001005507	ENSMUSG00000042772	Smg7	9430023P16Rik|mKIAA0250	Smg-7 homolog, nonsense mediated mRNA decay factor (C. elegans)	protein-coding
chr1-267	chr1	190980492	190980800	+	13.8	0.928	Intergenic	C-rich|Low_complexity|Low_complexity	-1350	NR_027352	226841	Mm.22856	NM_144879	ENSMUSG00000037568	Vash2	B130052G07Rik	vasohibin 2	protein-coding
chr1-270	chr1	37534701	37535009	+	12.7	0.87	intron (NM_173870, intron 1 of 14)	RSINE1|SINE|B4	1404	NM_173870	269181	Mm.25861	NM_173870	ENSMUSG00000026110	Mgat4a	9530018I07Rik|GnT-IVa|glcNAc-T-IVa	mannoside acetylglucosaminyltransferase 4, isoenzyme A	protein-coding
chr1-274	chr1	157017555	157017863	+	13	0.783	Intergenic	Intergenic	-78083	NR_027640	78255	Mm.28376	NM_023884	ENSMUSG00000026594	Ralgps2	1810020P17Rik|2210408F11Rik|4921528G01Rik|9130014M22Rik|AU043409|AW046161	Ral GEF with PH domain and SH3 binding motif 2	protein-coding
chr1-276	chr1	53851391	53851699	+	12.6	0.772	intron (NM_001001883, intron 21 of 28)	intron (NM_001001883, intron 21 of 28)	-66330	NM_133810	98267	Mm.25559	NM_133810	ENSMUSG00000026094	Stk17b	3110009A03Rik|AI120141|Drak2	serine/threonine kinase 17b (apoptosis-inducing)	protein-coding
chr1-28	chr1	164870760	164871068	+	46	0.974	exon (NR_040303, exon 5 of 5)	non-coding (NR_040303, exon 5 of 5)	7793	NR_040303	433374	Mm.251149	NR_040303	ENSMUSG00000104117	Gm20743	-	predicted gene, 20743	ncRNA
chr1-282	chr1	53774024	53774332	+	12.6	0.833	intron (NM_133810, intron 2 of 7)	intron (NM_133810, intron 2 of 7)	11037	NM_133810	98267	Mm.25559	NM_133810	ENSMUSG00000026094	Stk17b	3110009A03Rik|AI120141|Drak2	serine/threonine kinase 17b (apoptosis-inducing)	protein-coding
chr1-295	chr1	53791391	53791699	+	11.3	0.667	Intergenic	Intergenic	-6330	NM_133810	98267	Mm.25559	NM_133810	ENSMUSG00000026094	Stk17b	3110009A03Rik|AI120141|Drak2	serine/threonine kinase 17b (apoptosis-inducing)	protein-coding
chr1-3	chr1	138976040	138976348	+	115.2	0.866	intron (NM_181347, intron 1 of 20)	intron (NM_181347, intron 1 of 20)	8473	NM_181347	329260	Mm.337604	NM_181347	ENSMUSG00000056268	Dennd1b	4632404N19Rik|4930467M19Rik|6820401H01Rik|F730008N07Rik	DENN/MADD domain containing 1B	protein-coding
chr1-30	chr1	128663259	128663567	+	48.9	0.962	Intergenic	Intergenic	-71114	NM_009911	12767	Mm.1401	NM_009911	ENSMUSG00000045382	Cxcr4	CD184|Cmkar4|LESTR|PB-CKR|PBSF/SDF-1|Sdf1r|b2b220Clo	chemokine (C-X-C motif) receptor 4	protein-coding
chr1-300	chr1	38632514	38632822	+	11	0.832	intron (NM_010678, intron 1 of 22)	Intergenic	32287	NM_010678	16764	Mm.336679	NM_010678	ENSMUSG00000037138	Aff3	3222402O04Rik|A730046J16|LAF-4|Laf4	AF4/FMR2 family, member 3	protein-coding
chr1-302	chr1	13873958	13874266	+	11.3	0.83	Intergenic	ORR1B2|LTR|ERVL-MaLR	-87183	NR_004447	433273	Mm.304088	NR_004447	ENSMUSG00000097711	Gm5523	EG433273	glyceraldehyde-3-phosphate dehydrogenase pseudogene	pseudo
chr1-303	chr1	161139510	161139818	+	13.1	0.802	Intergenic	ORR1E|LTR|ERVL-MaLR	-3048	NM_028664	73844	Mm.38830	NM_028664	ENSMUSG00000044835	Ankrd45	4933409K03Rik	ankyrin repeat domain 45	protein-coding
chr1-310	chr1	156911001	156911309	+	11.2	0.815	intron (NM_001159965, intron 1 of 19)	intron (NR_027640, intron 1 of 19)	28232	NM_001159966	78255	Mm.28376	NM_023884	ENSMUSG00000026594	Ralgps2	1810020P17Rik|2210408F11Rik|4921528G01Rik|9130014M22Rik|AU043409|AW046161	Ral GEF with PH domain and SH3 binding motif 2	protein-coding
chr1-319	chr1	86259944	86260252	+	11.3	0.911	intron (NM_030184, intron 22 of 24)	MTE2a|LTR|ERVL-MaLR	-43123	NM_145222	227327	Mm.86467	NM_145222	ENSMUSG00000079445	B3gnt7	C330001H22Rik|beta-3GnT7	UDP-GlcNAc:betaGal beta-1,3-N-acetylglucosaminyltransferase 7	protein-coding
chr1-33	chr1	79671193	79671501	+	44.5	0.914	intron (NM_183027, intron 1 of 4)	intron (NM_183027, intron 1 of 4)	625	NM_183027	252903	Mm.32409	NM_183027	ENSMUSG00000054702	Ap1s3	1190009B22|Jr2|[s]3A	adaptor-related protein complex AP-1, sigma 3	protein-coding
chr1-337	chr1	176792225	176792533	+	10.7	0.885	intron (NM_001099637, intron 3 of 19)	intron (NM_001099637, intron 3 of 19)	14745	NM_001099637	545389	Mm.269991	NM_001024722	ENSMUSG00000057335	Cep170	4933426L22Rik|A330004A13Rik|AI195353	centrosomal protein 170	protein-coding
chr1-34	chr1	60941301	60941609	+	46.9	0.899	Intergenic	Intergenic	32430	NM_009843	12477	Mm.390	NM_009843	ENSMUSG00000026011	Ctla4	Cd152|Ctla-4|Ly-56	cytotoxic T-lymphocyte-associated protein 4	protein-coding
chr1-341	chr1	14143938	14144246	+	12.1	0.741	Intergenic	Intergenic	166107	NM_010164	14048	Mm.250185	NM_010164	ENSMUSG00000025932	Eya1	bor	EYA transcriptional coactivator and phosphatase 1	protein-coding
chr1-346	chr1	156921607	156921915	+	11.7	0.835	intron (NM_001159965, intron 1 of 19)	intron (NR_027640, intron 1 of 19)	17626	NM_001159966	78255	Mm.28376	NM_023884	ENSMUSG00000026594	Ralgps2	1810020P17Rik|2210408F11Rik|4921528G01Rik|9130014M22Rik|AU043409|AW046161	Ral GEF with PH domain and SH3 binding motif 2	protein-coding
chr1-348	chr1	191916898	191917206	+	10.7	0.828	Intergenic	Intergenic	-9525	NR_030669	98736	Mm.379232	NM_001024489	ENSMUSG00000055833	1700034H15Rik	4930557M11Rik|BB016121	RIKEN cDNA 1700034H15 gene	ncRNA
chr1-350	chr1	87766243	87766551	+	11.2	0.84	intron (NM_001205391, intron 4 of 18)	intron (NM_001205391, intron 4 of 18)	10386	NM_001205391	77040	Mm.272972	NM_029846	ENSMUSG00000026289	Atg16l1	1500009K01Rik|Apg16l|Atg16l|WDR30	autophagy related 16-like 1 (S. cerevisiae)	protein-coding
chr1-354	chr1	130799373	130799681	+	11.4	0.847	Intergenic	Intergenic	-1375	NM_144960	64435	Mm.31821	NM_144960	ENSMUSG00000026415	Fcamr	-	Fc receptor, IgA, IgM, high affinity	protein-coding
chr1-357	chr1	160861217	160861525	+	10.2	0.843	Intergenic	Intergenic	-45040	NM_001024952	381305	Mm.329667	NM_001024952	ENSMUSG00000040423	Rc3h1	5730557L09Rik|Gm551|N28103|mKIAA2025	RING CCCH (C3H) domains 1	protein-coding
chr1-36	chr1	97659438	97659746	+	40.6	0.886	intron (NM_133825, intron 1 of 2)	intron (NM_133825, intron 1 of 2)	2426	NM_133825	52392	Mm.12309	NM_133825	ENSMUSG00000044768	D1Ertd622e	AI987691|AW047450	DNA segment, Chr 1, ERATO Doi 622, expressed	protein-coding
chr1-360	chr1	54923450	54923758	+	10.7	0.812	intron (NM_001081433, intron 1 of 27)	intron (NM_001081433, intron 1 of 27)	2783	NM_001081433	329154	Mm.397910	NM_001081433	ENSMUSG00000052331	Ankrd44	4930444A19Rik|A130096K20|E130014H08Rik|PP6-ARS-B	ankyrin repeat domain 44	protein-coding
chr1-375	chr1	144002779	144003087	+	11.4	0.762	intron (NM_009061, intron 2 of 4)	intron (NM_009061, intron 2 of 4)	1216	NM_009061	19735	Mm.28262	NM_009061	ENSMUSG00000026360	Rgs2	GOS8	regulator of G-protein signaling 2	protein-coding
chr1-379	chr1	192089837	192090145	+	10.2	0.764	intron (NM_011633, intron 1 of 7)	intron (NM_011633, intron 1 of 9)	2573	NM_011633	22033	Mm.380491	NM_011633		Traf5	-	TNF receptor-associated factor 5	protein-coding
chr1-380	chr1	13335967	13336275	+	10.7	0.865	intron (NM_001077695, intron 1 of 21)	intron (NM_008678, intron 1 of 22)	37962	NM_001077695	17978	Mm.2537	NM_008678	ENSMUSG00000005886	Ncoa2	D1Ertd433e|GRIP-1|Grip1|KAT13C|NCoA-2|SRC-2|TIF2|bHLHe75	nuclear receptor coactivator 2	protein-coding
chr1-399	chr1	159938467	159938775	+	11	0.868	Intergenic	Intergenic	-105759	NM_001162896	67647	Mm.171518	NM_001024470	ENSMUSG00000090394	4930523C07Rik	-	RIKEN cDNA 4930523C07 gene	protein-coding
chr1-401	chr1	159999433	159999741	+	9.76	0.714	Intergenic	Intergenic	-44793	NM_001162896	67647	Mm.171518	NM_001024470	ENSMUSG00000090394	4930523C07Rik	-	RIKEN cDNA 4930523C07 gene	protein-coding
chr1-409	chr1	177475243	177475551	+	10.3	0.839	Intergenic	Intergenic	29576	NM_013915	30928	Mm.330700	NM_013915	ENSMUSG00000063659	Zbtb18	RP58|Zfp238|Znf238	zinc finger and BTB domain containing 18	protein-coding
chr1-41	chr1	128590792	128591100	+	44.2	0.92	intron (NM_009911, intron 1 of 1)	CpG	1353	NM_009911	12767	Mm.1401	NM_009911	ENSMUSG00000045382	Cxcr4	CD184|Cmkar4|LESTR|PB-CKR|PBSF/SDF-1|Sdf1r|b2b220Clo	chemokine (C-X-C motif) receptor 4	protein-coding
chr1-42	chr1	54569159	54569467	+	40.9	0.927	Intergenic	Intergenic	-11629	NM_001163314	241062	Mm.103539	NM_175508	ENSMUSG00000073678	Pgap1	5033403E17Rik|9030223K07Rik|A530084K22|D230012E17Rik|oto	post-GPI attachment to proteins 1	protein-coding
chr1-429	chr1	6262941	6263249	+	9.9	0.809	exon (NM_009826, exon 18 of 24)	exon (NM_009826, exon 18 of 24)	48433	NM_009826	12421	Mm.293811	NM_009826	ENSMUSG00000025907	Rb1cc1	2900055E04Rik|5930404L04Rik|Cc1|FIP200|LaXp180	RB1-inducible coiled-coil 1	protein-coding
chr1-438	chr1	39936285	39936593	+	9.06	0.79	intron (NM_001252200, intron 2 of 31)	intron (NM_001252200, intron 2 of 31)	35526	NM_001252201	26921	Mm.491139	NM_008696	ENSMUSG00000026074	Map4k4	9430080K19Rik|AU043147|AU045934|AW046177|HGK|Nik	mitogen-activated protein kinase kinase kinase kinase 4	protein-coding
chr1-445	chr1	128767011	128767319	+	8.92	0.708	Intergenic	Intergenic	-174866	NM_009911	12767	Mm.1401	NM_009911	ENSMUSG00000045382	Cxcr4	CD184|Cmkar4|LESTR|PB-CKR|PBSF/SDF-1|Sdf1r|b2b220Clo	chemokine (C-X-C motif) receptor 4	protein-coding
chr1-457	chr1	138136437	138136745	+	9.62	0.767	intron (NM_001111316, intron 1 of 31)	intron (NM_001111316, intron 1 of 31)	38535	NM_001111316	19264	Mm.391573	NM_011210	ENSMUSG00000026395	Ptprc	B220|CD45R|Cd45|L-CA|Ly-5|Lyt-4|T200|loc	protein tyrosine phosphatase, receptor type, C	protein-coding
chr1-473	chr1	90368740	90369048	+	9.34	0.833	Intergenic	L3|LINE|CR1	164914	NM_007722	12778	Mm.6522	NM_007722	ENSMUSG00000044337	Ackr3	AW541270|CXC-R7|CXCR-7|Cmkor1|Cxcr7|RDC-1|Rdc1	atypical chemokine receptor 3	protein-coding
chr1-478	chr1	155027631	155027939	+	8.79	0.782	Intergenic	Intergenic	71851	NM_010500	15939	Mm.12246	NM_010500	ENSMUSG00000056708	Ier5	-	immediate early response 5	protein-coding
chr1-48	chr1	154763203	154763511	+	38.3	0.979	Intergenic	Intergenic	-37437	NM_009782	12290	Mm.267517	NM_009782	ENSMUSG00000004110	Cacna1e	A430040I15|BII|Cach6|Cacnl1a6|Cav2.3|Cchra1|alpha1E	calcium channel, voltage-dependent, R type, alpha 1E subunit	protein-coding
chr1-485	chr1	156860507	156860815	+	8.51	0.769	3' UTR (NM_028333, exon 5 of 5)	3' UTR (NM_028333, exon 5 of 5)	21638	NM_028333	72713	Mm.389206	NM_028333	ENSMUSG00000033544	Angptl1	2810039D03Rik|ANG3|ANGPT3|ANGY|ARP1	angiopoietin-like 1	protein-coding
chr1-5	chr1	38664880	38665188	+	103.3	0.976	promoter-TSS (NM_010678)	Intergenic	-79	NM_010678	16764	Mm.336679	NM_010678	ENSMUSG00000037138	Aff3	3222402O04Rik|A730046J16|LAF-4|Laf4	AF4/FMR2 family, member 3	protein-coding
chr1-507	chr1	59997382	59997690	+	7.67	0.702	exon (NM_027407, exon 10 of 11)	exon (NM_027407, exon 10 of 11)	45551	NM_027407	70375	Mm.17834	NM_027407	ENSMUSG00000026018	Ica1l	1700030B17Rik|Als2cr15	islet cell autoantigen 1-like	protein-coding
chr1-51	chr1	37562024	37562332	+	37.7	0.941	Intergenic	Intergenic	-25919	NM_173870	269181	Mm.25861	NM_173870	ENSMUSG00000026110	Mgat4a	9530018I07Rik|GnT-IVa|glcNAc-T-IVa	mannoside acetylglucosaminyltransferase 4, isoenzyme A	protein-coding
chr1-52	chr1	106162689	106162997	+	38.3	0.88	intron (NR_040630, intron 2 of 2)	intron (NR_040630, intron 2 of 2)	8681	NR_040630	626049	Mm.247410	NR_040630	ENSMUSG00000101583	Gm20753	-	predicted gene, 20753	ncRNA
chr1-522	chr1	54914527	54914835	+	9.2	0.788	intron (NM_001081433, intron 1 of 27)	intron (NM_001081433, intron 1 of 27)	11706	NM_001081433	329154	Mm.397910	NM_001081433	ENSMUSG00000052331	Ankrd44	4930444A19Rik|A130096K20|E130014H08Rik|PP6-ARS-B	ankyrin repeat domain 44	protein-coding
chr1-53	chr1	54586255	54586563	+	34	0.948	Intergenic	L1MB3|LINE|L1	-28725	NM_001163314	241062	Mm.103539	NM_175508	ENSMUSG00000073678	Pgap1	5033403E17Rik|9030223K07Rik|A530084K22|D230012E17Rik|oto	post-GPI attachment to proteins 1	protein-coding
chr1-536	chr1	157054723	157055031	+	8.51	0.756	Intergenic	L1ME3B|LINE|L1	53768	NM_028540	73435	Mm.116705	NM_028540	ENSMUSG00000026592	Tex35	1700057K13Rik	testis expressed 35	protein-coding
chr1-541	chr1	192081063	192081371	+	8.65	0.813	intron (NM_011633, intron 1 of 7)	intron (NM_011633, intron 1 of 9)	11347	NM_011633	22033	Mm.380491	NM_011633		Traf5	-	TNF receptor-associated factor 5	protein-coding
chr1-543	chr1	86265202	86265510	+	8.65	0.711	intron (NM_030184, intron 23 of 24)	intron (NM_030184, intron 23 of 24)	-37865	NM_145222	227327	Mm.86467	NM_145222	ENSMUSG00000079445	B3gnt7	C330001H22Rik|beta-3GnT7	UDP-GlcNAc:betaGal beta-1,3-N-acetylglucosaminyltransferase 7	protein-coding
chr1-545	chr1	106695793	106696101	+	8.09	0.746	intron (NM_009741, intron 1 of 1)	ORR1F|LTR|ERVL-MaLR	18343	NM_177410	12043	Mm.257460	NM_009741	ENSMUSG00000057329	Bcl2	AW986256|Bcl-2|C430015F12Rik|D630044D05Rik|D830018M01Rik	B cell leukemia/lymphoma 2	protein-coding
chr1-550	chr1	54637361	54637669	+	9.34	0.84	Intergenic	Intergenic	-79831	NM_001163314	241062	Mm.103539	NM_175508	ENSMUSG00000073678	Pgap1	5033403E17Rik|9030223K07Rik|A530084K22|D230012E17Rik|oto	post-GPI attachment to proteins 1	protein-coding
chr1-552	chr1	85838112	85838420	+	8.79	0.827	intron (NM_133781, intron 4 of 8)	intron (NM_133781, intron 4 of 8)	44819	NM_133781	12283	Mm.26135	NM_133781	ENSMUSG00000036707	Cab39	AA408805|AA960512|C78372|MO25|MO25alpha	calcium binding protein 39	protein-coding
chr1-558	chr1	130864249	130864557	+	7.67	0.707	Intergenic	Intergenic	-1374	NM_026976	69169	Mm.46042	NM_026976	ENSMUSG00000042474	Fcmr	1810037B05Rik|Faim3|FcmuR|Toso	Fc fragment of IgM receptor	protein-coding
chr1-561	chr1	172522495	172522803	+	7.67	0.815	intron (NM_027972, intron 1 of 11)	intron (NM_027972, intron 1 of 11)	1519	NM_027972	71870	Mm.78373	NM_027972	ENSMUSG00000026546	Cfap45	1700028D05Rik|Ccdc19|Nesg1	cilia and flagella associated protein 45	protein-coding
chr1-583	chr1	183930683	183930991	+	7.53	0.726	Intergenic	Intergenic	103161	NM_028516	73363	Mm.50115	NM_028516	ENSMUSG00000044854	1700056E22Rik	-	RIKEN cDNA 1700056E22 gene	protein-coding
chr1-585	chr1	160053018	160053326	+	8.51	0.626	intron (NR_028111, intron 1 of 2)	intron (NM_001162896, intron 1 of 2)	8792	NR_028111	67647	Mm.171518	NM_001024470	ENSMUSG00000090394	4930523C07Rik	-	RIKEN cDNA 4930523C07 gene	protein-coding
chr1-588	chr1	138191980	138192288	+	8.51	0.744	Intergenic	Intergenic	-16829	NM_001268286	19264	Mm.391573	NM_011210	ENSMUSG00000026395	Ptprc	B220|CD45R|Cd45|L-CA|Ly-5|Lyt-4|T200|loc	protein tyrosine phosphatase, receptor type, C	protein-coding
chr1-595	chr1	60898288	60898596	+	8.09	0.671	Intergenic	Intergenic	-10583	NM_009843	12477	Mm.390	NM_009843	ENSMUSG00000026011	Ctla4	Cd152|Ctla-4|Ly-56	cytotoxic T-lymphocyte-associated protein 4	protein-coding
chr1-60	chr1	14196622	14196930	+	33.3	0.965	intron (NM_001252192, intron 11 of 16)	intron (NM_001310459, intron 12 of 17)	113423	NM_010164	14048	Mm.250185	NM_010164	ENSMUSG00000025932	Eya1	bor	EYA transcriptional coactivator and phosphatase 1	protein-coding
chr1-61	chr1	155091328	155091636	+	35.8	0.873	Intergenic	Intergenic	8154	NM_010500	15939	Mm.12246	NM_010500	ENSMUSG00000056708	Ier5	-	immediate early response 5	protein-coding
chr1-62	chr1	157517407	157517715	+	31.4	0.918	intron (NM_033354, intron 2 of 27)	intron (NM_033354, intron 2 of 27)	-8609	NM_001159986	89867	Mm.87114	NM_033354	ENSMUSG00000026589	Sec16b	Lztr2|Rgpr|Rgpr-p117	SEC16 homolog B (S. cerevisiae)	protein-coding
chr1-625	chr1	153632751	153633059	+	7.67	0.873	Intergenic	Lx8|LINE|L1	-20132	NM_026380	67792	Mm.379143	NM_026380	ENSMUSG00000042671	Rgs8	6530413N01Rik	regulator of G-protein signaling 8	protein-coding
chr1-63	chr1	95590147	95590455	+	33.2	0.873	3' UTR (NM_009183, exon 5 of 5)	3' UTR (NM_009183, exon 5 of 5)	77293	NM_009183	20452	Mm.306228	NM_009183	ENSMUSG00000040710	St8sia4	PST|PST-1|SIAT8-D|ST8SiaIV|Siat8d	ST8 alpha-N-acetyl-neuraminide alpha-2,8-sialyltransferase 4	protein-coding
chr1-632	chr1	154823127	154823435	+	7.25	0.815	Intergenic	Intergenic	-97361	NM_009782	12290	Mm.267517	NM_009782	ENSMUSG00000004110	Cacna1e	A430040I15|BII|Cach6|Cacnl1a6|Cav2.3|Cchra1|alpha1E	calcium channel, voltage-dependent, R type, alpha 1E subunit	protein-coding
chr1-64	chr1	14104556	14104864	+	36.3	0.947	Intergenic	Intergenic	205489	NM_010164	14048	Mm.250185	NM_010164	ENSMUSG00000025932	Eya1	bor	EYA transcriptional coactivator and phosphatase 1	protein-coding
chr1-668	chr1	191250075	191250383	+	6.83	0.746	Intergenic	Intergenic	-66896	NM_007498	11910	Mm.2706	NM_007498	ENSMUSG00000026628	Atf3	LRG-21	activating transcription factor 3	protein-coding
chr1-671	chr1	38495365	38495673	+	6.28	0.828	intron (NM_010678, intron 5 of 22)	B3A|SINE|B2	169436	NM_010678	16764	Mm.336679	NM_010678	ENSMUSG00000037138	Aff3	3222402O04Rik|A730046J16|LAF-4|Laf4	AF4/FMR2 family, member 3	protein-coding
chr1-7	chr1	106552911	106553219	+	100.1	0.974	intron (NM_009741, intron 1 of 1)	intron (NM_009741, intron 1 of 1)	161225	NM_177410	12043	Mm.257460	NM_009741	ENSMUSG00000057329	Bcl2	AW986256|Bcl-2|C430015F12Rik|D630044D05Rik|D830018M01Rik	B cell leukemia/lymphoma 2	protein-coding
chr1-700	chr1	177332946	177333254	+	8.51	0.8	Intergenic	Intergenic	-84333	NM_011785	23797	Mm.235194	NM_011785	ENSMUSG00000019699	Akt3	AI851531|D930002M15Rik|Nmf350	thymoma viral proto-oncogene 3	protein-coding
chr1-71	chr1	40081058	40081366	+	30.1	0.912	intron (NR_037980, intron 3 of 3)	MTC|LTR|ERVL-MaLR	-3556	NM_010555	16178	Mm.1349	NM_010555	ENSMUSG00000026073	Il1r2	CD121b|Il1r-2	interleukin 1 receptor, type II	protein-coding
chr1-721	chr1	157095548	157095856	+	6.97	0.817	Intergenic	MLT1D|LTR|ERVL-MaLR	12943	NM_028540	73435	Mm.116705	NM_028540	ENSMUSG00000026592	Tex35	1700057K13Rik	testis expressed 35	protein-coding
chr1-737	chr1	156890234	156890542	+	6.41	0.789	intron (NM_001159965, intron 4 of 19)	intron (NM_001159967, intron 4 of 18)	48999	NM_001159966	78255	Mm.28376	NM_023884	ENSMUSG00000026594	Ralgps2	1810020P17Rik|2210408F11Rik|4921528G01Rik|9130014M22Rik|AU043409|AW046161	Ral GEF with PH domain and SH3 binding motif 2	protein-coding
chr1-74	chr1	153415018	153415326	+	28.4	0.9	promoter-TSS (NR_033736)	promoter-TSS (NR_033736)	-939	NR_033736	626058	Mm.31556	NM_001177359		E330020D12Rik	EG626058|F430003O07Rik|Gm6648	Riken cDNA E330020D12 gene	ncRNA
chr1-764	chr1	64302908	64303216	+	6	0.627	Intergenic	Intergenic	-181673	NM_033563	93691	Mm.29466	NM_033563	ENSMUSG00000025959	Klf7	9830124P08Rik	Kruppel-like factor 7 (ubiquitous)	protein-coding
chr1-773	chr1	59913869	59914177	+	5.72	0.7	intron (NM_001037725, intron 1 of 7)	intron (NM_001037725, intron 1 of 7)	1017	NM_001037725	72750	Mm.258250	NM_001037725	ENSMUSG00000041040	Fam117b	2810425F24Rik|6330416D14Rik|Als2cr13	family with sequence similarity 117, member B	protein-coding
chr1-79	chr1	100144172	100144480	+	29.6	0.895	intron (NM_172851, intron 8 of 23)	intron (NM_172851, intron 8 of 23)	371561	NM_172851	241175	Mm.251301	NM_172851	ENSMUSG00000067028	Cntnap5b	C230078M14Rik|Caspr5-2	contactin associated protein-like 5B	protein-coding
chr1-809	chr1	64087947	64088255	+	5.58	0.725	intron (NM_033563, intron 1 of 3)	intron (NM_033563, intron 1 of 3)	33288	NM_033563	93691	Mm.29466	NM_033563	ENSMUSG00000025959	Klf7	9830124P08Rik	Kruppel-like factor 7 (ubiquitous)	protein-coding
chr1-84	chr1	153803547	153803855	+	27.2	0.889	intron (NM_001243223, intron 13 of 20)	intron (NM_001243223, intron 13 of 20)	40440	NM_001243223	240816	Mm.329340	NM_001243223	ENSMUSG00000042641	Rgsl1	4930415K13Rik|Gm202|Rgsl2	regulator of G-protein signaling like 1	protein-coding
chr1-842	chr1	86144565	86144873	+	6.28	0.9	Intergenic	Intergenic	-10061	NM_030184	78795	Mm.379264	NM_027456	ENSMUSG00000062590	Armc9	3830422A13Rik|4831423D23Rik|4930438O05Rik|5730415N24Rik	armadillo repeat containing 9	protein-coding
chr1-844	chr1	193201359	193201667	+	6.69	0.671	promoter-TSS (NM_153137)	promoter-TSS (NM_153137)	33	NM_153137	215243	Mm.261259	NM_153137	ENSMUSG00000037318	Traf3ip3	6030423D04Rik|AI115021|T3jam	TRAF3 interacting protein 3	protein-coding
chr1-886	chr1	183667864	183668172	+	5.72	0.848	Intergenic	Intergenic	249515	NM_030175	78772	Mm.29003	NM_030175	ENSMUSG00000053461	Hhipl2	4930507C10Rik|AW208802|Hhip3	hedgehog interacting protein-like 2	protein-coding
chr1-892	chr1	62715806	62716114	+	6.69	0.797	intron (NM_010939, intron 1 of 15)	intron (NM_001077405, intron 1 of 15)	12643	NM_001077403	18187	Mm.266341	NM_010939	ENSMUSG00000025969	Nrp2	1110048P06Rik|Np-2|Np2|Npn-2|Npn2	neuropilin 2	protein-coding
chr1-93	chr1	62721348	62721656	+	24.5	0.877	intron (NM_001077407, intron 2 of 15)	intron (NM_001077405, intron 2 of 15)	18185	NM_001077403	18187	Mm.266341	NM_010939	ENSMUSG00000025969	Nrp2	1110048P06Rik|Np-2|Np2|Npn-2|Npn2	neuropilin 2	protein-coding
chr1-94	chr1	39895535	39895843	+	26.8	0.943	Intergenic	Intergenic	-5224	NM_001252202	26921	Mm.491139	NM_008696	ENSMUSG00000026074	Map4k4	9430080K19Rik|AU043147|AU045934|AW046177|HGK|Nik	mitogen-activated protein kinase kinase kinase kinase 4	protein-coding
chr1-955	chr1	153375408	153375716	+	6.55	0.772	Intergenic	Intergenic	38671	NR_033736	626058	Mm.31556	NM_001177359		E330020D12Rik	EG626058|F430003O07Rik|Gm6648	Riken cDNA E330020D12 gene	ncRNA
chr1-984	chr1	46849893	46850201	+	6.97	0.869	intron (NM_172653, intron 1 of 9)	intron (NM_172653, intron 1 of 9)	3462	NM_172653	227059	Mm.233889	NM_172653	ENSMUSG00000025986	Slc39a10	2900042E17Rik|5430433I10|mKIAA1265	solute carrier family 39 (zinc transporter), member 10	protein-coding
chr1-99	chr1	189799026	189799334	+	24.5	0.923	intron (NM_008976, intron 3 of 18)	intron (NM_008976, intron 3 of 18)	70912	NM_008976	19250	Mm.4498	NM_008976	ENSMUSG00000026604	Ptpn14	C130080N23Rik|OTTMUSG00000022087|PTP36	protein tyrosine phosphatase, non-receptor type 14	protein-coding
chr10-10	chr10	78087214	78087522	+	69.7	0.888	Intergenic	Intergenic	18000	NM_015790	50723	Mm.17819	NM_015790	ENSMUSG00000000732	Icosl	AU044799|B7-H2|B7RP-1|B7h|BG071784|GI50|GL50|GL50-B|ICOS-L|Icoslg|LICOS|Ly115l|mKIAA0653	icos ligand	protein-coding
chr10-100	chr10	13993473	13993781	+	18.8	0.932	intron (NM_010437, intron 1 of 8)	intron (NM_010437, intron 1 of 8)	27248	NM_010437	15273	Mm.42157	NM_010437	ENSMUSG00000015501	Hivep2	Gm20114|MIBP1|Schnurri-2|Shn-2	human immunodeficiency virus type I enhancer binding protein 2	protein-coding
chr10-106	chr10	78092734	78093042	+	17.7	0.887	Intergenic	Intergenic	23520	NM_015790	50723	Mm.17819	NM_015790	ENSMUSG00000000732	Icosl	AU044799|B7-H2|B7RP-1|B7h|BG071784|GI50|GL50|GL50-B|ICOS-L|Icoslg|LICOS|Ly115l|mKIAA0653	icos ligand	protein-coding
chr10-113	chr10	14086161	14086469	+	18.8	0.731	intron (NM_010437, intron 2 of 8)	intron (NM_010437, intron 2 of 8)	119936	NM_010437	15273	Mm.42157	NM_010437	ENSMUSG00000015501	Hivep2	Gm20114|MIBP1|Schnurri-2|Shn-2	human immunodeficiency virus type I enhancer binding protein 2	protein-coding
chr10-124	chr10	42436887	42437195	+	17.4	0.829	intron (NM_145743, intron 3 of 12)	intron (NM_145743, intron 3 of 12)	41524	NM_145743	215951	Mm.89646	NM_145743	ENSMUSG00000038302	Lace1	CG8520	lactation elevated 1	protein-coding
chr10-126	chr10	94605523	94605831	+	15.8	0.85	Intergenic	Intergenic	29414	NM_177026	319880	Mm.23047	NM_172051	ENSMUSG00000020023	Tmcc3	AW488095|C630016B22Rik|C88213|Tmcc1	transmembrane and coiled coil domains 3	protein-coding
chr10-136	chr10	127421540	127421848	+	15.8	0.886	intron (NM_027900, intron 1 of 23)	intron (NM_027900, intron 1 of 23)	827	NM_001168293	71750	Mm.29342	NM_027900	ENSMUSG00000025404	R3hdm2	1300003K24Rik|AU041262|mKIAA1002	R3H domain containing 2	protein-coding
chr10-138	chr10	60168451	60168759	+	15.9	0.8	Intergenic	Intergenic	50655	NM_016803	53374	Mm.12866	NM_016803	ENSMUSG00000057337	Chst3	C6ST|C6ST-1|GST-0	carbohydrate (chondroitin 6/keratan) sulfotransferase 3	protein-coding
chr10-139	chr10	96370919	96371227	+	17.3	0.78	Intergenic	Intergenic	-245928	NM_007569	12226	Mm.23811	NM_007569	ENSMUSG00000036478	Btg1	AI426953|AW546738	B cell translocation gene 1, anti-proliferative	protein-coding
chr10-14	chr10	130276553	130276861	+	61.1	0.927	intron (NM_007501, intron 1 of 1)	intron (NM_007501, intron 1 of 1)	3533	NM_007501	11923	Mm.10695	NM_007501	ENSMUSG00000048015	Neurod4	AI846749|ATH-3|Atoh3|MATH-3|Math3|bHLHa4	neurogenic differentiation 4	protein-coding
chr10-148	chr10	96331150	96331458	+	15.3	0.782	Intergenic	MER5B|DNA|hAT-Charlie	-285697	NM_007569	12226	Mm.23811	NM_007569	ENSMUSG00000036478	Btg1	AI426953|AW546738	B cell translocation gene 1, anti-proliferative	protein-coding
chr10-16	chr10	39493028	39493336	+	58	0.961	intron (NM_008054, intron 3 of 13)	intron (NM_001122893, intron 3 of 13)	-119752	NM_134000	103213	Mm.436686	NM_134000	ENSMUSG00000019842	Traf3ip2	AI429613|Act1|CIKS	TRAF3 interacting protein 2	protein-coding
chr10-161	chr10	14087328	14087636	+	16.3	0.852	intron (NM_010437, intron 2 of 8)	intron (NM_010437, intron 2 of 8)	121103	NM_010437	15273	Mm.42157	NM_010437	ENSMUSG00000015501	Hivep2	Gm20114|MIBP1|Schnurri-2|Shn-2	human immunodeficiency virus type I enhancer binding protein 2	protein-coding
chr10-169	chr10	14174280	14174588	+	13.5	0.88	Intergenic	Intergenic	208055	NM_010437	15273	Mm.42157	NM_010437	ENSMUSG00000015501	Hivep2	Gm20114|MIBP1|Schnurri-2|Shn-2	human immunodeficiency virus type I enhancer binding protein 2	protein-coding
chr10-177	chr10	96605947	96606255	+	12.3	0.798	Intergenic	Intergenic	-10900	NM_007569	12226	Mm.23811	NM_007569	ENSMUSG00000036478	Btg1	AI426953|AW546738	B cell translocation gene 1, anti-proliferative	protein-coding
chr10-187	chr10	19015261	19015569	+	11.4	0.72	promoter-TSS (NM_009397)	promoter-TSS (NM_009397)	-5	NM_009397	21929	Mm.116683	NM_009397	ENSMUSG00000019850	Tnfaip3	A20|Tnfip3	tumor necrosis factor, alpha-induced protein 3	protein-coding
chr10-188	chr10	19939216	19939524	+	11.4	0.792	intron (NM_008580, intron 1 of 29)	intron (NM_008580, intron 1 of 29)	4844	NM_008580	26408	Mm.6595	NM_008580	ENSMUSG00000071369	Map3k5	7420452D20Rik|ASK|ASK1|MAPKKK5|Mekk5	mitogen-activated protein kinase kinase kinase 5	protein-coding
chr10-2	chr10	43818600	43818908	+	131.1	0.967	Intergenic	Intergenic	72596	NR_040581	69443	Mm.484042	NR_040581	ENSMUSG00000111422	1700027J07Rik	-	RIKEN cDNA 1700027J07 gene	ncRNA
chr10-205	chr10	81604862	81605170	+	10.9	0.794	Intergenic	Intergenic	-1292	NR_030677	268319	Mm.131825	NM_001033363	ENSMUSG00000074862	BC025920	-	zinc finger protein pseudogene	pseudo
chr10-215	chr10	67215177	67215485	+	11.3	0.904	5' UTR (NM_001242396, exon 3 of 25)	exon (NM_207221, exon 4 of 26)	29581	NM_001242396	108829	Mm.23846	NM_207221	ENSMUSG00000037876	Jmjd1c	5430433L24Rik|D630035I23Rik|Jmjdic|TRIP8	jumonji domain containing 1C	protein-coding
chr10-217	chr10	95850485	95850793	+	10.7	0.814	Intergenic	Intergenic	-90024	NM_001001932	216238	Mm.210035	NM_001001932	ENSMUSG00000036499	Eea1	A430109M19Rik|B230358H09Rik|ZFYVE2	early endosome antigen 1	protein-coding
chr10-243	chr10	82167752	82168060	+	9.06	0.831	Intergenic	Intergenic	39893	NM_001163064	216177	Mm.482395	NM_001163064	ENSMUSG00000078435	AU041133	-	expressed sequence AU041133	protein-coding
chr10-245	chr10	83005018	83005326	+	11	0.824	intron (NM_021439, intron 1 of 2)	intron (NM_021439, intron 1 of 2)	19675	NM_021439	58250	Mm.360747	NM_021439	ENSMUSG00000034612	Chst11	1110020P09Rik|C4ST|C4ST-1|C4ST1|C4s	carbohydrate sulfotransferase 11	protein-coding
chr10-249	chr10	96638583	96638891	+	10	0.892	Intergenic	Intergenic	21736	NM_007569	12226	Mm.23811	NM_007569	ENSMUSG00000036478	Btg1	AI426953|AW546738	B cell translocation gene 1, anti-proliferative	protein-coding
chr10-253	chr10	96416620	96416928	+	11	0.84	Intergenic	RMER15-int|LTR|ERVL	-200227	NM_007569	12226	Mm.23811	NM_007569	ENSMUSG00000036478	Btg1	AI426953|AW546738	B cell translocation gene 1, anti-proliferative	protein-coding
chr10-255	chr10	128744676	128744984	+	11.3	0.824	promoter-TSS (NM_016811)	promoter-TSS (NM_016811)	-774	NM_016811	13139	Mm.291235	NM_016811	ENSMUSG00000025357	Dgka	80kDa|AW146112|Dagk1	diacylglycerol kinase, alpha	protein-coding
chr10-259	chr10	67484381	67484689	+	9.9	0.899	Intergenic	Lx5|LINE|L1	-53334	NM_010118	13654	Mm.290421	NM_010118	ENSMUSG00000037868	Egr2	Egr-2|Krox-20|Krox20|NGF1-B|Zfp-25|Zfp-6	early growth response 2	protein-coding
chr10-299	chr10	82937088	82937396	+	8.92	0.721	Intergenic	LTR82A|LTR|ERVL	-48255	NM_021439	58250	Mm.360747	NM_021439	ENSMUSG00000034612	Chst11	1110020P09Rik|C4ST|C4ST-1|C4ST1|C4s	carbohydrate sulfotransferase 11	protein-coding
chr10-300	chr10	83094841	83095149	+	9.76	0.89	intron (NM_021439, intron 2 of 2)	MIRb|SINE|MIR	109498	NM_021439	58250	Mm.360747	NM_021439	ENSMUSG00000034612	Chst11	1110020P09Rik|C4ST|C4ST-1|C4ST1|C4s	carbohydrate sulfotransferase 11	protein-coding
chr10-301	chr10	17022268	17022576	+	9.2	0.833	intron (NR_038020, intron 1 of 8)	intron (NR_038020, intron 1 of 8)	73360	NR_038020	100504235	Mm.84044	NR_038020	ENSMUSG00000101969	Gm20125	-	predicted gene, 20125	ncRNA
chr10-304	chr10	13964984	13965292	+	8.37	0.677	Intergenic	CpG	-1241	NM_010437	15273	Mm.42157	NM_010437	ENSMUSG00000015501	Hivep2	Gm20114|MIBP1|Schnurri-2|Shn-2	human immunodeficiency virus type I enhancer binding protein 2	protein-coding
chr10-306	chr10	83067984	83068292	+	8.65	0.686	intron (NM_021439, intron 1 of 2)	intron (NM_021439, intron 1 of 2)	82641	NM_021439	58250	Mm.360747	NM_021439	ENSMUSG00000034612	Chst11	1110020P09Rik|C4ST|C4ST-1|C4ST1|C4s	carbohydrate sulfotransferase 11	protein-coding
chr10-308	chr10	57758819	57759127	+	8.37	0.747	Intergenic	Intergenic	-25950	NM_021272	12140	Mm.3644	NM_021272	ENSMUSG00000019874	Fabp7	B-FABP|BFABP|Blbp|MRG	fatty acid binding protein 7, brain	protein-coding
chr10-31	chr10	7232874	7233182	+	36.8	0.96	Intergenic	Intergenic	-20791	NM_172546	215748	Mm.37984	NM_172546	ENSMUSG00000015202	Cnksr3	6820402C05|BC024086|Magi1	Cnksr family member 3	protein-coding
chr10-313	chr10	118882531	118882839	+	9.06	0.863	Intergenic	Intergenic	-13782	NM_001014390	69181	Mm.45565	NM_001014390	ENSMUSG00000028630	Dyrk2	1810038L18Rik	dual-specificity tyrosine-(Y)-phosphorylation regulated kinase 2	protein-coding
chr10-32	chr10	19068311	19068619	+	33.5	0.892	Intergenic	Intergenic	-53055	NM_009397	21929	Mm.116683	NM_009397	ENSMUSG00000019850	Tnfaip3	A20|Tnfip3	tumor necrosis factor, alpha-induced protein 3	protein-coding
chr10-329	chr10	118819949	118820257	+	8.79	0.877	Intergenic	Intergenic	48800	NM_001014390	69181	Mm.45565	NM_001014390	ENSMUSG00000028630	Dyrk2	1810038L18Rik	dual-specificity tyrosine-(Y)-phosphorylation regulated kinase 2	protein-coding
chr10-332	chr10	19167760	19168068	+	8.37	0.711	intron (NR_038022, intron 1 of 1)	intron (NR_038022, intron 1 of 1)	676	NR_038022	100504265	Mm.383417	NR_038021		Gm20139	-	predicted gene, 20139	ncRNA
chr10-335	chr10	128547307	128547615	+	7.39	0.679	TTS (NM_018860)	TTS (NM_018860)	283	NM_134003	103284	Mm.68289	NM_134003	ENSMUSG00000039810	Zc3h10	AI790326	zinc finger CCCH type containing 10	protein-coding
chr10-336	chr10	42897595	42897903	+	10	0.863	intron (NM_172938, intron 1 of 8)	intron (NM_172938, intron 1 of 8)	37237	NM_172938	268297	Mm.98731	NM_172938	ENSMUSG00000044770	Scml4	9330161D17|mFLJ00197	sex comb on midleg-like 4 (Drosophila)	protein-coding
chr10-337	chr10	93309605	93309913	+	8.79	0.726	intron (NM_013508, intron 1 of 4)	intron (NM_013508, intron 1 of 4)	1400	NM_013508	13713	Mm.4454	NM_013508	ENSMUSG00000008398	Elk3	D430049E23Rik|Erp|Etrp|Net|Sap-2	ELK3, member of ETS oncogene family	protein-coding
chr10-339	chr10	83215568	83215876	+	9.62	0.798	Intergenic	RMER1C|Other|Other	122095	NM_177388	338365	Mm.67073	NM_177388	ENSMUSG00000034591	Slc41a2	A230035L05Rik|SLC41A1-L1	solute carrier family 41, member 2	protein-coding
chr10-344	chr10	19116950	19117258	+	8.37	0.808	Intergenic	Intergenic	-24645	NR_038021	100504265	Mm.383417	NR_038021		Gm20139	-	predicted gene, 20139	ncRNA
chr10-345	chr10	121488594	121488902	+	7.67	0.744	Intergenic	Intergenic	-12498	NM_138956	192678	Mm.41265	NM_138956	ENSMUSG00000025795	Rassf3	AW212023|AW322379	Ras association (RalGDS/AF-6) domain family member 3	protein-coding
chr10-367	chr10	105575252	105575560	+	8.23	0.779	promoter-TSS (NM_177368)	promoter-TSS (NM_177368)	855	NR_038032	327812	Mm.191660	NR_038032	ENSMUSG00000085282	Gm15663	9330159K06|OTTMUSG00000025047	predicted gene 15663	ncRNA
chr10-395	chr10	78480932	78481240	+	7.95	0.714	Intergenic	Intergenic	-16138	NM_172134	216134	Mm.206159	NM_172134	ENSMUSG00000032788	Pdxk	2310036D04Rik|AA119688|C77999	pyridoxal (pyridoxine, vitamin B6) kinase	protein-coding
chr10-399	chr10	96391683	96391991	+	7.67	0.836	Intergenic	Intergenic	-225164	NM_007569	12226	Mm.23811	NM_007569	ENSMUSG00000036478	Btg1	AI426953|AW546738	B cell translocation gene 1, anti-proliferative	protein-coding
chr10-403	chr10	78069830	78070138	+	7.53	0.712	intron (NM_015790, intron 1 of 6)	intron (NM_015790, intron 1 of 6)	616	NM_015790	50723	Mm.17819	NM_015790	ENSMUSG00000000732	Icosl	AU044799|B7-H2|B7RP-1|B7h|BG071784|GI50|GL50|GL50-B|ICOS-L|Icoslg|LICOS|Ly115l|mKIAA0653	icos ligand	protein-coding
chr10-404	chr10	117867298	117867606	+	6.28	0.746	Intergenic	Intergenic	-21478	NM_024457	215449	Mm.233009	NM_024457	ENSMUSG00000052681	Rap1b	2810443E11Rik	RAS related protein 1b	protein-coding
chr10-408	chr10	83385414	83385722	+	6.55	0.904	Intergenic	Intergenic	25347	NM_026579	28109	Mm.196210	NM_026579	ENSMUSG00000020255	D10Wsu102e	AI747614|C430041I18Rik	DNA segment, Chr 10, Wayne State University 102, expressed	protein-coding
chr10-412	chr10	78105504	78105812	+	6.97	0.685	Intergenic	L1MB3|LINE|L1	36290	NM_015790	50723	Mm.17819	NM_015790	ENSMUSG00000000732	Icosl	AU044799|B7-H2|B7RP-1|B7h|BG071784|GI50|GL50|GL50-B|ICOS-L|Icoslg|LICOS|Ly115l|mKIAA0653	icos ligand	protein-coding
chr10-423	chr10	20003064	20003372	+	6.41	0.836	intron (NM_008580, intron 2 of 29)	intron (NM_008580, intron 2 of 29)	68692	NM_008580	26408	Mm.6595	NM_008580	ENSMUSG00000071369	Map3k5	7420452D20Rik|ASK|ASK1|MAPKKK5|Mekk5	mitogen-activated protein kinase kinase kinase 5	protein-coding
chr10-438	chr10	43752087	43752395	+	6.97	0.746	intron (NR_040581, intron 1 of 3)	intron (NR_040581, intron 1 of 3)	6083	NR_040581	69443	Mm.484042	NR_040581	ENSMUSG00000111422	1700027J07Rik	-	RIKEN cDNA 1700027J07 gene	ncRNA
chr10-454	chr10	128804399	128804707	+	6.55	0.722	promoter-TSS (NM_178066)	promoter-TSS (NM_178066)	-183	NM_178066	73827	Mm.24630	NM_178066	ENSMUSG00000047090	Tmem198b	1110012D08Rik	transmembrane protein 198b	protein-coding
chr10-460	chr10	125273635	125273943	+	6.97	0.685	intron (NM_011391, intron 4 of 6)	intron (NM_011391, intron 4 of 6)	54746	NM_011391	20503	Mm.29161	NM_011391	ENSMUSG00000020102	Slc16a7	4921534N07Rik|Mct2	solute carrier family 16 (monocarboxylic acid transporters), member 7	protein-coding
chr10-49	chr10	60162613	60162921	+	27.2	0.704	Intergenic	LTRIS2|LTR|ERV1	56493	NM_016803	53374	Mm.12866	NM_016803	ENSMUSG00000057337	Chst3	C6ST|C6ST-1|GST-0	carbohydrate (chondroitin 6/keratan) sulfotransferase 3	protein-coding
chr10-503	chr10	14186350	14186658	+	6.55	0.703	Intergenic	Intergenic	220125	NM_010437	15273	Mm.42157	NM_010437	ENSMUSG00000015501	Hivep2	Gm20114|MIBP1|Schnurri-2|Shn-2	human immunodeficiency virus type I enhancer binding protein 2	protein-coding
chr10-51	chr10	96266287	96266595	+	31.2	0.848	Intergenic	Intergenic	325778	NM_001001932	216238	Mm.210035	NM_001001932	ENSMUSG00000036499	Eea1	A430109M19Rik|B230358H09Rik|ZFYVE2	early endosome antigen 1	protein-coding
chr10-52	chr10	80024271	80024579	+	27.3	0.881	intron (NM_001142701, intron 10 of 22)	intron (NM_001347074, intron 10 of 22)	4750	NM_027521	70719	Mm.243954	NM_027521	ENSMUSG00000035697	Hmha1	6330406L22Rik|AW539505|Ha-1	histocompatibility (minor) HA-1	protein-coding
chr10-533	chr10	99711670	99711978	+	6.69	0.762	Intergenic	Intergenic	47834	NM_027945	71832	Mm.483162	NM_027945	ENSMUSG00000046934	Csl	1700007H16Rik	citrate synthase like	protein-coding
chr10-539	chr10	26364404	26364712	+	5.72	0.772	intron (NM_172787, intron 1 of 21)	intron (NM_172787, intron 1 of 21)	10627	NM_172787	237339	Mm.338439	NM_172787	ENSMUSG00000039089	L3mbtl3	AI481284|MBT-1	l(3)mbt-like 3 (Drosophila)	protein-coding
chr10-54	chr10	82935030	82935338	+	29.1	0.86	Intergenic	Intergenic	-50313	NM_021439	58250	Mm.360747	NM_021439	ENSMUSG00000034612	Chst11	1110020P09Rik|C4ST|C4ST-1|C4ST1|C4s	carbohydrate sulfotransferase 11	protein-coding
chr10-541	chr10	96471460	96471768	+	6.83	0.676	Intergenic	Intergenic	-145387	NM_007569	12226	Mm.23811	NM_007569	ENSMUSG00000036478	Btg1	AI426953|AW546738	B cell translocation gene 1, anti-proliferative	protein-coding
chr10-560	chr10	96633145	96633453	+	5.58	0.754	Intergenic	Intergenic	16298	NM_007569	12226	Mm.23811	NM_007569	ENSMUSG00000036478	Btg1	AI426953|AW546738	B cell translocation gene 1, anti-proliferative	protein-coding
chr10-57	chr10	95371925	95372233	+	26.9	0.855	Intergenic	Intergenic	35803	NR_045337	69629	Mm.250542	NR_045337	ENSMUSG00000100550	2310039L15Rik	-	RIKEN cDNA 2310039L15 gene	ncRNA
chr10-58	chr10	93070714	93071022	+	25.7	0.879	Intergenic	intron (NM_001347060, intron 1 of 67)	-90008	NM_146239	237459	Mm.217404	NM_146239	ENSMUSG00000020015	Cdk17	6430598J10Rik|Pctk2	cyclin-dependent kinase 17	protein-coding
chr10-59	chr10	96374280	96374588	+	27.1	0.747	Intergenic	L1MCa|LINE|L1	-242567	NM_007569	12226	Mm.23811	NM_007569	ENSMUSG00000036478	Btg1	AI426953|AW546738	B cell translocation gene 1, anti-proliferative	protein-coding
chr10-596	chr10	16652464	16652772	+	6	0.768	Intergenic	L1MC|LINE|L1	443164	NR_038020	100504235	Mm.84044	NR_038020	ENSMUSG00000101969	Gm20125	-	predicted gene, 20125	ncRNA
chr10-65	chr10	60219930	60220238	+	25.1	0.906	promoter-TSS (NM_016803)	promoter-TSS (NM_016803)	-824	NM_016803	53374	Mm.12866	NM_016803	ENSMUSG00000057337	Chst3	C6ST|C6ST-1|GST-0	carbohydrate (chondroitin 6/keratan) sulfotransferase 3	protein-coding
chr10-66	chr10	16996875	16997183	+	24.1	0.889	intron (NR_038020, intron 1 of 8)	intron (NR_038020, intron 1 of 8)	98753	NR_038020	100504235	Mm.84044	NR_038020	ENSMUSG00000101969	Gm20125	-	predicted gene, 20125	ncRNA
chr10-670	chr10	116582870	116583178	+	6.28	0.746	Intergenic	Intergenic	-1513	NM_001037848	72068	Mm.351553	NM_028082	ENSMUSG00000020166	Cnot2	2600016M12Rik|2810470K03Rik|AA537049|AA959607|AW557563|C79650	CCR4-NOT transcription complex, subunit 2	protein-coding
chr10-8	chr10	13946525	13946833	+	74.3	0.939	Intergenic	Intergenic	-19700	NM_010437	15273	Mm.42157	NM_010437	ENSMUSG00000015501	Hivep2	Gm20114|MIBP1|Schnurri-2|Shn-2	human immunodeficiency virus type I enhancer binding protein 2	protein-coding
chr10-83	chr10	78063214	78063522	+	22.3	0.908	3' UTR (NM_001081695, exon 14 of 14)	3' UTR (NM_019448, exon 13 of 13)	-6000	NM_015790	50723	Mm.17819	NM_015790	ENSMUSG00000000732	Icosl	AU044799|B7-H2|B7RP-1|B7h|BG071784|GI50|GL50|GL50-B|ICOS-L|Icoslg|LICOS|Ly115l|mKIAA0653	icos ligand	protein-coding
chr10-84	chr10	96430201	96430509	+	23.1	0.915	Intergenic	Intergenic	-186646	NM_007569	12226	Mm.23811	NM_007569	ENSMUSG00000036478	Btg1	AI426953|AW546738	B cell translocation gene 1, anti-proliferative	protein-coding
chr10-88	chr10	128263417	128263725	+	21.5	0.812	Intergenic	Intergenic	-4426	NM_133997	103161	Mm.26513	NM_133997	ENSMUSG00000047631	Apof	AI255964	apolipoprotein F	protein-coding
chr10-9	chr10	14207666	14207974	+	77.8	0.978	Intergenic	Intergenic	241441	NM_010437	15273	Mm.42157	NM_010437	ENSMUSG00000015501	Hivep2	Gm20114|MIBP1|Schnurri-2|Shn-2	human immunodeficiency virus type I enhancer binding protein 2	protein-coding
chr11-10	chr11	44765065	44765373	+	77.1	0.88	intron (NM_007897, intron 6 of 15)	intron (NM_007897, intron 6 of 15)	147085	NM_007897	13591	Mm.439662	NM_007897	ENSMUSG00000057098	Ebf1	Ebf|O/E-1|OE-1|Olf-1|Olf1	early B cell factor 1	protein-coding
chr11-106	chr11	48843318	48843626	+	23	0.884	intron (NM_053166, intron 2 of 6)	intron (NM_001347446, intron 2 of 6)	17334	NM_053166	94089	Mm.390335	NM_053166	ENSMUSG00000040350	Trim7	AI790312	tripartite motif-containing 7	protein-coding
chr11-109	chr11	55154994	55155302	+	24.1	0.833	Intergenic	L1_Rod|LINE|L1	-3442	NM_172258	215332	Mm.87054	NM_172258	ENSMUSG00000049491	Slc36a3	PAT3|TRAMD2|tramdorin2	solute carrier family 36 (proton/amino acid symporter), member 3	protein-coding
chr11-112	chr11	69409485	69409793	+	21.8	0.812	intron (NM_001017426, intron 1 of 22)	intron (NM_001017426, intron 1 of 22)	4036	NM_001017426	216850	Mm.261201	NM_001017426	ENSMUSG00000018476	Kdm6b	1700064E03Rik|BC038313|Jmjd3|mKIAA0346	KDM1 lysine (K)-specific demethylase 6B	protein-coding
chr11-113	chr11	119955015	119955323	+	23.6	0.923	intron (NM_130862, intron 1 of 13)	intron (NM_001037754, intron 1 of 13)	12077	NM_001037754	108100	Mm.197534	NM_130862	ENSMUSG00000025372	Baiap2	IRSp53|R75030	brain-specific angiogenesis inhibitor 1-associated protein 2	protein-coding
chr11-115	chr11	24258394	24258702	+	22.5	0.947	Intergenic	Intergenic	177853	NM_001159290	14025	Mm.53687	NM_016707	ENSMUSG00000000861	Bcl11a	2810047E18Rik|BCL-11A|Ctip1|D930021L15Rik|Evi9|Evi9a|Evi9b|Evi9c|mKIAA1809	B cell CLL/lymphoma 11A (zinc finger protein)	protein-coding
chr11-116	chr11	83834271	83834579	+	21.3	0.884	Intergenic	Intergenic	-16444	NM_009330	21410	Mm.7226	NM_009330	ENSMUSG00000020679	Hnf1b	HNF-1-beta|HNF-1B|HNF-1Beta|Hnf1beta|LFB3|Tcf-2|Tcf2|vHNF1	HNF1 homeobox B	protein-coding
chr11-117	chr11	80072348	80072656	+	21.1	0.81	intron (NM_018776, intron 1 of 7)	intron (NM_001277106, intron 1 of 6)	8453	NM_018776	54394	Mm.272093	NM_018776	ENSMUSG00000017561	Crlf3	BB164954|Creme9|Cytor4	cytokine receptor-like factor 3	protein-coding
chr11-122	chr11	70803868	70804176	+	21.3	0.83	intron (NM_001045526, intron 1 of 4)	intron (NM_001045526, intron 1 of 4)	8539	NM_001045526	327957	Mm.164325	NM_001045526	ENSMUSG00000057135	Scimp	A430084P05Rik	SLP adaptor and CSK interacting membrane protein	protein-coding
chr11-124	chr11	24200372	24200680	+	20.1	0.895	Intergenic	Intergenic	119831	NM_001159290	14025	Mm.53687	NM_016707	ENSMUSG00000000861	Bcl11a	2810047E18Rik|BCL-11A|Ctip1|D930021L15Rik|Evi9|Evi9a|Evi9b|Evi9c|mKIAA1809	B cell CLL/lymphoma 11A (zinc finger protein)	protein-coding
chr11-127	chr11	103262532	103262840	+	21.1	0.836	intron (NM_016896, intron 1 of 15)	intron (NM_016896, intron 1 of 15)	4715	NM_016896	53859	Mm.158981	NM_016896	ENSMUSG00000020941	Map3k14	Nik|aly	mitogen-activated protein kinase kinase kinase 14	protein-coding
chr11-132	chr11	107102478	107102786	+	18.5	0.832	intron (NM_176850, intron 2 of 27)	intron (NM_176850, intron 2 of 27)	29290	NM_176850	207165	Mm.343986	NM_176850	ENSMUSG00000040481	Bptf	9430093H17Rik|Falz	bromodomain PHD finger transcription factor	protein-coding
chr11-133	chr11	72461732	72462040	+	21.3	0.912	intron (NM_001276383, intron 3 of 12)	intron (NM_153060, intron 3 of 12)	13141	NM_001276383	216892	Mm.212812	NM_153060	ENSMUSG00000040447	Spns2	-	spinster homolog 2	protein-coding
chr11-151	chr11	54160875	54161183	+	17.2	0.899	Intergenic	L1M4|LINE|L1	52259	NR_045506	71056	Mm.56332	NR_045506	ENSMUSG00000086209	4933405E24Rik	-	RIKEN cDNA 4933405E24 gene	ncRNA
chr11-153	chr11	95293105	95293413	+	16.7	0.829	intron (NM_001195003, intron 5 of 14)	intron (NM_001195003, intron 5 of 14)	16987	NM_177619	217127	Mm.90213	NM_177619	ENSMUSG00000038909	Kat7	Hbo1|Hboa|Myst2	K(lysine) acetyltransferase 7	protein-coding
chr11-158	chr11	46286761	46287069	+	17.4	0.902	intron (NM_001252460, intron 3 of 30)	intron (NM_133769, intron 3 of 30)	25443	NM_133769	76884	Mm.154358	NM_133769	ENSMUSG00000020340	Cyfip2	1500004I01Rik|6430511D02Rik|AA930218|AU022376|Pir121|mKIAA1168	cytoplasmic FMR1 interacting protein 2	protein-coding
chr11-162	chr11	117946671	117946979	+	17.8	0.78	Intergenic	Intergenic	22541	NM_007707	12702	Mm.3468	NM_007707	ENSMUSG00000053113	Socs3	Cis3|Cish3|EF-10|Ef10|SSI-3|Ssi3	suppressor of cytokine signaling 3	protein-coding
chr11-163	chr11	98941779	98942087	+	15.8	0.821	intron (NM_001177303, intron 1 of 8)	intron (NM_001177303, intron 1 of 8)	2222	NM_001177303	19401	Mm.439744	NM_009024	ENSMUSG00000037992	Rara	Nr1b1|RAR|RARalpha1	retinoic acid receptor, alpha	protein-coding
chr11-164	chr11	17166665	17166973	+	15.2	0.885	intron (NM_024459, intron 1 of 5)	intron (NM_024459, intron 1 of 5)	7521	NM_024459	19058	Mm.41840	NM_024459	ENSMUSG00000033953	Ppp3r1	CaNB1|Cnb1|MCIP1	protein phosphatase 3, regulatory subunit B, alpha isoform (calcineurin B, type I)	protein-coding
chr11-172	chr11	21092725	21093033	+	17.8	0.808	intron (NM_023324, intron 1 of 6)	intron (NM_023324, intron 1 of 6)	1555	NM_023324	67245	Mm.28957	NM_023324	ENSMUSG00000020134	Peli1	2810468L03Rik|A930031K15Rik|AA409794|AI586297|D11Ertd676e	pellino 1	protein-coding
chr11-173	chr11	23753130	23753438	+	16.9	0.831	exon (NM_009044, exon 4 of 10)	exon (NM_009044, exon 4 of 10)	17686	NM_009044	19696	Mm.4869	NM_009044	ENSMUSG00000020275	Rel	c-Rel	reticuloendotheliosis oncogene	protein-coding
chr11-179	chr11	23823358	23823666	+	14.8	0.871	Intergenic	Intergenic	-52542	NM_009044	19696	Mm.4869	NM_009044	ENSMUSG00000020275	Rel	c-Rel	reticuloendotheliosis oncogene	protein-coding
chr11-19	chr11	24141573	24141881	+	62.8	0.925	intron (NM_001159290, intron 2 of 4)	intron (NM_016707, intron 2 of 4)	61032	NM_001159290	14025	Mm.53687	NM_016707	ENSMUSG00000000861	Bcl11a	2810047E18Rik|BCL-11A|Ctip1|D930021L15Rik|Evi9|Evi9a|Evi9b|Evi9c|mKIAA1809	B cell CLL/lymphoma 11A (zinc finger protein)	protein-coding
chr11-197	chr11	32715567	32715875	+	14.4	0.88	intron (NM_001271348, intron 3 of 12)	intron (NM_001271349, intron 2 of 11)	73166	NM_134015	103583	Mm.28017	NM_134015	ENSMUSG00000020271	Fbxw11	2310065A07Rik|AA536858|BTRC2|BTRCP2|Fbxw1b|HOS	F-box and WD-40 domain protein 11	protein-coding
chr11-199	chr11	79017405	79017713	+	15.3	0.879	intron (NM_013571, intron 17 of 17)	intron (NM_013571, intron 17 of 17)	-6038	NR_045873	790910	Mm.440410	NR_045873		Gm11201	ENSMUSG00000072637|OTTMUSG00000000169	predicted gene 11201	ncRNA
chr11-20	chr11	23778757	23779065	+	63.2	0.958	Intergenic	Intergenic	-7941	NM_009044	19696	Mm.4869	NM_009044	ENSMUSG00000020275	Rel	c-Rel	reticuloendotheliosis oncogene	protein-coding
chr11-201	chr11	108223227	108223535	+	12.1	0.683	intron (NM_011101, intron 2 of 16)	intron (NM_011101, intron 2 of 16)	120507	NM_011101	18750	Mm.222178	NM_011101	ENSMUSG00000050965	Prkca	AI875142|Pkca	protein kinase C, alpha	protein-coding
chr11-202	chr11	103374021	103374329	+	13.9	0.858	intron (NM_183034, intron 7 of 11)	intron (NM_183034, intron 7 of 11)	-10483	NM_183288	544817	Mm.259113	NM_133715	ENSMUSG00000034255	Arhgap27	2310069I04Rik|5730442P18Rik|Gm21552|Sh3d20	Rho GTPase activating protein 27	protein-coding
chr11-205	chr11	17008635	17008943	+	14.1	0.787	promoter-TSS (NM_019549)	promoter-TSS (NM_019549)	-71	NM_019549	56193	Mm.98232	NM_019549	ENSMUSG00000020120	Plek	2010300B13Rik	pleckstrin	protein-coding
chr11-207	chr11	46698840	46699148	+	14.4	0.842	promoter-TSS (NM_001161355)	promoter-TSS (NM_001161355)	-164	NM_001161355	171284	Mm.234654	NM_134249	ENSMUSG00000040413	Timd2	AA816106|AU019358|AU019662|C78111|G9D3|TIM-2|Tim2	T cell immunoglobulin and mucin domain containing 2	protein-coding
chr11-213	chr11	16986799	16987107	+	14.6	0.869	intron (NM_019549, intron 6 of 9)	intron (NM_019549, intron 6 of 9)	21765	NM_019549	56193	Mm.98232	NM_019549	ENSMUSG00000020120	Plek	2010300B13Rik	pleckstrin	protein-coding
chr11-222	chr11	93987918	93988226	+	15.2	0.846	Intergenic	Intergenic	-8019	NM_027569	70834	Mm.260737	NM_027569	ENSMUSG00000020859	Spag9	3110018C07Rik|4733401I23Rik|4831406C20Rik|AW552012|JLP|JSAP2|JSAP2a|Jip4|Mapk8ip4|syd1	sperm associated antigen 9	protein-coding
chr11-223	chr11	54181919	54182227	+	13.2	0.776	intron (NR_045506, intron 2 of 2)	MER3|DNA|hAT-Charlie	31215	NR_045506	71056	Mm.56332	NR_045506	ENSMUSG00000086209	4933405E24Rik	-	RIKEN cDNA 4933405E24 gene	ncRNA
chr11-226	chr11	88070410	88070718	+	13.7	0.815	intron (NM_016686, intron 1 of 5)	intron (NM_016686, intron 1 of 5)	2285	NM_016686	22344	Mm.46628	NM_016686	ENSMUSG00000018377	Vezf1	AI848691|AW046909|db1	vascular endothelial zinc finger 1	protein-coding
chr11-228	chr11	98789142	98789450	+	13.2	0.839	Intergenic	Intergenic	-6473	NM_028722	74026	Mm.258352	NM_028722	ENSMUSG00000052915	Msl1	2810017F12Rik|4121402D02Rik|4930463F05Rik|AA682082|Msl-1	male-specific lethal 1 homolog (Drosophila)	protein-coding
chr11-236	chr11	77980789	77981097	+	11.9	0.85	Intergenic	Intergenic	-1873	NM_174852	268448	Mm.274329	NM_174852	ENSMUSG00000037791	Phf12	2410142K10Rik|F630045O13|PF1|mKIAA1523	PHD finger protein 12	protein-coding
chr11-240	chr11	103304516	103304824	+	11.6	0.851	Intergenic	Intergenic	-37269	NM_016896	53859	Mm.158981	NM_016896	ENSMUSG00000020941	Map3k14	Nik|aly	mitogen-activated protein kinase kinase kinase 14	protein-coding
chr11-247	chr11	53342756	53343064	+	11.4	0.779	Intergenic	Intergenic	-7857	NM_033565	93736	Mm.395281	NM_033565	ENSMUSG00000049470	Aff4	AF5Q31|Alf4|Laf4l|MCEF	AF4/FMR2 family, member 4	protein-coding
chr11-248	chr11	32542795	32543103	+	12.8	0.77	intron (NM_009288, intron 1 of 18)	intron (NM_009288, intron 1 of 18)	9683	NM_009288	20868	Mm.8235	NM_009288	ENSMUSG00000020272	Stk10	Gek1|Lok|mKIAA4026	serine/threonine kinase 10	protein-coding
chr11-25	chr11	20739277	20739585	+	67.1	0.966	intron (NM_181411, intron 1 of 8)	intron (NM_001290545, intron 1 of 9)	2117	NM_181411	216549	Mm.356580	NM_181411	ENSMUSG00000049659	Aftph	-	aftiphilin	protein-coding
chr11-254	chr11	51638109	51638417	+	11.7	0.72	Intergenic	Intergenic	-2367	NM_025346	66089	Mm.288183	NM_025346	ENSMUSG00000001054	Rmnd5b	0610039K22Rik|Gid2	required for meiotic nuclear division 5 homolog B	protein-coding
chr11-256	chr11	5892068	5892376	+	11.3	0.885	Intergenic	Intergenic	6560	NM_022879	17898	Mm.46514	NM_022879	ENSMUSG00000020469	Myl7	MLC-2alpha|MLC2a|MYL2A|Mylc2a|RLC-A	myosin, light polypeptide 7, regulatory	protein-coding
chr11-258	chr11	50850307	50850615	+	11.6	0.644	promoter-TSS (NM_173372)	promoter-TSS (NM_173372)	-224	NM_173372	108072	Mm.134265	NM_173372	ENSMUSG00000000617	Grm6	BC021919|Gm3|Gprc1f|mGluR6|nerg1|nob2|nob3|nob4	glutamate receptor, metabotropic 6	protein-coding
chr11-277	chr11	103172139	103172447	+	11.4	0.89	intron (NM_001077698, intron 1 of 25)	intron (NM_019679, intron 1 of 26)	1155	NM_001077698	57778	Mm.138913	NM_019679	ENSMUSG00000055805	Fmnl1	8030453N10Rik|AI553564|Fmnl|Fnrl|Frls	formin-like 1	protein-coding
chr11-280	chr11	121485895	121486203	+	12	0.755	intron (NM_029878, intron 7 of 38)	intron (NM_029878, intron 7 of 38)	33293	NM_178763	319530	Mm.11395	NM_178763	ENSMUSG00000039238	Zfp750	A030007D23Rik|Znf750	zinc finger protein 750	protein-coding
chr11-283	chr11	46145567	46145875	+	11	0.804	3' UTR (NM_009616, exon 23 of 23)	3' UTR (NM_009616, exon 23 of 23)	20638	NM_172524	214112	Mm.225253	NM_172524	ENSMUSG00000020411	Nipal4	9530066K23Rik	NIPA-like domain containing 4	protein-coding
chr11-284	chr11	46126840	46127148	+	10.5	0.712	intron (NM_009616, intron 11 of 22)	promoter-TSS (NM_001311209)	39365	NM_172524	214112	Mm.225253	NM_172524	ENSMUSG00000020411	Nipal4	9530066K23Rik	NIPA-like domain containing 4	protein-coding
chr11-287	chr11	98497373	98497681	+	12.1	0.848	intron (NM_011771, intron 3 of 7)	intron (NM_011771, intron 3 of 7)	48504	NM_011771	22780	Mm.133367	NM_011771	ENSMUSG00000018168	Ikzf3	5830411O07Rik|Aiolos|Zfpn1a3|Znfn1a3	IKAROS family zinc finger 3	protein-coding
chr11-288	chr11	109495031	109495339	+	9.48	0.732	intron (NM_028710, intron 4 of 13)	intron (NM_028710, intron 4 of 13)	-21589	NM_001029842	104681	Mm.265874	NM_134038	ENSMUSG00000041920	Slc16a6	AW743111|ESTM12|MCT 6|MCT 7|MCT6	solute carrier family 16 (monocarboxylic acid transporters), member 6	protein-coding
chr11-3	chr11	3105461	3105769	+	125.9	0.861	Intergenic	IAPLTR3-int|LTR|ERVK	-18406	NR_003517	236604	Mm.247625	NM_001004146		Pisd-ps1	-	phosphatidylserine decarboxylase, pseudogene 1	pseudo
chr11-303	chr11	23805725	23806033	+	10.9	0.752	Intergenic	Intergenic	-34909	NM_009044	19696	Mm.4869	NM_009044	ENSMUSG00000020275	Rel	c-Rel	reticuloendotheliosis oncogene	protein-coding
chr11-306	chr11	4599983	4600291	+	9.48	0.796	Intergenic	B4A|SINE|B4	-5322	NM_028860	74302	Mm.425669	NM_028860	ENSMUSG00000034354	Mtmr3	1700092A20Rik|AI255150|AW557713|FYVE-DSP1|ZFYVE10|mKIAA0371	myotubularin related protein 3	protein-coding
chr11-308	chr11	69410624	69410932	+	9.9	0.684	intron (NM_001017426, intron 1 of 22)	CpG	2897	NM_001017426	216850	Mm.261201	NM_001017426	ENSMUSG00000018476	Kdm6b	1700064E03Rik|BC038313|Jmjd3|mKIAA0346	KDM1 lysine (K)-specific demethylase 6B	protein-coding
chr11-319	chr11	83828672	83828980	+	9.9	0.767	Intergenic	Intergenic	-22043	NM_009330	21410	Mm.7226	NM_009330	ENSMUSG00000020679	Hnf1b	HNF-1-beta|HNF-1B|HNF-1Beta|Hnf1beta|LFB3|Tcf-2|Tcf2|vHNF1	HNF1 homeobox B	protein-coding
chr11-324	chr11	70897730	70898038	+	10	0.786	intron (NM_019400, intron 5 of 17)	intron (NM_001291143, intron 6 of 18)	53121	NM_019400	54189	Mm.7087	NM_019400	ENSMUSG00000020817	Rabep1	Rab5ep|rabaptin-5|rabaptin-5alpha	rabaptin, RAB GTPase binding effector protein 1	protein-coding
chr11-331	chr11	23987800	23988108	+	11.2	0.867	Intergenic	Intergenic	-90102	NM_016707	14025	Mm.53687	NM_016707	ENSMUSG00000000861	Bcl11a	2810047E18Rik|BCL-11A|Ctip1|D930021L15Rik|Evi9|Evi9a|Evi9b|Evi9c|mKIAA1809	B cell CLL/lymphoma 11A (zinc finger protein)	protein-coding
chr11-344	chr11	46127944	46128252	+	9.62	0.805	intron (NM_009616, intron 12 of 22)	5' UTR (NM_001311209, exon 1 of 12)	38261	NM_172524	214112	Mm.225253	NM_172524	ENSMUSG00000020411	Nipal4	9530066K23Rik	NIPA-like domain containing 4	protein-coding
chr11-351	chr11	95291949	95292257	+	11.3	0.755	intron (NM_001195003, intron 5 of 14)	intron (NM_001195003, intron 5 of 14)	18143	NM_177619	217127	Mm.90213	NM_177619	ENSMUSG00000038909	Kat7	Hbo1|Hboa|Myst2	K(lysine) acetyltransferase 7	protein-coding
chr11-358	chr11	110426836	110427144	+	9.34	0.704	intron (NM_011943, intron 1 of 11)	intron (NM_011943, intron 1 of 11)	27868	NM_011943	26399	Mm.14487	NM_011943	ENSMUSG00000020623	Map2k6	MEK6|MKK6|Prkmk6|SAPKK3	mitogen-activated protein kinase kinase 6	protein-coding
chr11-360	chr11	98547343	98547651	+	9.62	0.831	Intergenic	Intergenic	-1466	NM_011771	22780	Mm.133367	NM_011771	ENSMUSG00000018168	Ikzf3	5830411O07Rik|Aiolos|Zfpn1a3|Znfn1a3	IKAROS family zinc finger 3	protein-coding
chr11-368	chr11	79023324	79023632	+	9.06	0.747	promoter-TSS (NR_045873)	promoter-TSS (NR_045873)	-119	NR_045873	790910	Mm.440410	NR_045873		Gm11201	ENSMUSG00000072637|OTTMUSG00000000169	predicted gene 11201	ncRNA
chr11-37	chr11	90245681	90245989	+	48.1	0.941	Intergenic	Intergenic	-3641	NM_026178	67468	Mm.277518	NM_026178	ENSMUSG00000003948	Mmd	1200017E07Rik|1810073C06Rik|AA690185	monocyte to macrophage differentiation-associated	protein-coding
chr11-372	chr11	93887039	93887347	+	8.51	0.843	intron (NM_134012, intron 1 of 15)	intron (NM_001346525, intron 2 of 17)	974	NM_134012	103537	Mm.210334	NM_134012	ENSMUSG00000059474	Mbtd1	AA408199|AI194990|hemp	mbt domain containing 1	protein-coding
chr11-378	chr11	54988836	54989144	+	8.65	0.77	intron (NM_013472, intron 20 of 25)	L1MB3|LINE|L1	-26050	NM_001271455	57783	Mm.259671	NM_021327	ENSMUSG00000020400	Tnip1	ABIN|ABIN-1|ABIN1|AU018810|Naf1|Nef|VAN	TNFAIP3 interacting protein 1	protein-coding
chr11-38	chr11	108248433	108248741	+	48.7	0.951	intron (NM_011101, intron 2 of 16)	intron (NM_011101, intron 2 of 16)	95301	NM_011101	18750	Mm.222178	NM_011101	ENSMUSG00000050965	Prkca	AI875142|Pkca	protein kinase C, alpha	protein-coding
chr11-39	chr11	44636290	44636598	+	50.2	0.941	intron (NM_007897, intron 5 of 15)	intron (NM_007897, intron 5 of 15)	18310	NM_007897	13591	Mm.439662	NM_007897	ENSMUSG00000057098	Ebf1	Ebf|O/E-1|OE-1|Olf-1|Olf1	early B cell factor 1	protein-coding
chr11-391	chr11	23771267	23771575	+	8.09	0.72	promoter-TSS (NM_009044)	promoter-TSS (NM_009044)	-451	NM_009044	19696	Mm.4869	NM_009044	ENSMUSG00000020275	Rel	c-Rel	reticuloendotheliosis oncogene	protein-coding
chr11-392	chr11	73024433	73024741	+	8.23	0.825	intron (NM_018883, intron 1 of 15)	intron (NM_018883, intron 1 of 15)	5579	NM_018883	55984	Mm.9998	NM_018883	ENSMUSG00000020785	Camkk1	AI846603|CaMKKalpha|Camkk	calcium/calmodulin-dependent protein kinase kinase 1, alpha	protein-coding
chr11-402	chr11	43385448	43385756	+	8.09	0.72	Intergenic	Intergenic	-11141	NR_029558	387164		NR_029558	ENSMUSG00000065601	Mir146	Mirn146|miR-146a|mmu-mir-146	microRNA 146	ncRNA
chr11-408	chr11	78169213	78169521	+	8.65	0.811	intron (NM_080849, intron 9 of 14)	intron (NM_080849, intron 9 of 14)	-3817	NM_009423	22032	Mm.390418	NM_009423	ENSMUSG00000017386	Traf4	A530032M13Rik|CART1|msp2	TNF receptor associated factor 4	protein-coding
chr11-411	chr11	46748061	46748369	+	7.53	0.884	intron (NM_001166632, intron 1 of 7)	intron (NM_001166632, intron 1 of 7)	-2296	NM_001166631	171283	Mm.17771	NM_134248	ENSMUSG00000040405	Havcr1	AI503787|KIM-1|TIM-1|Tim1|Timd1	hepatitis A virus cellular receptor 1	protein-coding
chr11-412	chr11	30183927	30184235	+	9.48	0.837	intron (NM_175836, intron 1 of 34)	intron (NM_175836, intron 1 of 34)	14176	NM_009260	20742	Mm.123110	NM_009260	ENSMUSG00000020315	Sptbn1	9930031C03Rik|AL033301|SPTB2|Spnb-2|Spnb2|elf1|elf3|mKIAA4049	spectrin beta, non-erythrocytic 1	protein-coding
chr11-415	chr11	99177438	99177746	+	8.23	0.648	Intergenic	Intergenic	-22515	NM_007719	12775	Mm.2932	NM_007719	ENSMUSG00000037944	Ccr7	CC-CKR-7|CCR-7|CD197|Cdw197|Cmkbr7|EBI1|Ebi1h	chemokine (C-C motif) receptor 7	protein-coding
chr11-429	chr11	104361786	104362094	+	7.67	0.756	intron (NM_001081045, intron 4 of 13)	RLTR19|LTR|ERVK	80351	NM_001081045	76719	Mm.136418	NM_001081045	ENSMUSG00000018412	Kansl1	1700081L11Rik|9430041J06Rik|mKIAA1267	KAT8 regulatory NSL complex subunit 1	protein-coding
chr11-43	chr11	74828490	74828798	+	46.6	0.942	Intergenic	Intergenic	-2280	NM_010813	17428	Mm.3759	NM_010813	ENSMUSG00000000282	Mnt	Rox|bHLHd3	max binding protein	protein-coding
chr11-433	chr11	79076478	79076786	+	9.34	0.873	intron (NM_013571, intron 1 of 17)	intron (NM_013571, intron 1 of 17)	53035	NR_045873	790910	Mm.440410	NR_045873		Gm11201	ENSMUSG00000072637|OTTMUSG00000000169	predicted gene 11201	ncRNA
chr11-434	chr11	33127133	33127441	+	7.81	0.783	intron (NM_008005, intron 3 of 4)	intron (NR_102395, intron 3 of 4)	20113	NM_008005	14172	Mm.339812	NM_008005	ENSMUSG00000057967	Fgf18	D130055P09Rik|FGF-18	fibroblast growth factor 18	protein-coding
chr11-44	chr11	21968961	21969269	+	44.9	0.961	Intergenic	Intergenic	32536	NM_011023	18423	Mm.129663	NM_011023	ENSMUSG00000005917	Otx1	A730044F23Rik|jv	orthodenticle homeobox 1	protein-coding
chr11-441	chr11	61602788	61603096	+	7.81	0.803	Intergenic	Intergenic	-23255	NM_001252188	13855	Mm.139695	NM_010148	ENSMUSG00000001036	Epn2	9530051D10Rik|AA536924|Ibp2	epsin 2	protein-coding
chr11-448	chr11	4536680	4536988	+	8.51	0.772	intron (NM_028860, intron 1 of 17)	PB1D10|SINE|Alu	57981	NM_028860	74302	Mm.425669	NM_028860	ENSMUSG00000034354	Mtmr3	1700092A20Rik|AI255150|AW557713|FYVE-DSP1|ZFYVE10|mKIAA0371	myotubularin related protein 3	protein-coding
chr11-449	chr11	96966805	96967113	+	7.39	0.663	intron (NM_030220, intron 1 of 6)	intron (NM_030220, intron 1 of 6)	10729	NM_030220	78912	Mm.491183	NM_030220	ENSMUSG00000018678	Sp2	4930480I16Rik|mKIAA0048	Sp2 transcription factor	protein-coding
chr11-455	chr11	84828976	84829284	+	7.81	0.792	promoter-TSS (NM_177564)	promoter-TSS (NR_046281)	-48	NR_046281	74995	Mm.84413	NR_046281	ENSMUSG00000086799	4930502E09Rik	-	RIKEN cDNA 4930502E09 gene	ncRNA
chr11-456	chr11	109375426	109375734	+	7.81	0.838	intron (NM_010303, intron 2 of 3)	intron (NM_010303, intron 2 of 3)	-11926	NR_038097	100036768	Mm.467767	NR_038097	ENSMUSG00000056687	Gm11696	OTTMUSG00000003456	predicted gene 11696	ncRNA
chr11-461	chr11	5055980	5056288	+	8.51	0.772	3' UTR (NM_001190406, exon 5 of 5)	3' UTR (NM_001190406, exon 5 of 5)	-1994	NM_145216	75668	Mm.374836	NM_145216	ENSMUSG00000034209	Rasl10a	2210403B10Rik|AI852688	RAS-like, family 10, member A	protein-coding
chr11-47	chr11	48838477	48838785	+	42.7	0.889	intron (NM_053166, intron 1 of 6)	intron (NM_001347446, intron 1 of 6)	12493	NM_053166	94089	Mm.390335	NM_053166	ENSMUSG00000040350	Trim7	AI790312	tripartite motif-containing 7	protein-coding
chr11-48	chr11	35090990	35091298	+	42	0.894	Intergenic	Intergenic	-30312	NM_011412	20564	Mm.478604	NM_011412	ENSMUSG00000056427	Slit3	Slil2|Slit1|b2b2362.1Clo	slit homolog 3 (Drosophila)	protein-coding
chr11-483	chr11	43353697	43354005	+	8.23	0.727	Intergenic	Intergenic	20610	NR_029558	387164		NR_029558	ENSMUSG00000065601	Mir146	Mirn146|miR-146a|mmu-mir-146	microRNA 146	ncRNA
chr11-486	chr11	11658842	11659150	+	7.25	0.898	Intergenic	Intergenic	-27217	NM_001025597	22778	Mm.103545	NM_009578	ENSMUSG00000018654	Ikzf1	5832432G11Rik|Ikaros|LyF-1|Zfpn1a1|Znfn1a1|hlk-1|mKIAA4227	IKAROS family zinc finger 1	protein-coding
chr11-49	chr11	24184993	24185301	+	41.1	0.957	Intergenic	Intergenic	104452	NM_001159290	14025	Mm.53687	NM_016707	ENSMUSG00000000861	Bcl11a	2810047E18Rik|BCL-11A|Ctip1|D930021L15Rik|Evi9|Evi9a|Evi9b|Evi9c|mKIAA1809	B cell CLL/lymphoma 11A (zinc finger protein)	protein-coding
chr11-50	chr11	110372655	110372963	+	43.5	0.93	Intergenic	Intergenic	-26313	NM_011943	26399	Mm.14487	NM_011943	ENSMUSG00000020623	Map2k6	MEK6|MKK6|Prkmk6|SAPKK3	mitogen-activated protein kinase kinase 6	protein-coding
chr11-52	chr11	99186841	99187149	+	35.1	0.939	Intergenic	Intergenic	-31918	NM_007719	12775	Mm.2932	NM_007719	ENSMUSG00000037944	Ccr7	CC-CKR-7|CCR-7|CD197|Cdw197|Cmkbr7|EBI1|Ebi1h	chemokine (C-C motif) receptor 7	protein-coding
chr11-531	chr11	117959914	117960222	+	6.55	0.649	Intergenic	Intergenic	9298	NM_007707	12702	Mm.3468	NM_007707	ENSMUSG00000053113	Socs3	Cis3|Cish3|EF-10|Ef10|SSI-3|Ssi3	suppressor of cytokine signaling 3	protein-coding
chr11-532	chr11	94589427	94589735	+	6.55	0.754	intron (NM_153807, intron 1 of 15)	intron (NM_153807, intron 1 of 15)	12205	NM_153807	264895	Mm.386885	NM_153807	ENSMUSG00000076435	Acsf2	-	acyl-CoA synthetase family member 2	protein-coding
chr11-548	chr11	45546263	45546571	+	6.83	0.716	Intergenic	Intergenic	-261666	NR_045876	100009664	Mm.415439	NR_045876		F630206G17Rik	-	RIKEN cDNA F630206G17 gene	ncRNA
chr11-549	chr11	11649513	11649821	+	7.53	0.792	Intergenic	Intergenic	-36546	NM_001025597	22778	Mm.103545	NM_009578	ENSMUSG00000018654	Ikzf1	5832432G11Rik|Ikaros|LyF-1|Zfpn1a1|Znfn1a1|hlk-1|mKIAA4227	IKAROS family zinc finger 1	protein-coding
chr11-569	chr11	103281760	103282068	+	6.97	0.847	Intergenic	Intergenic	-14513	NM_016896	53859	Mm.158981	NM_016896	ENSMUSG00000020941	Map3k14	Nik|aly	mitogen-activated protein kinase kinase kinase 14	protein-coding
chr11-594	chr11	104425114	104425422	+	6.83	0.726	5' UTR (NM_001081045, exon 2 of 14)	5' UTR (NM_001081045, exon 2 of 14)	17023	NM_001081045	76719	Mm.136418	NM_001081045	ENSMUSG00000018412	Kansl1	1700081L11Rik|9430041J06Rik|mKIAA1267	KAT8 regulatory NSL complex subunit 1	protein-coding
chr11-6	chr11	75653681	75653989	+	95.9	0.93	intron (NM_001080774, intron 1 of 31)	intron (NM_001080774, intron 1 of 31)	1685	NM_001080774	17913	Mm.234502	NM_008659	ENSMUSG00000017774	Myo1c	C80397|MMIb|MYO1E|NMI|mm1beta|myr2	myosin IC	protein-coding
chr11-607	chr11	97394242	97394550	+	6.97	0.86	3' UTR (NM_138657, exon 10 of 10)	3' UTR (NM_138657, exon 10 of 10)	31845	NM_138657	192157	Mm.34339	NM_138657	ENSMUSG00000038485	Socs7	2310063P06Rik|C85125|Nap4	suppressor of cytokine signaling 7	protein-coding
chr11-63	chr11	117663498	117663806	+	36	0.923	intron (NM_198022, intron 1 of 21)	intron (NM_198022, intron 1 of 21)	9363	NM_198022	217351	Mm.40272	NM_198022	ENSMUSG00000025571	Tnrc6c	9930033H14Rik|mKIAA1582	trinucleotide repeat containing 6C	protein-coding
chr11-656	chr11	32534038	32534346	+	6.83	0.857	intron (NM_009288, intron 1 of 18)	intron (NM_009288, intron 1 of 18)	926	NM_009288	20868	Mm.8235	NM_009288	ENSMUSG00000020272	Stk10	Gek1|Lok|mKIAA4026	serine/threonine kinase 10	protein-coding
chr11-668	chr11	32565262	32565570	+	5.86	0.788	intron (NM_009288, intron 2 of 18)	intron (NM_009288, intron 2 of 18)	32150	NM_009288	20868	Mm.8235	NM_009288	ENSMUSG00000020272	Stk10	Gek1|Lok|mKIAA4026	serine/threonine kinase 10	protein-coding
chr11-672	chr11	24152141	24152449	+	6.14	0.796	intron (NM_001159290, intron 2 of 4)	B1_Mur1|SINE|Alu	71600	NM_001159290	14025	Mm.53687	NM_016707	ENSMUSG00000000861	Bcl11a	2810047E18Rik|BCL-11A|Ctip1|D930021L15Rik|Evi9|Evi9a|Evi9b|Evi9c|mKIAA1809	B cell CLL/lymphoma 11A (zinc finger protein)	protein-coding
chr11-683	chr11	70812451	70812759	+	6.28	0.723	promoter-TSS (NM_001045526)	promoter-TSS (NM_001045526)	-44	NM_001045526	327957	Mm.164325	NM_001045526	ENSMUSG00000057135	Scimp	A430084P05Rik	SLP adaptor and CSK interacting membrane protein	protein-coding
chr11-687	chr11	69098547	69098855	+	6.55	0.689	promoter-TSS (NM_011065)	promoter-TSS (NM_011065)	-255	NM_011065	18626	Mm.7373	NM_011065	ENSMUSG00000020893	Per1	Hftm|Per|m-rigui|mPer1	period circadian clock 1	protein-coding
chr11-7	chr11	4195667	4195975	+	86	0.911	intron (NM_134023, intron 1 of 8)	intron (NM_134023, intron 1 of 8)	8988	NM_134023	103724	Mm.28140	NM_134023	ENSMUSG00000034412	Tbc1d10a	AI447804|EPI64|Tbc1d10|mFLJ00288	TBC1 domain family, member 10a	protein-coding
chr11-70	chr11	75154197	75154505	+	32.1	0.829	intron (NM_001002764, intron 15 of 18)	intron (NM_001002764, intron 15 of 18)	13801	NM_001098203	15248	Mm.57250	NM_010430	ENSMUSG00000043099	Hic1	AA408311|HIC-1	hypermethylated in cancer 1	protein-coding
chr11-71	chr11	118211745	118212053	+	29.1	0.888	intron (NM_001112699, intron 1 of 12)	intron (NM_001112699, intron 1 of 12)	843	NM_001112700	19157	Mm.86413	NM_011180	ENSMUSG00000017132	Cyth1	CLM1|CTH-1|CYTIP|Pscd1	cytohesin 1	protein-coding
chr11-72	chr11	99167955	99168263	+	29.6	0.806	Intergenic	Intergenic	-13032	NM_007719	12775	Mm.2932	NM_007719	ENSMUSG00000037944	Ccr7	CC-CKR-7|CCR-7|CD197|Cdw197|Cmkbr7|EBI1|Ebi1h	chemokine (C-C motif) receptor 7	protein-coding
chr11-727	chr11	43351870	43352178	+	7.11	0.803	Intergenic	Intergenic	22437	NR_029558	387164		NR_029558	ENSMUSG00000065601	Mir146	Mirn146|miR-146a|mmu-mir-146	microRNA 146	ncRNA
chr11-73	chr11	6586715	6587023	+	31.1	0.879	intron (NM_001190343, intron 3 of 8)	ORR1G|LTR|ERVL-MaLR	19185	NM_001081652	192950	Mm.337771	NM_001081652	ENSMUSG00000041073	Nacad	D230024G13Rik|mKIAA0363	NAC alpha domain containing	protein-coding
chr11-753	chr11	68199817	68200125	+	6.97	0.857	intron (NM_018768, intron 7 of 7)	intron (NM_018768, intron 7 of 7)	186855	NM_008744	18208	Mm.39095	NM_008744	ENSMUSG00000020902	Ntn1	AI561871|BC019633|Netrin-1	netrin 1	protein-coding
chr11-76	chr11	75137222	75137530	+	29.3	0.906	intron (NM_001002764, intron 13 of 18)	intron (NM_001002764, intron 13 of 18)	30776	NM_001098203	15248	Mm.57250	NM_010430	ENSMUSG00000043099	Hic1	AA408311|HIC-1	hypermethylated in cancer 1	protein-coding
chr11-77	chr11	70650402	70650710	+	30.4	0.929	intron (NM_027445, intron 7 of 8)	intron (NM_027445, intron 7 of 8)	2967	NM_027445	70510	Mm.261818	NM_027445	ENSMUSG00000040746	Rnf167	0610010G05Rik|5730408C10Rik|AU019305|AV328608	ring finger protein 167	protein-coding
chr11-779	chr11	57800764	57801072	+	5.86	0.727	promoter-TSS (NM_001081168)	promoter-TSS (NM_001081168)	-719	NM_001081168	50724	Mm.340083	NM_001081168	ENSMUSG00000020519	Sap30l	2310079P12Rik|AF006998|L55	SAP30-like	protein-coding
chr11-786	chr11	108261748	108262056	+	6.41	0.783	intron (NM_011101, intron 2 of 16)	L1MB2|LINE|L1	81986	NM_011101	18750	Mm.222178	NM_011101	ENSMUSG00000050965	Prkca	AI875142|Pkca	protein kinase C, alpha	protein-coding
chr11-80	chr11	17012967	17013275	+	27.1	0.928	Intergenic	Intergenic	-4403	NM_019549	56193	Mm.98232	NM_019549	ENSMUSG00000020120	Plek	2010300B13Rik	pleckstrin	protein-coding
chr11-81	chr11	51577646	51577954	+	29.8	0.891	intron (NM_153393, intron 27 of 28)	intron (NM_153393, intron 27 of 28)	-6957	NM_028398	72947	Mm.256875	NM_028398	ENSMUSG00000020359	Phykpl	2900006B13Rik|Agxt2l2	5-phosphohydroxy-L-lysine phospholyase	protein-coding
chr11-88	chr11	108178788	108179096	+	26.9	0.874	intron (NM_011101, intron 3 of 16)	MTE2a|LTR|ERVL-MaLR	164946	NM_011101	18750	Mm.222178	NM_011101	ENSMUSG00000050965	Prkca	AI875142|Pkca	protein kinase C, alpha	protein-coding
chr12-101	chr12	34723240	34723548	+	14.6	0.843	intron (NM_001271386, intron 3 of 27)	intron (NM_001271386, intron 3 of 27)	193701	NM_001271386	79221	Mm.310551	NM_024124	ENSMUSG00000004698	Hdac9	AV022454|D030072B18Rik|HD7B|HD9|HDRP|Hdac7b|Mitr|mKIAA0744	histone deacetylase 9	protein-coding
chr12-103	chr12	69475416	69475724	+	14.5	0.786	promoter-TSS (NR_038061)	promoter-TSS (NR_038060)	-20	NR_038060	76062	Mm.380755	NR_038060		5830428M24Rik	100040862|Gm3007	RIKEN cDNA 5830428M24 gene	ncRNA
chr12-110	chr12	3237356	3237664	+	14.8	0.887	intron (NR_015551, intron 2 of 6)	intron (NR_015551, intron 2 of 6)	1719	NR_015551	74173	Mm.309774	NM_028796	ENSMUSG00000079179	Rab10os	1700012B15Rik|1810036A22Rik	RAB10, member RAS oncogene family, opposite strand	ncRNA
chr12-113	chr12	99326154	99326462	+	14.4	0.823	intron (NM_183186, intron 3 of 5)	MER112|DNA|hAT-Charlie	123766	NM_183186	71375	Mm.341972	NM_183186	ENSMUSG00000033713	Foxn3	5430426H20Rik|AA589593|AW556347|Ches1|Ches1l|HTLFL1	forkhead box N3	protein-coding
chr12-129	chr12	76318919	76319227	+	13.1	0.883	intron (NM_138745, intron 27 of 27)	HAL1|LINE|L1	-5818	NM_001101471	238276	Mm.311452	NM_001101471	ENSMUSG00000021057	Akap5	3526401B18Rik|AKAP 150|AKAP-5|AKAP150|BB098886|Gm258|P150	A kinase (PRKA) anchor protein 5	protein-coding
chr12-14	chr12	84202698	84203006	+	43.8	0.795	intron (NM_001163501, intron 1 of 12)	intron (NM_001163501, intron 1 of 12)	-8837	NM_001163502	238317	Mm.31256	NM_001163501	ENSMUSG00000042507	Elmsan1	9430029N19Rik|C130039O16Rik|Gm260	ELM2 and Myb/SANT-like domain containing 1	protein-coding
chr12-144	chr12	35641177	35641485	+	12.4	0.752	Intergenic	Intergenic	44973	NR_045051	71581	Mm.100110	NR_045050		9130015A21Rik	100043575|Gm4527	RIKEN cDNA 9130015A21 gene	ncRNA
chr12-157	chr12	100639793	100640101	+	12	0.89	intron (NM_153587, intron 3 of 17)	intron (NM_153587, intron 3 of 17)	85081	NM_153587	73086	Mm.220417	NM_153587	ENSMUSG00000021180	Rps6ka5	3110005L17Rik|6330404E13Rik|AI854034|MSK1|MSPK1|RLPK|RLSK|S6K-alpha-5	ribosomal protein S6 kinase, polypeptide 5	protein-coding
chr12-16	chr12	83997223	83997531	+	47.6	0.948	Intergenic	Intergenic	9516	NM_134188	171210	Mm.371675	NM_134188	ENSMUSG00000021226	Acot2	AA571646|MTE-I|Mte1	acyl-CoA thioesterase 2	protein-coding
chr12-160	chr12	4595161	4595469	+	11.4	0.851	intron (NM_011365, intron 1 of 38)	intron (NM_011365, intron 1 of 38)	2307	NM_011365	20403	Mm.341204	NM_011365	ENSMUSG00000020640	Itsn2	AI327390|Ese2|Sh3d1B|Sh3p18|mKIAA1256	intersectin 2	protein-coding
chr12-161	chr12	69513521	69513829	+	12.8	0.793	Intergenic	URR1B|DNA|hAT-Charlie	-38125	NR_038060	76062	Mm.380755	NR_038060		5830428M24Rik	100040862|Gm3007	RIKEN cDNA 5830428M24 gene	ncRNA
chr12-171	chr12	79960036	79960344	+	10.6	0.775	Intergenic	Intergenic	152823	NM_007564	12192	Mm.235132	NM_007564	ENSMUSG00000021127	Zfp36l1	AW742437|AW743212|Berg36|Brf1|D530020L18Rik|ERF1|TIS11b|cMG1	zinc finger protein 36, C3H type-like 1	protein-coding
chr12-177	chr12	99610402	99610710	+	12.1	0.669	Intergenic	intron (NR_136760, intron 2 of 3)	17418	NR_045288	73457	Mm.383439	NR_045288	ENSMUSG00000100211	1700064M15Rik	-	RIKEN cDNA 1700064M15 gene	ncRNA
chr12-178	chr12	102295425	102295733	+	13.5	0.772	intron (NM_001161365, intron 1 of 9)	intron (NM_001161365, intron 1 of 9)	11938	NM_001161365	217835	Mm.24145	NM_177620	ENSMUSG00000044456	Rin3	6430500K07|C86933	Ras and Rab interactor 3	protein-coding
chr12-183	chr12	113074139	113074447	+	11.6	0.827	promoter-TSS (NM_029381)	promoter-TSS (NM_029381)	-209	NM_029381	75671	Mm.23377	NM_029381	ENSMUSG00000012211	Tex22	1700028O09Rik|AV210422|Tep22	testis expressed gene 22	protein-coding
chr12-19	chr12	44211613	44211921	+	44.2	0.95	Intergenic	ORR1A2|LTR|ERVL-MaLR	-1699	NM_013760	27362	Mm.27432	NM_013760	ENSMUSG00000014905	Dnajb9	AA408011|AA673251|AA673481|AW556981|ERdj4|Mdg1|mDj7	DnaJ heat shock protein family (Hsp40) member B9	protein-coding
chr12-194	chr12	117629105	117629413	+	10.9	0.833	intron (NM_175930, intron 9 of 27)	URR1B|DNA|hAT-Charlie	112780	NM_175930	217944	Mm.227642	NM_175930	ENSMUSG00000041992	Rapgef5	4932413M22|C86120|D030051B22Rik|GFR|Mrgef|mKIAA0277|mmr-gef	Rap guanine nucleotide exchange factor (GEF) 5	protein-coding
chr12-20	chr12	35711806	35712114	+	38.8	0.733	Intergenic	Intergenic	-16842	NR_045050	71581	Mm.100110	NR_045050		9130015A21Rik	100043575|Gm4527	RIKEN cDNA 9130015A21 gene	ncRNA
chr12-202	chr12	34779277	34779585	+	11.6	0.798	intron (NM_001271386, intron 3 of 27)	intron (NM_001271386, intron 3 of 27)	137664	NM_001271386	79221	Mm.310551	NM_024124	ENSMUSG00000004698	Hdac9	AV022454|D030072B18Rik|HD7B|HD9|HDRP|Hdac7b|Mitr|mKIAA0744	histone deacetylase 9	protein-coding
chr12-212	chr12	116448099	116448407	+	9.62	0.837	intron (NM_133762, intron 26 of 28)	MTD|LTR|ERVL-MaLR	-37467	NM_011215	19276	Mm.206054	NM_011215	ENSMUSG00000056553	Ptprn2	4930425H11Rik|IA2beta|PTP-NP|Phol|mKIAA0387|phogrin	protein tyrosine phosphatase, receptor type, N polypeptide 2	protein-coding
chr12-215	chr12	36326168	36326476	+	9.76	0.847	Intergenic	L1MB1|LINE|L1	12153	NM_025312	66042	Mm.43375	NM_025312	ENSMUSG00000036169	Sostdc1	0610006G05Rik|Sostl|USAG-1|Wise|ectodin	sclerostin domain containing 1	protein-coding
chr12-220	chr12	84176007	84176315	+	9.48	0.608	intron (NM_001163501, intron 1 of 12)	intron (NM_001163501, intron 1 of 12)	17854	NM_001163502	238317	Mm.31256	NM_001163501	ENSMUSG00000042507	Elmsan1	9430029N19Rik|C130039O16Rik|Gm260	ELM2 and Myb/SANT-like domain containing 1	protein-coding
chr12-229	chr12	84245667	84245975	+	8.65	0.847	Intergenic	Intergenic	-26940	NM_001163501	238317	Mm.31256	NM_001163501	ENSMUSG00000042507	Elmsan1	9430029N19Rik|C130039O16Rik|Gm260	ELM2 and Myb/SANT-like domain containing 1	protein-coding
chr12-234	chr12	76537485	76537793	+	8.37	0.87	intron (NM_153804, intron 1 of 18)	intron (NM_153804, intron 1 of 18)	4079	NM_153804	263406	Mm.291854	NM_153804	ENSMUSG00000052609	Plekhg3	BC030417	pleckstrin homology domain containing, family G (with RhoGef domain) member 3	protein-coding
chr12-236	chr12	70698253	70698561	+	9.34	0.78	Intergenic	Intergenic	-127107	NM_028127	319710	Mm.2962	NM_028127	ENSMUSG00000048285	Frmd6	2610019M19Rik|4930488L10Rik|AW212977|Willin	FERM domain containing 6	protein-coding
chr12-24	chr12	79841384	79841692	+	35.1	0.793	Intergenic	Intergenic	271475	NM_007564	12192	Mm.235132	NM_007564	ENSMUSG00000021127	Zfp36l1	AW742437|AW743212|Berg36|Brf1|D530020L18Rik|ERF1|TIS11b|cMG1	zinc finger protein 36, C3H type-like 1	protein-coding
chr12-244	chr12	99380887	99381195	+	8.65	0.747	intron (NM_183186, intron 2 of 5)	Lx4A|LINE|L1	69033	NM_183186	71375	Mm.341972	NM_183186	ENSMUSG00000033713	Foxn3	5430426H20Rik|AA589593|AW556347|Ches1|Ches1l|HTLFL1	forkhead box N3	protein-coding
chr12-245	chr12	34885715	34886023	+	9.48	0.821	intron (NM_001271386, intron 2 of 27)	intron (NM_001271386, intron 2 of 27)	31226	NM_001271386	79221	Mm.310551	NM_024124	ENSMUSG00000004698	Hdac9	AV022454|D030072B18Rik|HD7B|HD9|HDRP|Hdac7b|Mitr|mKIAA0744	histone deacetylase 9	protein-coding
chr12-246	chr12	99314922	99315230	+	8.65	0.813	intron (NM_183186, intron 3 of 5)	intron (NM_183186, intron 3 of 5)	134998	NM_183186	71375	Mm.341972	NM_183186	ENSMUSG00000033713	Foxn3	5430426H20Rik|AA589593|AW556347|Ches1|Ches1l|HTLFL1	forkhead box N3	protein-coding
chr12-251	chr12	117566274	117566582	+	8.51	0.778	intron (NM_175930, intron 3 of 27)	intron (NM_175930, intron 3 of 27)	49949	NM_175930	217944	Mm.227642	NM_175930	ENSMUSG00000041992	Rapgef5	4932413M22|C86120|D030051B22Rik|GFR|Mrgef|mKIAA0277|mmr-gef	Rap guanine nucleotide exchange factor (GEF) 5	protein-coding
chr12-254	chr12	104742283	104742591	+	8.37	0.847	intron (NM_148948, intron 1 of 26)	intron (NM_148948, intron 1 of 26)	9515	NM_148948	192119	Mm.21135	NM_148948	ENSMUSG00000041415	Dicer1	1110006F08Rik|D12Ertd7e|mKIAA0928	dicer 1, ribonuclease type III	protein-coding
chr12-255	chr12	86241603	86241911	+	8.51	0.738	promoter-TSS (NM_027405)	promoter-TSS (NM_027405)	-121	NM_027405	70373	Mm.252967	NM_027405	ENSMUSG00000021254	Gpatch2l	1700020O03Rik|4732487G21Rik|A630090I05Rik|Kiaa1152	G patch domain containing 2 like	protein-coding
chr12-256	chr12	75511575	75511883	+	7.81	0.727	intron (NM_012024, intron 3 of 13)	intron (NM_012024, intron 3 of 13)	84471	NM_012024	26932	Mm.259626	NM_012024	ENSMUSG00000021051	Ppp2r5e	4633401M22Rik|AI449017|B56beta	protein phosphatase 2, regulatory subunit B', epsilon	protein-coding
chr12-265	chr12	70753010	70753318	+	6.97	0.659	Intergenic	Intergenic	-72350	NM_028127	319710	Mm.2962	NM_028127	ENSMUSG00000048285	Frmd6	2610019M19Rik|4930488L10Rik|AW212977|Willin	FERM domain containing 6	protein-coding
chr12-268	chr12	82472846	82473154	+	8.37	0.859	Intergenic	Intergenic	-144038	NM_015812	50779	Mm.126176	NM_015812	ENSMUSG00000021219	Rgs6	-	regulator of G-protein signaling 6	protein-coding
chr12-272	chr12	104749078	104749386	+	8.51	0.781	intron (NM_148948, intron 1 of 26)	intron (NM_148948, intron 1 of 26)	2720	NM_148948	192119	Mm.21135	NM_148948	ENSMUSG00000041415	Dicer1	1110006F08Rik|D12Ertd7e|mKIAA0928	dicer 1, ribonuclease type III	protein-coding
chr12-293	chr12	69447973	69448281	+	9.62	0.685	Intergenic	Intergenic	27423	NR_038061	76062	Mm.380755	NR_038060		5830428M24Rik	100040862|Gm3007	RIKEN cDNA 5830428M24 gene	ncRNA
chr12-295	chr12	3235235	3235543	+	7.95	0.7	promoter-TSS (NR_015551)	promoter-TSS (NR_015551)	-402	NR_015551	74173	Mm.309774	NM_028796	ENSMUSG00000079179	Rab10os	1700012B15Rik|1810036A22Rik	RAB10, member RAS oncogene family, opposite strand	ncRNA
chr12-304	chr12	112867382	112867690	+	8.65	0.7	Intergenic	Intergenic	-6620	NM_019925	56696	Mm.20455	NM_019925	ENSMUSG00000021298	Gpr132	G2a	G protein-coupled receptor 132	protein-coding
chr12-315	chr12	81751121	81751429	+	6.83	0.787	intron (NM_177395, intron 2 of 7)	intron (NM_001174107, intron 2 of 10)	29895	NM_177395	338372	Mm.35284	NM_177395	ENSMUSG00000042724	Map3k9	E130314H24Rik|Mlk1|Prke1	mitogen-activated protein kinase kinase kinase 9	protein-coding
chr12-317	chr12	4365974	4366282	+	6.69	0.696	intron (NM_010881, intron 2 of 22)	ORR1E|LTR|ERVL-MaLR	111054	NM_010881	17977	Mm.301039	NM_010881	ENSMUSG00000020647	Ncoa1	KAT13A|NCoA-1|NRC-1|SRC-1|SRC-a|SRC1|bHLHe74|mNRC-1	nuclear receptor coactivator 1	protein-coding
chr12-328	chr12	84188350	84188658	+	7.53	0.667	intron (NM_001163501, intron 1 of 12)	intron (NM_001163501, intron 1 of 12)	5511	NM_001163502	238317	Mm.31256	NM_001163501	ENSMUSG00000042507	Elmsan1	9430029N19Rik|C130039O16Rik|Gm260	ELM2 and Myb/SANT-like domain containing 1	protein-coding
chr12-330	chr12	69455656	69455964	+	7.67	0.805	Intergenic	Intergenic	19740	NR_038061	76062	Mm.380755	NR_038060		5830428M24Rik	100040862|Gm3007	RIKEN cDNA 5830428M24 gene	ncRNA
chr12-339	chr12	75533168	75533476	+	7.81	0.829	intron (NM_012024, intron 2 of 13)	ORR1D1|LTR|ERVL-MaLR	62878	NM_012024	26932	Mm.259626	NM_012024	ENSMUSG00000021051	Ppp2r5e	4633401M22Rik|AI449017|B56beta	protein phosphatase 2, regulatory subunit B', epsilon	protein-coding
chr12-37	chr12	104990766	104991074	+	31.1	0.915	intron (NM_172500, intron 1 of 16)	intron (NM_172500, intron 1 of 16)	7757	NM_001042699	212073	Mm.212688	NM_172500	ENSMUSG00000054150	Syne3	nesprin-3	spectrin repeat containing, nuclear envelope family member 3	protein-coding
chr12-38	chr12	80130733	80131041	+	26.1	0.859	intron (NR_033514, intron 2 of 2)	intron (NR_033514, intron 2 of 2)	1957	NR_033514	69548	Mm.269712	NR_033514	ENSMUSG00000097729	2310015A10Rik	5330419I17Rik	RIKEN cDNA 2310015A10 gene	ncRNA
chr12-398	chr12	100729067	100729375	+	6.83	0.687	Intergenic	Intergenic	-4193	NM_153587	73086	Mm.220417	NM_153587	ENSMUSG00000021180	Rps6ka5	3110005L17Rik|6330404E13Rik|AI854034|MSK1|MSPK1|RLPK|RLSK|S6K-alpha-5	ribosomal protein S6 kinase, polypeptide 5	protein-coding
chr12-4	chr12	86876074	86876382	+	67.5	0.953	Intergenic	Intergenic	8586	NM_145836	238330	Mm.248358	NM_145836	ENSMUSG00000034168	Irf2bpl	6430527G18Rik|Eap1	interferon regulatory factor 2 binding protein-like	protein-coding
chr12-415	chr12	80001683	80001991	+	6.41	0.738	Intergenic	Intergenic	111176	NM_007564	12192	Mm.235132	NM_007564	ENSMUSG00000021127	Zfp36l1	AW742437|AW743212|Berg36|Brf1|D530020L18Rik|ERF1|TIS11b|cMG1	zinc finger protein 36, C3H type-like 1	protein-coding
chr12-418	chr12	81754688	81754996	+	6.14	0.75	intron (NM_177395, intron 2 of 7)	intron (NM_001174107, intron 2 of 10)	26328	NM_177395	338372	Mm.35284	NM_177395	ENSMUSG00000042724	Map3k9	E130314H24Rik|Mlk1|Prke1	mitogen-activated protein kinase kinase kinase 9	protein-coding
chr12-42	chr12	98863477	98863785	+	25.9	0.898	intron (NM_001081191, intron 9 of 43)	intron (NM_001081191, intron 9 of 43)	37853	NM_001081191	319670	Mm.390484	NM_001081191	ENSMUSG00000051166	Eml5	BC027154|C130068M19Rik	echinoderm microtubule associated protein like 5	protein-coding
chr12-468	chr12	86726315	86726623	+	6.97	0.739	promoter-TSS (NM_144524)	promoter-TSS (NM_144524)	-9	NM_144524	68737	Mm.63979	NM_144524	ENSMUSG00000021257	Angel1	1110030H02Rik|mKIAA0759	angel homolog 1	protein-coding
chr12-484	chr12	82747164	82747472	+	5.72	0.609	intron (NM_015812, intron 2 of 16)	intron (NM_001310478, intron 2 of 17)	130280	NM_015812	50779	Mm.126176	NM_015812	ENSMUSG00000021219	Rgs6	-	regulator of G-protein signaling 6	protein-coding
chr12-50	chr12	104777691	104777999	+	25.1	0.9	intron (NM_001040682, intron 9 of 12)	intron (NM_001040682, intron 9 of 12)	-25893	NM_148948	192119	Mm.21135	NM_148948	ENSMUSG00000041415	Dicer1	1110006F08Rik|D12Ertd7e|mKIAA0928	dicer 1, ribonuclease type III	protein-coding
chr12-54	chr12	81719708	81720016	+	22.2	0.795	3' UTR (NM_001174107, exon 11 of 11)	3' UTR (NM_001174107, exon 11 of 11)	61308	NM_177395	338372	Mm.35284	NM_177395	ENSMUSG00000042724	Map3k9	E130314H24Rik|Mlk1|Prke1	mitogen-activated protein kinase kinase kinase 9	protein-coding
chr12-55	chr12	16133278	16133586	+	21.6	0.89	Intergenic	Intergenic	-316647	NM_144551	217410	Mm.491136	NM_144551	ENSMUSG00000020601	Trib2	AW319517|TRB-2|TRB2	tribbles pseudokinase 2	protein-coding
chr12-60	chr12	73881483	73881791	+	19.7	0.873	Intergenic	Intergenic	-26230	NM_010431	15251	Mm.3879	NM_010431	ENSMUSG00000021109	Hif1a	AA959795|HIF-1-alpha|HIF1-alpha|HIF1alpha|MOP1|bHLHe78	hypoxia inducible factor 1, alpha subunit	protein-coding
chr12-61	chr12	36308868	36309176	+	19.2	0.883	Intergenic	Intergenic	-5147	NM_025312	66042	Mm.43375	NM_025312	ENSMUSG00000036169	Sostdc1	0610006G05Rik|Sostl|USAG-1|Wise|ectodin	sclerostin domain containing 1	protein-coding
chr12-66	chr12	35553181	35553489	+	19.5	0.775	Intergenic	Intergenic	-18346	NM_013464	11622	Mm.341377	NM_013464	ENSMUSG00000019256	Ahr	Ah|Ahh|Ahre|In|bHLHe76	aryl-hydrocarbon receptor	protein-coding
chr12-69	chr12	116595800	116596108	+	18.8	0.945	intron (NM_011215, intron 2 of 22)	MTD-int|LTR|ERVL-MaLR	110234	NM_011215	19276	Mm.206054	NM_011215	ENSMUSG00000056553	Ptprn2	4930425H11Rik|IA2beta|PTP-NP|Phol|mKIAA0387|phogrin	protein tyrosine phosphatase, receptor type, N polypeptide 2	protein-coding
chr12-70	chr12	113427333	113427641	+	19	0.938	Intergenic	Intergenic	-62078	NM_001009545	238405	Mm.442216	NM_001009545	ENSMUSG00000051804	Adam6b	4930523C11Rik	a disintegrin and metallopeptidase domain 6B	protein-coding
chr12-73	chr12	34499322	34499630	+	18	0.835	intron (NM_001271386, intron 4 of 27)	intron (NM_001271386, intron 4 of 27)	29413	NM_024124	79221	Mm.310551	NM_024124	ENSMUSG00000004698	Hdac9	AV022454|D030072B18Rik|HD7B|HD9|HDRP|Hdac7b|Mitr|mKIAA0744	histone deacetylase 9	protein-coding
chr12-74	chr12	52541310	52541618	+	17.2	0.877	intron (NM_009706, intron 1 of 5)	intron (NM_009706, intron 1 of 5)	25387	NM_009706	11855	Mm.35059	NM_009706	ENSMUSG00000035133	Arhgap5	p190-B|p190B	Rho GTPase activating protein 5	protein-coding
chr12-76	chr12	71184428	71184736	+	17.3	0.832	exon (NM_029818, exon 21 of 28)	exon (NM_001163378, exon 21 of 30)	47734	NM_001163378	76967	Mm.87290	NM_029818	ENSMUSG00000034601	2700049A03Rik	Ta3|Talpid3|mKIAA0586	RIKEN cDNA 2700049A03 gene	protein-coding
chr12-79	chr12	112702425	112702733	+	18.5	0.918	Intergenic	MTD|LTR|ERVL-MaLR	-19595	NM_001024602	217882	Mm.23689	NM_001024602	ENSMUSG00000072825	Cep170b	AI466840|AW555464|Kiaa0284|mKIAA0284	centrosomal protein 170B	protein-coding
chr12-81	chr12	16136383	16136691	+	16.9	0.763	Intergenic	Intergenic	-319752	NM_144551	217410	Mm.491136	NM_144551	ENSMUSG00000020601	Trib2	AW319517|TRB-2|TRB2	tribbles pseudokinase 2	protein-coding
chr12-87	chr12	69447279	69447587	+	17.3	0.855	Intergenic	Intergenic	28117	NR_038061	76062	Mm.380755	NR_038060		5830428M24Rik	100040862|Gm3007	RIKEN cDNA 5830428M24 gene	ncRNA
chr12-89	chr12	84243133	84243441	+	16.2	0.819	Intergenic	Intergenic	-24406	NM_001163501	238317	Mm.31256	NM_001163501	ENSMUSG00000042507	Elmsan1	9430029N19Rik|C130039O16Rik|Gm260	ELM2 and Myb/SANT-like domain containing 1	protein-coding
chr12-94	chr12	80791138	80791446	+	15.5	0.804	intron (NM_178682, intron 1 of 5)	intron (NM_001242419, intron 1 of 6)	760	NM_001242419	217684	Mm.341776	NM_178682	ENSMUSG00000021133	Susd6	4933426M11Rik|mKIAA0247	sushi domain containing 6	protein-coding
chr12-96	chr12	80065152	80065460	+	14.9	0.86	Intergenic	Intergenic	47707	NM_007564	12192	Mm.235132	NM_007564	ENSMUSG00000021127	Zfp36l1	AW742437|AW743212|Berg36|Brf1|D530020L18Rik|ERF1|TIS11b|cMG1	zinc finger protein 36, C3H type-like 1	protein-coding
chr13-106	chr13	24508967	24509275	+	18.1	0.897	Intergenic	Intergenic	93998	NM_007717	12763	Mm.8396	NM_007717	ENSMUSG00000016756	Cmah	-	cytidine monophospho-N-acetylneuraminic acid hydroxylase	protein-coding
chr13-107	chr13	48857320	48857628	+	19	0.919	intron (NM_011078, intron 1 of 21)	intron (NM_011078, intron 1 of 21)	13411	NM_011078	18676	Mm.486213	NM_011078	ENSMUSG00000038025	Phf2	GRC5	PHD finger protein 2	protein-coding
chr13-108	chr13	83084983	83085291	+	18.4	0.906	Intergenic	ORR1A3|LTR|ERVL-MaLR	-418897	NM_025282	17260	Mm.24001	NM_025282	ENSMUSG00000005583	Mef2c	5430401D19Rik|9930028G15Rik|AV011172|Mef2	myocyte enhancer factor 2C	protein-coding
chr13-115	chr13	41546125	41546433	+	17.2	0.816	Intergenic	Intergenic	-58959	NM_001111324	18003	Mm.288980	NM_017464	ENSMUSG00000021365	Nedd9	Cas-L|CasL|HEF1|MEF1|Nedd-9|p105	neural precursor cell expressed, developmentally down-regulated gene 9	protein-coding
chr13-116	chr13	13453315	13453623	+	16.9	0.882	intron (NM_010917, intron 1 of 19)	intron (NM_010917, intron 1 of 19)	15867	NM_010917	18073	Mm.4691	NM_010917	ENSMUSG00000005397	Nid1	A630025O17|Nid|entactin|entactin-1|nidogen-1	nidogen 1	protein-coding
chr13-121	chr13	12569797	12570105	+	16.7	0.866	intron (NM_026184, intron 1 of 15)	intron (NM_026184, intron 1 of 15)	4068	NM_026184	67475	Mm.358706	NM_026184	ENSMUSG00000057069	Ero1lb	1300013B24Rik|1700065B09Rik|AI447560|Ero1b|ero1-beta	ERO1-like beta (S. cerevisiae)	protein-coding
chr13-124	chr13	83020892	83021200	+	19.1	0.915	Intergenic	Intergenic	-482988	NM_025282	17260	Mm.24001	NM_025282	ENSMUSG00000005583	Mef2c	5430401D19Rik|9930028G15Rik|AV011172|Mef2	myocyte enhancer factor 2C	protein-coding
chr13-130	chr13	52061446	52061754	+	16.2	0.902	Intergenic	Intergenic	-35141	NR_045061	74050	Mm.84860	NR_045061		4921525O09Rik	-	RIKEN cDNA 4921525O09 gene	ncRNA
chr13-14	chr13	43962119	43962427	+	63.7	0.97	Intergenic	Intergenic	-158894	NR_045285	328235	Mm.188356	NR_045285	ENSMUSG00000089815	Gm5083	A730030A06	predicted gene 5083	ncRNA
chr13-140	chr13	83066154	83066462	+	14.9	0.79	Intergenic	Intergenic	-437726	NM_025282	17260	Mm.24001	NM_025282	ENSMUSG00000005583	Mef2c	5430401D19Rik|9930028G15Rik|AV011172|Mef2	myocyte enhancer factor 2C	protein-coding
chr13-144	chr13	43765210	43765518	+	15.2	0.812	Intergenic	Intergenic	-19743	NM_009856	12522	Mm.57175	NM_009856	ENSMUSG00000015396	Cd83	-	CD83 antigen	protein-coding
chr13-147	chr13	102894864	102895172	+	15.2	0.965	intron (NM_175171, intron 4 of 28)	intron (NM_175171, intron 4 of 28)	201460	NM_008533	17079	Mm.373974	NM_008533	ENSMUSG00000021624	Cd180	F630107B15|Ly78|RP105	CD180 antigen	protein-coding
chr13-148	chr13	30761259	30761567	+	13.8	0.697	exon (NM_013674, exon 8 of 9)	exon (NM_013674, exon 8 of 9)	12155	NM_013674	16364	Mm.4677	NM_013674	ENSMUSG00000021356	Irf4	AI385587|IRF-4|LSIRF|NF-EM5|Spip	interferon regulatory factor 4	protein-coding
chr13-15	chr13	111929959	111930267	+	62.1	0.97	Intergenic	Intergenic	-121130	NM_011945	26401	Mm.15918	NM_011945	ENSMUSG00000021754	Map3k1	MAPKKK1|MEKK1|Mekk	mitogen-activated protein kinase kinase kinase 1	protein-coding
chr13-156	chr13	34738557	34738865	+	15.5	0.895	promoter-TSS (NM_138746)	promoter-TSS (NM_138746)	-931	NM_138746	108161	Mm.41991	NM_138746	ENSMUSG00000038246	Fam50b	D0H6S2654E|X5L|XAP-5-like	family with sequence similarity 50, member B	protein-coding
chr13-16	chr13	9767360	9767668	+	58	0.946	Intergenic	Intergenic	-2200	NM_001199141	66505	Mm.397307	NM_144516	ENSMUSG00000021156	Zmynd11	2210402G22Rik|BS69	zinc finger, MYND domain containing 11	protein-coding
chr13-168	chr13	28600940	28601248	+	13.7	0.91	intron (NR_045054, intron 6 of 7)	intron (NR_045053, intron 6 of 8)	284328	NR_045053	72518	Mm.37454	NR_045053		2610307P16Rik	AI666457	RIKEN cDNA 2610307P16 gene	ncRNA
chr13-170	chr13	42051428	42051736	+	13.5	0.744	promoter-TSS (NM_007772)	promoter-TSS (NM_007772)	-439	NM_007772	110521	Mm.4808	NM_007772	ENSMUSG00000021366	Hivep1	Cryabp1	human immunodeficiency virus type I enhancer binding protein 1	protein-coding
chr13-174	chr13	113013355	113013663	+	12.6	0.796	Intergenic	Intergenic	19641	NM_001037914	622408	Mm.360976	NM_001037914	ENSMUSG00000074651	Mcidas	EG622408|Gm6320|Idas|Mci|Mcin	multiciliate differentiation and DNA synthesis associated cell cycle protein	protein-coding
chr13-177	chr13	52445630	52445938	+	13.2	0.761	Intergenic	Intergenic	85052	NM_001024474	68203	Mm.29362	NM_001024474	ENSMUSG00000047842	Diras2	2900052J15Rik|AI414999	DIRAS family, GTP-binding RAS-like 2	protein-coding
chr13-179	chr13	52155872	52156180	+	14.5	0.768	Intergenic	Intergenic	59285	NR_045061	74050	Mm.84860	NR_045061		4921525O09Rik	-	RIKEN cDNA 4921525O09 gene	ncRNA
chr13-18	chr13	30949237	30949545	+	54.9	0.95	intron (NM_025588, intron 1 of 27)	intron (NM_025588, intron 1 of 27)	-1630	NM_153072	210554	Mm.450571	NM_153072	ENSMUSG00000076430	Hus1b	-	HUS1 checkpoint clamp component B	protein-coding
chr13-183	chr13	17817257	17817565	+	11.9	0.748	Intergenic	B3A|SINE|B2	-12314	NM_001081058	69562	Mm.193924	NM_027118	ENSMUSG00000041297	Cdk13	2310015O17Rik|Cdc2l5	cyclin-dependent kinase 13	protein-coding
chr13-184	chr13	100098820	100099128	+	11.9	0.889	exon (NM_001081061, exon 2 of 39)	exon (NM_001081061, exon 2 of 39)	5096	NM_001081061	544971	Mm.288546	NM_001081061	ENSMUSG00000049658	Bdp1	AI662220|AW049390|AW456745|B130055N23Rik|G630013P12Rik|TAF3B1|TFC5|TFIIIB150|TFIIIB90|Tfnr|mKIAA1241	B double prime 1, subunit of RNA polymerase III transcription initiation factor IIIB	protein-coding
chr13-188	chr13	83609214	83609522	+	12.4	0.732	intron (NM_025282, intron 4 of 10)	intron (NM_001347569, intron 3 of 10)	105334	NM_001170537	17260	Mm.24001	NM_025282	ENSMUSG00000005583	Mef2c	5430401D19Rik|9930028G15Rik|AV011172|Mef2	myocyte enhancer factor 2C	protein-coding
chr13-198	chr13	83604714	83605022	+	12.4	0.83	intron (NM_025282, intron 4 of 10)	intron (NM_001347569, intron 3 of 10)	100834	NM_001170537	17260	Mm.24001	NM_025282	ENSMUSG00000005583	Mef2c	5430401D19Rik|9930028G15Rik|AV011172|Mef2	myocyte enhancer factor 2C	protein-coding
chr13-199	chr13	55677431	55677739	+	12.4	0.869	exon (NM_145975, exon 22 of 23)	exon (NM_001282055, exon 22 of 23)	-15539	NM_181278	78521	Mm.28449	NM_181278	ENSMUSG00000045767	B230219D22Rik	AA119856|D530037I19Rik	RIKEN cDNA B230219D22 gene	protein-coding
chr13-200	chr13	41521278	41521586	+	11.2	0.851	Intergenic	MLT1A|LTR|ERVL-MaLR	-34112	NM_001111324	18003	Mm.288980	NM_017464	ENSMUSG00000021365	Nedd9	Cas-L|CasL|HEF1|MEF1|Nedd-9|p105	neural precursor cell expressed, developmentally down-regulated gene 9	protein-coding
chr13-202	chr13	3610896	3611204	+	12.3	0.798	promoter-TSS (NM_134063)	promoter-TSS (NM_134063)	58	NM_134063	105203	Mm.221609	NM_134063	ENSMUSG00000033799	Fam208b	AI645998|Pap20|mKIAA2006	family with sequence similarity 208, member B	protein-coding
chr13-21	chr13	111936004	111936312	+	48.7	0.853	Intergenic	Intergenic	-127175	NM_011945	26401	Mm.15918	NM_011945	ENSMUSG00000021754	Map3k1	MAPKKK1|MEKK1|Mekk	mitogen-activated protein kinase kinase kinase 1	protein-coding
chr13-213	chr13	43898640	43898948	+	11.3	0.829	Intergenic	Intergenic	113687	NM_009856	12522	Mm.57175	NM_009856	ENSMUSG00000015396	Cd83	-	CD83 antigen	protein-coding
chr13-214	chr13	42110468	42110776	+	12.1	0.874	intron (NM_007772, intron 2 of 8)	intron (NM_007772, intron 2 of 8)	58601	NM_007772	110521	Mm.4808	NM_007772	ENSMUSG00000021366	Hivep1	Cryabp1	human immunodeficiency virus type I enhancer binding protein 1	protein-coding
chr13-217	chr13	92030777	92031085	+	10.7	0.673	Intergenic	Intergenic	-42889	NM_009027	19418	Mm.248630	NM_009027	ENSMUSG00000021708	Rasgrf2	6330417G04Rik|AW048350|Grf2|Ras-GRF2	RAS protein-specific guanine nucleotide-releasing factor 2	protein-coding
chr13-221	chr13	102666690	102666998	+	12.4	0.845	Intergenic	Intergenic	-26714	NM_008533	17079	Mm.373974	NM_008533	ENSMUSG00000021624	Cd180	F630107B15|Ly78|RP105	CD180 antigen	protein-coding
chr13-222	chr13	24608109	24608417	+	12.4	0.841	Intergenic	intron (NM_001286100, intron 1 of 22)	-3496	NR_024599	76024	Mm.440710	NR_024599		Gm11346	5830431A10Rik|AI447617|Gm11347|OTTMUSG00000000601|OTTMUSG00000000602	X-linked lymphocyte-regulated 5 pseudogene	pseudo
chr13-225	chr13	52533671	52533979	+	11	0.878	Intergenic	Intergenic	-2989	NM_001024474	68203	Mm.29362	NM_001024474	ENSMUSG00000047842	Diras2	2900052J15Rik|AI414999	DIRAS family, GTP-binding RAS-like 2	protein-coding
chr13-229	chr13	111999756	112000064	+	10.7	0.786	Intergenic	MLT1B|LTR|ERVL-MaLR	-190927	NM_011945	26401	Mm.15918	NM_011945	ENSMUSG00000021754	Map3k1	MAPKKK1|MEKK1|Mekk	mitogen-activated protein kinase kinase kinase 1	protein-coding
chr13-233	chr13	48842289	48842597	+	9.9	0.841	intron (NM_011078, intron 1 of 21)	ORR1F|LTR|ERVL-MaLR	28442	NM_011078	18676	Mm.486213	NM_011078	ENSMUSG00000038025	Phf2	GRC5	PHD finger protein 2	protein-coding
chr13-24	chr13	83572550	83572858	+	48.4	0.962	intron (NM_025282, intron 2 of 10)	promoter-TSS (NM_001347569)	68670	NM_001170537	17260	Mm.24001	NM_025282	ENSMUSG00000005583	Mef2c	5430401D19Rik|9930028G15Rik|AV011172|Mef2	myocyte enhancer factor 2C	protein-coding
chr13-241	chr13	107094489	107094797	+	10.3	0.753	Intergenic	Intergenic	72073	NR_015471	100040322	Mm.133867	NR_015471		3830408C21Rik	-	RIKEN cDNA 3830408C21 gene	ncRNA
chr13-249	chr13	44065748	44066056	+	10.5	0.905	Intergenic	Intergenic	-55265	NR_045285	328235	Mm.188356	NR_045285	ENSMUSG00000089815	Gm5083	A730030A06	predicted gene 5083	ncRNA
chr13-250	chr13	55449731	55450039	+	11.7	0.773	intron (NM_011938, intron 2 of 15)	intron (NM_001038018, intron 2 of 15)	4551	NM_001038018	26385	Mm.10193	NM_011938	ENSMUSG00000074886	Grk6	Gprk6	G protein-coupled receptor kinase 6	protein-coding
chr13-262	chr13	52078684	52078992	+	11	0.883	Intergenic	ORR1E|LTR|ERVL-MaLR	-17903	NR_045061	74050	Mm.84860	NR_045061		4921525O09Rik	-	RIKEN cDNA 4921525O09 gene	ncRNA
chr13-266	chr13	44808231	44808539	+	9.2	0.784	intron (NM_001205044, intron 2 of 18)	intron (NM_001205044, intron 2 of 18)	77114	NM_001205043	16468	Mm.25059	NM_021878	ENSMUSG00000038518	Jarid2	Jmj|jumonji	jumonji, AT rich interactive domain 2	protein-coding
chr13-28	chr13	5864553	5864861	+	43.6	0.935	intron (NM_011803, intron 1 of 3)	intron (NM_011803, intron 1 of 3)	3218	NM_011803	23849	Mm.275036	NM_011803	ENSMUSG00000000078	Klf6	AI448727|BCD1|C86813|CPBP|Copeb|FM2|FM6|Ierepo1|Ierepo3|R75280|Zf9	Kruppel-like factor 6	protein-coding
chr13-280	chr13	46690917	46691225	+	9.06	0.716	intron (NM_175749, intron 16 of 21)	intron (NM_175749, intron 16 of 21)	21549	NM_001033192	97863	Mm.275934	NM_001033192	ENSMUSG00000069237	Fam8a1	C78339	family with sequence similarity 8, member A1	protein-coding
chr13-288	chr13	83041580	83041888	+	9.34	0.892	Intergenic	Intergenic	-462300	NM_025282	17260	Mm.24001	NM_025282	ENSMUSG00000005583	Mef2c	5430401D19Rik|9930028G15Rik|AV011172|Mef2	myocyte enhancer factor 2C	protein-coding
chr13-309	chr13	48585829	48586137	+	8.37	0.765	exon (NM_207232, exon 7 of 10)	exon (NM_207232, exon 7 of 10)	39590	NM_207232	218232	Mm.315089	NM_207232	ENSMUSG00000038042	Ptpdc1	AI843923|AW456874|Naa-1|Ptpcd1	protein tyrosine phosphatase domain containing 1	protein-coding
chr13-311	chr13	55369542	55369850	+	8.23	0.781	promoter-TSS (NM_016758)	promoter-TSS (NM_016758)	-36	NM_016758	51791	Mm.1426	NM_016758	ENSMUSG00000052087	Rgs14	RPIP1	regulator of G-protein signaling 14	protein-coding
chr13-317	chr13	41505506	41505814	+	8.51	0.769	Intergenic	Intergenic	-18340	NM_001111324	18003	Mm.288980	NM_017464	ENSMUSG00000021365	Nedd9	Cas-L|CasL|HEF1|MEF1|Nedd-9|p105	neural precursor cell expressed, developmentally down-regulated gene 9	protein-coding
chr13-321	chr13	44800075	44800383	+	8.37	0.826	intron (NM_001205044, intron 2 of 18)	intron (NM_001205044, intron 2 of 18)	68958	NM_001205043	16468	Mm.25059	NM_021878	ENSMUSG00000038518	Jarid2	Jmj|jumonji	jumonji, AT rich interactive domain 2	protein-coding
chr13-327	chr13	37860787	37861095	+	9.34	0.812	intron (NM_001039188, intron 1 of 9)	intron (NM_001039188, intron 1 of 9)	-27493	NR_033218	68750	Mm.491109	NM_026830	ENSMUSG00000039087	Rreb1	1110037N09Rik|AA414966|B930013M22Rik	ras responsive element binding protein 1	protein-coding
chr13-34	chr13	30728209	30728517	+	37.5	0.88	Intergenic	Intergenic	-20895	NM_013674	16364	Mm.4677	NM_013674	ENSMUSG00000021356	Irf4	AI385587|IRF-4|LSIRF|NF-EM5|Spip	interferon regulatory factor 4	protein-coding
chr13-347	chr13	34874235	34874543	+	8.51	0.728	Intergenic	CpG	-1105	NM_013830	19134	Mm.10027	NM_013830	ENSMUSG00000021413	Prpf4b	2610037H07|Prp4|Prp4k|Prpk|cbp143	pre-mRNA processing factor 4B	protein-coding
chr13-348	chr13	51161681	51161989	+	7.67	0.831	Intergenic	Intergenic	-9190	NM_029173	75124	Mm.179243	NM_029173	ENSMUSG00000021396	Nxnl2	4930519N16Rik|Rdcvf2	nucleoredoxin-like 2	protein-coding
chr13-355	chr13	41381527	41381835	+	8.37	0.671	intron (NM_001111324, intron 2 of 7)	T-rich|Low_complexity|Low_complexity	-22680	NM_017464	18003	Mm.288980	NM_017464	ENSMUSG00000021365	Nedd9	Cas-L|CasL|HEF1|MEF1|Nedd-9|p105	neural precursor cell expressed, developmentally down-regulated gene 9	protein-coding
chr13-365	chr13	52069054	52069362	+	10.2	0.816	Intergenic	Intergenic	-27533	NR_045061	74050	Mm.84860	NR_045061		4921525O09Rik	-	RIKEN cDNA 4921525O09 gene	ncRNA
chr13-367	chr13	41372874	41373182	+	7.25	0.676	intron (NM_001111324, intron 2 of 7)	intron (NM_001111324, intron 2 of 7)	-14027	NM_017464	18003	Mm.288980	NM_017464	ENSMUSG00000021365	Nedd9	Cas-L|CasL|HEF1|MEF1|Nedd-9|p105	neural precursor cell expressed, developmentally down-regulated gene 9	protein-coding
chr13-37	chr13	34667319	34667627	+	34.7	0.889	Intergenic	TTS (NR_105041)	-14792	NM_025831	66895	Mm.28943	NM_025831	ENSMUSG00000021411	Pxdc1	1300014I06Rik	PX domain containing 1	protein-coding
chr13-385	chr13	42301193	42301501	+	9.34	0.738	promoter-TSS (NM_010104)	promoter-TSS (NM_010104)	77	NM_010104	13614	Mm.14543	NM_010104	ENSMUSG00000021367	Edn1	ET-1|PPET1|preproET	endothelin 1	protein-coding
chr13-386	chr13	11958860	11959168	+	7.25	0.786	intron (NM_023868, intron 1 of 104)	ORR1E|LTR|ERVL-MaLR	147931	NM_023868	20191	Mm.239871	NM_023868	ENSMUSG00000021313	Ryr2	9330127I20Rik|RYR-2	ryanodine receptor 2, cardiac	protein-coding
chr13-389	chr13	42258485	42258793	+	8.92	0.793	Intergenic	Intergenic	-42631	NM_010104	13614	Mm.14543	NM_010104	ENSMUSG00000021367	Edn1	ET-1|PPET1|preproET	endothelin 1	protein-coding
chr13-395	chr13	42167619	42167927	+	7.11	0.803	intron (NM_007772, intron 7 of 8)	intron (NM_007772, intron 7 of 8)	115752	NM_007772	110521	Mm.4808	NM_007772	ENSMUSG00000021366	Hivep1	Cryabp1	human immunodeficiency virus type I enhancer binding protein 1	protein-coding
chr13-4	chr13	51106849	51107157	+	90.2	0.969	intron (NM_146043, intron 1 of 5)	MTE2b|LTR|ERVL-MaLR	6105	NM_146043	20729	Mm.188432	NM_011462	ENSMUSG00000021395	Spin1	Spin	spindlin 1	protein-coding
chr13-40	chr13	111805746	111806054	+	35.8	0.922	intron (NM_011945, intron 1 of 19)	intron (NM_011945, intron 1 of 19)	3083	NM_011945	26401	Mm.15918	NM_011945	ENSMUSG00000021754	Map3k1	MAPKKK1|MEKK1|Mekk	mitogen-activated protein kinase kinase kinase 1	protein-coding
chr13-405	chr13	54693915	54694223	+	7.39	0.753	promoter-TSS (NR_027395)	promoter-TSS (NR_027396)	-109	NR_027396	105239	Mm.25366	NM_134064	ENSMUSG00000034928	Rnf44	AI854545|mKIAA1100	ring finger protein 44	protein-coding
chr13-412	chr13	51946137	51946445	+	7.67	0.8	Intergenic	Intergenic	99616	NM_011817	23882	Mm.281298	NM_011817	ENSMUSG00000021453	Gadd45g	AI327420|C86281|CR6|DDIT2|OIG37	growth arrest and DNA-damage-inducible 45 gamma	protein-coding
chr13-42	chr13	12540198	12540506	+	32.5	0.932	Intergenic	MTC|LTR|ERVL-MaLR	-19902	NM_133643	171211	Mm.159671	NM_133643	ENSMUSG00000095105	Edaradd	1810032E07Rik|5830469M23Rik|A630043P06|cr	EDAR (ectodysplasin-A receptor)-associated death domain	protein-coding
chr13-44	chr13	43752414	43752722	+	34.2	0.932	Intergenic	MER57D|LTR|ERV1	-32539	NM_009856	12522	Mm.57175	NM_009856	ENSMUSG00000015396	Cd83	-	CD83 antigen	protein-coding
chr13-445	chr13	59585115	59585423	+	6.83	0.729	promoter-TSS (NR_045633)	promoter-TSS (NM_030153)	-46	NR_045633	319469	Mm.437992	NR_045633	ENSMUSG00000021557	A230056J06Rik	-	RIKEN cDNA A230056J06 gene	ncRNA
chr13-452	chr13	91635949	91636257	+	6.14	0.656	intron (NM_024186, intron 4 of 15)	intron (NM_024186, intron 4 of 15)	-105418	NM_028790	74156	Mm.275963	NM_028790	ENSMUSG00000021620	Acot12	1300004O04Rik|4930449F15Rik|AV027244|Cach|mCACH-1	acyl-CoA thioesterase 12	protein-coding
chr13-453	chr13	49298465	49298773	+	7.81	0.812	intron (NM_015759, intron 1 of 17)	intron (NM_015759, intron 1 of 17)	10589	NM_015759	30938	Mm.291089	NM_015759	ENSMUSG00000037946	Fgd3	5830461L01Rik|ZFYVE5	FYVE, RhoGEF and PH domain containing 3	protein-coding
chr13-5	chr13	52572545	52572853	+	87.4	0.915	intron (NR_046069, intron 1 of 3)	intron (NR_046069, intron 1 of 3)	526	NR_046069	100040572	Mm.278873	NR_046069		Gm2848	-	predicted gene 2848	ncRNA
chr13-52	chr13	117028244	117028552	+	30.4	0.835	Intergenic	Intergenic	-2882	NM_001081009	52552	Mm.274466	NM_027272	ENSMUSG00000021725	Parp8	2810430O08Rik|ARTD16|D13Ertd275e	poly (ADP-ribose) polymerase family, member 8	protein-coding
chr13-55	chr13	43778440	43778748	+	28	0.929	Intergenic	Intergenic	-6513	NM_009856	12522	Mm.57175	NM_009856	ENSMUSG00000015396	Cd83	-	CD83 antigen	protein-coding
chr13-56	chr13	52168094	52168402	+	29.1	0.93	Intergenic	Intergenic	71507	NR_045061	74050	Mm.84860	NR_045061		4921525O09Rik	-	RIKEN cDNA 4921525O09 gene	ncRNA
chr13-568	chr13	51996274	51996582	+	5.3	0.796	Intergenic	ORR1F|LTR|ERVL-MaLR	-100313	NR_045061	74050	Mm.84860	NR_045061		4921525O09Rik	-	RIKEN cDNA 4921525O09 gene	ncRNA
chr13-57	chr13	37658090	37658398	+	27.1	0.847	Intergenic	RLTR20A4|LTR|ERVK	-167794	NM_026830	68750	Mm.491109	NM_026830	ENSMUSG00000039087	Rreb1	1110037N09Rik|AA414966|B930013M22Rik	ras responsive element binding protein 1	protein-coding
chr13-58	chr13	42337087	42337395	+	26.4	0.923	Intergenic	Intergenic	35971	NM_010104	13614	Mm.14543	NM_010104	ENSMUSG00000021367	Edn1	ET-1|PPET1|preproET	endothelin 1	protein-coding
chr13-580	chr13	42000954	42001262	+	5.86	0.811	Intergenic	Intergenic	-50913	NM_007772	110521	Mm.4808	NM_007772	ENSMUSG00000021366	Hivep1	Cryabp1	human immunodeficiency virus type I enhancer binding protein 1	protein-coding
chr13-59	chr13	43762923	43763231	+	26.5	0.912	Intergenic	Intergenic	-22030	NM_009856	12522	Mm.57175	NM_009856	ENSMUSG00000015396	Cd83	-	CD83 antigen	protein-coding
chr13-616	chr13	42044441	42044749	+	6	0.732	Intergenic	Intergenic	-7426	NM_007772	110521	Mm.4808	NM_007772	ENSMUSG00000021366	Hivep1	Cryabp1	human immunodeficiency virus type I enhancer binding protein 1	protein-coding
chr13-65	chr13	10182865	10183173	+	24.7	0.948	intron (NM_033269, intron 2 of 4)	intron (NM_033269, intron 2 of 4)	177784	NM_033269	12671	Mm.342315	NM_033269	ENSMUSG00000046159	Chrm3	Chrm-3|M3|M3R	cholinergic receptor, muscarinic 3, cardiac	protein-coding
chr13-67	chr13	41491454	41491762	+	24.4	0.905	Intergenic	Intergenic	-4288	NM_001111324	18003	Mm.288980	NM_017464	ENSMUSG00000021365	Nedd9	Cas-L|CasL|HEF1|MEF1|Nedd-9|p105	neural precursor cell expressed, developmentally down-regulated gene 9	protein-coding
chr13-76	chr13	24641481	24641789	+	23.6	0.838	intron (NM_001080381, intron 1 of 14)	intron (NM_029679, intron 1 of 22)	2987	NM_001080381	193385	Mm.217319	NM_029679	ENSMUSG00000036006	Fam65b	-	family with sequence similarity 65, member B	protein-coding
chr13-77	chr13	5939407	5939715	+	22.9	0.853	Intergenic	Intergenic	78072	NM_011803	23849	Mm.275036	NM_011803	ENSMUSG00000000078	Klf6	AI448727|BCD1|C86813|CPBP|Copeb|FM2|FM6|Ierepo1|Ierepo3|R75280|Zf9	Kruppel-like factor 6	protein-coding
chr13-79	chr13	117033697	117034005	+	22.6	0.907	Intergenic	Intergenic	-8335	NM_001081009	52552	Mm.274466	NM_027272	ENSMUSG00000021725	Parp8	2810430O08Rik|ARTD16|D13Ertd275e	poly (ADP-ribose) polymerase family, member 8	protein-coding
chr13-8	chr13	58552013	58552321	+	75.4	0.947	Intergenic	Intergenic	58710	NM_022317	114304	Mm.18188	NM_022317	ENSMUSG00000021553	Slc28a3	Cnt3	solute carrier family 28 (sodium-coupled nucleoside transporter), member 3	protein-coding
chr13-81	chr13	5888012	5888320	+	24.5	0.798	Intergenic	Intergenic	26677	NM_011803	23849	Mm.275036	NM_011803	ENSMUSG00000000078	Klf6	AI448727|BCD1|C86813|CPBP|Copeb|FM2|FM6|Ierepo1|Ierepo3|R75280|Zf9	Kruppel-like factor 6	protein-coding
chr13-83	chr13	44720124	44720432	+	21.1	0.946	Intergenic	Intergenic	-10496	NM_021878	16468	Mm.25059	NM_021878	ENSMUSG00000038518	Jarid2	Jmj|jumonji	jumonji, AT rich interactive domain 2	protein-coding
chr13-85	chr13	112995528	112995836	+	23.1	0.945	intron (NM_001037914, intron 3 of 6)	intron (NM_001037914, intron 3 of 6)	1814	NM_001037914	622408	Mm.360976	NM_001037914	ENSMUSG00000074651	Mcidas	EG622408|Gm6320|Idas|Mci|Mcin	multiciliate differentiation and DNA synthesis associated cell cycle protein	protein-coding
chr13-86	chr13	112004171	112004479	+	23.7	0.927	Intergenic	Intergenic	-195342	NM_011945	26401	Mm.15918	NM_011945	ENSMUSG00000021754	Map3k1	MAPKKK1|MEKK1|Mekk	mitogen-activated protein kinase kinase kinase 1	protein-coding
chr13-94	chr13	102689779	102690087	+	22.3	0.83	Intergenic	Intergenic	-3625	NM_008533	17079	Mm.373974	NM_008533	ENSMUSG00000021624	Cd180	F630107B15|Ly78|RP105	CD180 antigen	protein-coding
chr13-99	chr13	24444770	24445078	+	20.9	0.872	intron (NM_001111110, intron 11 of 16)	L1MEf|LINE|L1	29801	NM_007717	12763	Mm.8396	NM_007717	ENSMUSG00000016756	Cmah	-	cytidine monophospho-N-acetylneuraminic acid hydroxylase	protein-coding
chr14-108	chr14	15769837	15770145	+	12.6	0.779	Intergenic	Intergenic	-331004	NM_146052	218763	Mm.138039	NM_146052	ENSMUSG00000045201	Lrrc3b	BC019794|LRP15	leucine rich repeat containing 3B	protein-coding
chr14-111	chr14	70066047	70066355	+	12.1	0.806	Intergenic	Intergenic	-11244	NM_018781	13655	Mm.103737	NM_018781	ENSMUSG00000033730	Egr3	Pilot	early growth response 3	protein-coding
chr14-115	chr14	66199765	66200073	+	11.6	0.739	intron (NM_001162366, intron 1 of 29)	intron (NM_001162366, intron 1 of 29)	13633	NM_001162366	19229	Mm.21613	NM_172498	ENSMUSG00000059456	Ptk2b	CADTK|CAKB|CAKbeta|E430023O05Rik|FADK2|FAK2|PYK2|Raftk	PTK2 protein tyrosine kinase 2 beta	protein-coding
chr14-117	chr14	14601939	14602247	+	13.1	0.879	Intergenic	Intergenic	-100932	NM_001033270	218756	Mm.258893	NM_001033270	ENSMUSG00000021733	Slc4a7	E430014N10Rik|NBC3|NBCn1|NBCn1-G	solute carrier family 4, sodium bicarbonate cotransporter, member 7	protein-coding
chr14-119	chr14	121779661	121779969	+	12.7	0.869	intron (NM_134074, intron 1 of 52)	intron (NM_134074, intron 1 of 52)	17919	NM_134074	105445	Mm.378591	NM_134074	ENSMUSG00000025558	Dock9	AA959601|AW538057|B230309H04Rik|D14Wsu89e|Zizimin1|mKIAA1058	dedicator of cytokinesis 9	protein-coding
chr14-125	chr14	52451160	52451468	+	13.7	0.897	TTS (NM_020514)	TTS (NM_020514)	921	NM_020514	57271	Mm.88824	NM_020514	ENSMUSG00000035626	Olfr1509	MOR244-3|Mor83|Or83	olfactory receptor 1509	protein-coding
chr14-127	chr14	27017938	27018246	+	11.3	0.775	Intergenic	B4|SINE|B4	17730	NM_010420	15209	Mm.4802	NM_010420	ENSMUSG00000040726	Hesx1	HES-1|Rpx	homeobox gene expressed in ES cells	protein-coding
chr14-13	chr14	20173879	20174187	+	53.7	0.939	intron (NM_021542, intron 1 of 4)	L1MB1|LINE|L1	7749	NM_021542	16529	Mm.68998	NM_021542	ENSMUSG00000023243	Kcnk5	KCNK5b|TASK-2	potassium channel, subfamily K, member 5	protein-coding
chr14-139	chr14	55885995	55886303	+	11.7	0.875	intron (NM_027143, intron 2 of 7)	intron (NR_138134, intron 2 of 7)	1180	NM_027143	219094	Mm.37592	NM_027143	ENSMUSG00000047153	Khnyn	6330555F21|9130227C08Rik|AI605259|Kiaa0323|mKIAA0323	KH and NYN domain containing	protein-coding
chr14-140	chr14	20388894	20389202	+	13.1	0.876	promoter-TSS (NM_134081)	promoter-TSS (NM_134081)	-138	NM_134081	108671	Mm.2871	NM_134081	ENSMUSG00000021811	Dnajc9	5330419I01Rik|AU020082	DnaJ heat shock protein family (Hsp40) member C9	protein-coding
chr14-141	chr14	118854415	118854723	+	11.9	0.892	promoter-TSS (NM_001160099)	promoter-TSS (NM_001160099)	-381	NM_021386	58187	Mm.390755	NM_021386	ENSMUSG00000022132	Cldn10	6720456I16Rik|Cldn10a|Cldn10b|D14Ertd728e	claudin 10	protein-coding
chr14-149	chr14	19985352	19985660	+	10.5	0.705	Intergenic	Intergenic	-8257	NM_001038637	14702	Mm.41737	NM_010315	ENSMUSG00000043004	Gng2	-	guanine nucleotide binding protein (G protein), gamma 2	protein-coding
chr14-157	chr14	19977106	19977414	+	10.2	0.714	promoter-TSS (NM_010315)	promoter-TSS (NM_001285911)	-11	NM_001038637	14702	Mm.41737	NM_010315	ENSMUSG00000043004	Gng2	-	guanine nucleotide binding protein (G protein), gamma 2	protein-coding
chr14-164	chr14	33194287	33194595	+	8.79	0.738	Intergenic	Intergenic	-9375	NM_001146022	545030	Mm.318345	NM_001146022	ENSMUSG00000051506	Wdfy4	Gm18810	WD repeat and FYVE domain containing 4	protein-coding
chr14-170	chr14	79123566	79123874	+	8.92	0.873	intron (NM_027906, intron 37 of 44)	L1MC4|LINE|L1	123647	NM_001033215	105590	Mm.486536	NM_001033215	ENSMUSG00000071262	Zfp957	AU017455	zinc finger protein 957	protein-coding
chr14-18	chr14	20370892	20371200	+	46.7	0.96	intron (NM_001024512, intron 7 of 13)	PB1D10|SINE|Alu	17864	NM_134081	108671	Mm.2871	NM_134081	ENSMUSG00000021811	Dnajc9	5330419I01Rik|AU020082	DnaJ heat shock protein family (Hsp40) member C9	protein-coding
chr14-184	chr14	100226768	100227076	+	10.2	0.779	Intergenic	MTD|LTR|ERVL-MaLR	-77126	NM_010636	16597	Mm.396499	NM_010636	ENSMUSG00000072294	Klf12	2700063E05Rik|AI225908|AI315654|AP-2rep|B130052C06Rik|D530033K05Rik	Kruppel-like factor 12	protein-coding
chr14-192	chr14	14603486	14603794	+	9.48	0.8	Intergenic	Intergenic	-99385	NM_001033270	218756	Mm.258893	NM_001033270	ENSMUSG00000021733	Slc4a7	E430014N10Rik|NBC3|NBCn1|NBCn1-G	solute carrier family 4, sodium bicarbonate cotransporter, member 7	protein-coding
chr14-196	chr14	19970844	19971152	+	10	0.725	intron (NM_001038637, intron 2 of 4)	intron (NM_001285908, intron 1 of 3)	6251	NM_010315	14702	Mm.41737	NM_010315	ENSMUSG00000043004	Gng2	-	guanine nucleotide binding protein (G protein), gamma 2	protein-coding
chr14-20	chr14	121324984	121325292	+	42.1	0.955	intron (NM_145465, intron 2 of 10)	intron (NM_145465, intron 2 of 10)	54092	NM_145465	223255	Mm.390756	NM_145465	ENSMUSG00000063410	Stk24	1810013H02Rik|C76483|MST-3|Mst3|STE20	serine/threonine kinase 24	protein-coding
chr14-211	chr14	122029004	122029312	+	7.67	0.797	Intergenic	Intergenic	-5516	NM_001037744	223262	Mm.297637	NM_001037744	ENSMUSG00000071229	Timm8a2	-	translocase of inner mitochondrial membrane 8A2	protein-coding
chr14-232	chr14	66190302	66190610	+	8.51	0.753	intron (NM_001162366, intron 1 of 29)	intron (NM_001162366, intron 1 of 29)	23096	NM_001162366	19229	Mm.21613	NM_172498	ENSMUSG00000059456	Ptk2b	CADTK|CAKB|CAKbeta|E430023O05Rik|FADK2|FAK2|PYK2|Raftk	PTK2 protein tyrosine kinase 2 beta	protein-coding
chr14-244	chr14	69774792	69775100	+	7.67	0.75	intron (NM_020275, intron 3 of 7)	intron (NM_020275, intron 3 of 7)	7474	NM_020275	21933	Mm.193430	NM_020275	ENSMUSG00000022074	Tnfrsf10b	DR5|KILLER|Ly98|MK|TRAILR2|TRICK2A|TRICK2B|TRICKB	tumor necrosis factor receptor superfamily, member 10b	protein-coding
chr14-25	chr14	25747538	25747846	+	45.2	0.959	intron (NM_001101433, intron 2 of 3)	intron (NM_001101433, intron 2 of 3)	21164	NM_001101433	71918	Mm.41904	NM_001101433	ENSMUSG00000055538	Zcchc24	2310047A01Rik	zinc finger, CCHC domain containing 24	protein-coding
chr14-250	chr14	47735429	47735737	+	7.39	0.775	intron (NM_008477, intron 41 of 41)	intron (NM_001347525, intron 39 of 39)	71827	NM_008477	16709	Mm.3110	NM_008477	ENSMUSG00000021843	Ktn1	-	kinectin 1	protein-coding
chr14-251	chr14	31423157	31423465	+	7.53	0.743	intron (NM_011894, intron 2 of 8)	intron (NM_011894, intron 2 of 8)	12722	NM_011894	24056	Mm.383198	NM_011894	ENSMUSG00000021892	Sh3bp5	AI606498|SH3BP-5|Sab	SH3-domain binding protein 5 (BTK-associated)	protein-coding
chr14-26	chr14	70175309	70175617	+	40.6	0.895	intron (NM_145978, intron 1 of 9)	intron (NM_145978, intron 1 of 9)	1352	NM_001253736	213019	Mm.283968	NM_145978	ENSMUSG00000022090	Pdlim2	4732462F18Rik|Slim	PDZ and LIM domain 2	protein-coding
chr14-260	chr14	8132821	8133129	+	7.39	0.786	intron (NM_178279, intron 4 of 18)	intron (NM_178279, intron 4 of 18)	34762	NM_145458	218699	Mm.29515	NM_145458	ENSMUSG00000033885	Pxk	C230080L11Rik|D14Ertd813e|MONaKA	PX domain containing serine/threonine kinase	protein-coding
chr14-276	chr14	21299819	21300127	+	6.69	0.645	intron (NM_134079, intron 6 of 10)	intron (NM_001243041, intron 6 of 10)	-199797	NM_001205241	54169	Mm.248967	NM_017479	ENSMUSG00000021767	Kat6b	AI507552|B130044K16Rik|MYST-4|Morf|Myst4|mKIAA0383|qkf|querkopf	K(lysine) acetyltransferase 6B	protein-coding
chr14-296	chr14	58563147	58563455	+	7.25	0.855	Intergenic	Intergenic	490615	NM_013518	14180	Mm.8846	NM_013518	ENSMUSG00000021974	Fgf9	Eks	fibroblast growth factor 9	protein-coding
chr14-30	chr14	50929904	50930212	+	35.4	0.917	intron (NM_001033271, intron 2 of 6)	intron (NM_001310505, intron 2 of 6)	791	NM_001033271	219024	Mm.239117	NM_001033271	ENSMUSG00000035953	Tmem55b	BC039161	transmembrane protein 55b	protein-coding
chr14-302	chr14	25325862	25326170	+	7.95	0.841	Intergenic	Intergenic	-133169	NM_183208	328365	Mm.227484	NM_183208	ENSMUSG00000007817	Zmiz1	BC065120|E330020C23|ENSMUSG00000072684|Gm10397|I920194n01|Rai17|Zimp10	zinc finger, MIZ-type containing 1	protein-coding
chr14-31	chr14	121916333	121916641	+	37.4	0.931	promoter-TSS (NM_182806)	promoter-TSS (NM_182806)	-713	NM_182806	110168	Mm.37405	NM_182806	ENSMUSG00000050350	Gpr18	-	G protein-coupled receptor 18	protein-coding
chr14-313	chr14	74847740	74848048	+	7.39	0.721	intron (NM_001033439, intron 2 of 19)	ORR1D1|LTR|ERVL-MaLR	99983	NM_001252132	380916	Mm.288868	NM_001033439	ENSMUSG00000068015	Lrch1	4832412D13Rik|AI552548|AW215503|Chdc1|mKIAA1016	leucine-rich repeats and calponin homology (CH) domain containing 1	protein-coding
chr14-318	chr14	25484092	25484400	+	8.23	0.855	intron (NM_183208, intron 1 of 23)	intron (NM_001310666, intron 1 of 23)	25061	NM_183208	328365	Mm.227484	NM_183208	ENSMUSG00000007817	Zmiz1	BC065120|E330020C23|ENSMUSG00000072684|Gm10397|I920194n01|Rai17|Zimp10	zinc finger, MIZ-type containing 1	protein-coding
chr14-323	chr14	66257776	66258084	+	7.95	0.773	intron (NM_001162365, intron 1 of 30)	intron (NM_001162365, intron 1 of 30)	23122	NM_172498	19229	Mm.21613	NM_172498	ENSMUSG00000059456	Ptk2b	CADTK|CAKB|CAKbeta|E430023O05Rik|FADK2|FAK2|PYK2|Raftk	PTK2 protein tyrosine kinase 2 beta	protein-coding
chr14-37	chr14	121938485	121938793	+	29.4	0.717	intron (NM_026861, intron 4 of 8)	intron (NM_026861, intron 4 of 8)	-22865	NM_182806	110168	Mm.37405	NM_182806	ENSMUSG00000050350	Gpr18	-	G protein-coupled receptor 18	protein-coding
chr14-378	chr14	21582312	21582620	+	6.41	0.683	intron (NM_001205241, intron 2 of 16)	intron (NM_017479, intron 2 of 16)	82681	NM_017479	54169	Mm.248967	NM_017479	ENSMUSG00000021767	Kat6b	AI507552|B130044K16Rik|MYST-4|Morf|Myst4|mKIAA0383|qkf|querkopf	K(lysine) acetyltransferase 6B	protein-coding
chr14-391	chr14	121878395	121878703	+	5.86	0.684	promoter-TSS (NM_026861)	promoter-TSS (NM_026861)	-57	NM_026861	68889	Mm.441151	NM_026861	ENSMUSG00000041765	Ubac2	1190008A14Rik|AW554959|Phgdhl1	ubiquitin associated domain containing 2	protein-coding
chr14-425	chr14	121423381	121423689	+	6.97	0.677	Intergenic	Intergenic	-44305	NM_145465	223255	Mm.390756	NM_145465	ENSMUSG00000063410	Stk24	1810013H02Rik|C76483|MST-3|Mst3|STE20	serine/threonine kinase 24	protein-coding
chr14-44	chr14	57729913	57730221	+	24.5	0.902	intron (NM_153382, intron 1 of 1)	intron (NM_153382, intron 1 of 1)	4351	NM_153382	50523	Mm.347899	NM_015771	ENSMUSG00000021959	Lats2	4932411G09Rik|AV277261|AW228608	large tumor suppressor 2	protein-coding
chr14-45	chr14	70057363	70057671	+	24.4	0.738	intron (NM_028560, intron 6 of 6)	intron (NM_028560, intron 6 of 6)	-19928	NM_018781	13655	Mm.103737	NM_018781	ENSMUSG00000033730	Egr3	Pilot	early growth response 3	protein-coding
chr14-5	chr14	121366203	121366511	+	89.5	0.942	intron (NM_145465, intron 1 of 10)	intron (NM_145465, intron 1 of 10)	12873	NM_145465	223255	Mm.390756	NM_145465	ENSMUSG00000063410	Stk24	1810013H02Rik|C76483|MST-3|Mst3|STE20	serine/threonine kinase 24	protein-coding
chr14-51	chr14	70283832	70284140	+	23.6	0.821	intron (NM_008915, intron 1 of 13)	intron (NM_001304991, intron 1 of 14)	5463	NM_008915	19057	Mm.439683	NM_008915	ENSMUSG00000022092	Ppp3cc	Calnc|PP2BA gamma	protein phosphatase 3, catalytic subunit, gamma isoform	protein-coding
chr14-61	chr14	102983219	102983527	+	20.1	0.905	promoter-TSS (NM_177715)	promoter-TSS (NR_039592)	-736	NM_177715	239217	Mm.246466	NM_177715	ENSMUSG00000098557	Kctd12	AU046135|AW538430|Pfet1|Pfetin	potassium channel tetramerisation domain containing 12	protein-coding
chr14-63	chr14	34296384	34296692	+	20.2	0.867	intron (NM_029389, intron 2 of 10)	intron (NM_029389, intron 2 of 10)	13965	NM_029389	75698	Mm.45406	NM_029389	ENSMUSG00000041471	Fam35a	3110001K24Rik	family with sequence similarity 35, member A	protein-coding
chr14-69	chr14	74855436	74855744	+	18.1	0.809	intron (NM_001033439, intron 2 of 19)	intron (NM_001252132, intron 2 of 18)	92287	NM_001252132	380916	Mm.288868	NM_001033439	ENSMUSG00000068015	Lrch1	4832412D13Rik|AI552548|AW215503|Chdc1|mKIAA1016	leucine-rich repeats and calponin homology (CH) domain containing 1	protein-coding
chr14-73	chr14	56830589	56830897	+	16.2	0.734	Intergenic	ORR1B1|LTR|ERVL-MaLR	-19027	NM_001253752	219105	Mm.473172	NM_144842	ENSMUSG00000040123	Zmym5	9830124H08Rik	zinc finger, MYM-type 5	protein-coding
chr14-78	chr14	121931049	121931357	+	16.3	0.827	intron (NM_026861, intron 4 of 8)	intron (NM_026861, intron 4 of 8)	-15429	NM_182806	110168	Mm.37405	NM_182806	ENSMUSG00000050350	Gpr18	-	G protein-coupled receptor 18	protein-coding
chr14-79	chr14	100211226	100211534	+	18.4	0.813	Intergenic	Intergenic	-61584	NM_010636	16597	Mm.396499	NM_010636	ENSMUSG00000072294	Klf12	2700063E05Rik|AI225908|AI315654|AP-2rep|B130052C06Rik|D530033K05Rik	Kruppel-like factor 12	protein-coding
chr14-80	chr14	14684792	14685100	+	16.3	0.879	Intergenic	Intergenic	-18079	NM_001033270	218756	Mm.258893	NM_001033270	ENSMUSG00000021733	Slc4a7	E430014N10Rik|NBC3|NBCn1|NBCn1-G	solute carrier family 4, sodium bicarbonate cotransporter, member 7	protein-coding
chr14-87	chr14	31323940	31324248	+	16.2	0.828	promoter-TSS (NM_001033668)	promoter-TSS (NM_001033668)	-198	NM_001033668	110084	Mm.101811	NM_001033668	ENSMUSG00000019027	Dnah1	B230373P09Rik|Dnahc1|E030034C22Rik|MDHC7	dynein, axonemal, heavy chain 1	protein-coding
chr14-9	chr14	33185395	33185703	+	80.6	0.881	promoter-TSS (NM_001146022)	promoter-TSS (NM_001146022)	-483	NM_001146022	545030	Mm.318345	NM_001146022	ENSMUSG00000051506	Wdfy4	Gm18810	WD repeat and FYVE domain containing 4	protein-coding
chr14-92	chr14	69824802	69825110	+	15.2	0.876	Intergenic	ID4_|SINE|ID	-15464	NM_028526	73523	Mm.23509	NM_028526	ENSMUSG00000022085	Pebp4	PEBP-4	phosphatidylethanolamine binding protein 4	protein-coding
chr14-96	chr14	20830113	20830421	+	14.1	0.847	Intergenic	Intergenic	-6395	NM_008873	18792	Mm.4183	NM_008873	ENSMUSG00000021822	Plau	u-PA|uPA	plasminogen activator, urokinase	protein-coding
chr14-98	chr14	121955470	121955778	+	13.9	0.864	intron (NM_183031, intron 1 of 1)	intron (NM_183031, intron 1 of 1)	9569	NM_183031	321019	Mm.265618	NM_183031	ENSMUSG00000051212	Gpr183	Ebi2	G protein-coupled receptor 183	protein-coding
chr15-104	chr15	64075715	64076023	+	16.2	0.845	Intergenic	Intergenic	-15421	NM_144846	223601	Mm.246108	NM_144846	ENSMUSG00000022378	Fam49b	0910001A06Rik|AW122079	family with sequence similarity 49, member B	protein-coding
chr15-108	chr15	79418277	79418585	+	17.2	0.888	3' UTR (NM_013767, exon 11 of 11)	3' UTR (NM_013767, exon 11 of 11)	-15128	NM_172608	223693	Mm.323358	NM_172608	ENSMUSG00000009035	Tmem184b	2610507A11|4732495E13Rik	transmembrane protein 184b	protein-coding
chr15-110	chr15	62351382	62351690	+	14.8	0.88	Intergenic	Intergenic	-132085	NR_003523	67552	Mm.484027	NM_026230		H2afy3	4933432H23Rik	H2A histone family, member Y3	pseudo
chr15-116	chr15	64023750	64024058	+	14.4	0.872	intron (NM_144846, intron 1 of 11)	intron (NM_144846, intron 1 of 11)	36544	NM_144846	223601	Mm.246108	NM_144846	ENSMUSG00000022378	Fam49b	0910001A06Rik|AW122079	family with sequence similarity 49, member B	protein-coding
chr15-119	chr15	86069133	86069441	+	14.1	0.817	intron (NM_001205353, intron 1 of 18)	intron (NM_001205353, intron 1 of 18)	10560	NM_001205353	223752	Mm.24442	NM_172611	ENSMUSG00000035900	Gramd4	9930016O13	GRAM domain containing 4	protein-coding
chr15-12	chr15	80634788	80635096	+	66	0.915	intron (NM_010815, intron 2 of 6)	intron (NM_010815, intron 2 of 6)	11459	NM_010815	17444	Mm.12947	NM_010815	ENSMUSG00000042351	Grap2	GRAP-2|GRB2L|GRBLG|GRID|Gads|GrbX|Grf40|GrpL|Mona|P38	GRB2-related adaptor protein 2	protein-coding
chr15-123	chr15	64113175	64113483	+	15.6	0.884	intron (NM_001276462, intron 22 of 27)	intron (NM_010026, intron 25 of 30)	-52881	NM_144846	223601	Mm.246108	NM_144846	ENSMUSG00000022378	Fam49b	0910001A06Rik|AW122079	family with sequence similarity 49, member B	protein-coding
chr15-124	chr15	77838894	77839202	+	13.8	0.811	intron (NM_022410, intron 1 of 40)	intron (NM_022410, intron 1 of 40)	3067	NM_022410	17886	Mm.29677	NM_022410	ENSMUSG00000022443	Myh9	Fltn|Myhn-1|Myhn1|NMHCIIA|NMMHC-A|NMMHC-IIA|TU72.6	myosin, heavy polypeptide 9, non-muscle	protein-coding
chr15-129	chr15	64022217	64022525	+	14.2	0.782	intron (NM_144846, intron 1 of 11)	intron (NM_144846, intron 1 of 11)	38077	NM_144846	223601	Mm.246108	NM_144846	ENSMUSG00000022378	Fam49b	0910001A06Rik|AW122079	family with sequence similarity 49, member B	protein-coding
chr15-13	chr15	62358376	62358684	+	63.3	0.925	Intergenic	Intergenic	-139079	NR_003523	67552	Mm.484027	NM_026230		H2afy3	4933432H23Rik	H2A histone family, member Y3	pseudo
chr15-132	chr15	96654795	96655103	+	14.4	0.772	Intergenic	ORR1E|LTR|ERVL-MaLR	-12036	NM_001166458	105727	Mm.103568	NM_134086	ENSMUSG00000023169	Slc38a1	AA408026|AA409865|AL022800|AU015942|NAT2	solute carrier family 38, member 1	protein-coding
chr15-133	chr15	59037704	59038012	+	13.7	0.802	intron (NM_001146180, intron 3 of 13)	intron (NM_001146180, intron 3 of 13)	44168	NM_144800	211401	Mm.215481	NM_144800	ENSMUSG00000022353	Mtss1	2310003N14Rik|BC024131|D130001D01Rik|Mim|mKIAA0429	metastasis suppressor 1	protein-coding
chr15-136	chr15	77846289	77846597	+	13.7	0.822	Intergenic	(TG)n|Simple_repeat|Simple_repeat	-4328	NM_022410	17886	Mm.29677	NM_022410	ENSMUSG00000022443	Myh9	Fltn|Myhn-1|Myhn1|NMHCIIA|NMMHC-A|NMMHC-IIA|TU72.6	myosin, heavy polypeptide 9, non-muscle	protein-coding
chr15-144	chr15	80619851	80620159	+	13	0.865	Intergenic	AmnSINE1|SINE|Deu	-3478	NM_010815	17444	Mm.12947	NM_010815	ENSMUSG00000042351	Grap2	GRAP-2|GRB2L|GRBLG|GRID|Gads|GrbX|Grf40|GrpL|Mona|P38	GRB2-related adaptor protein 2	protein-coding
chr15-15	chr15	61999623	61999931	+	58.3	0.931	Intergenic	Intergenic	14436	NM_001177354	17869	Mm.2444	NM_010849	ENSMUSG00000022346	Myc	AU016757|Myc2|Niard|Nird|bHLHe39	myelocytomatosis oncogene	protein-coding
chr15-152	chr15	62169763	62170071	+	13	0.82	intron (NR_003368, intron 4 of 8)	intron (NR_003368, intron 4 of 8)	49534	NR_003523	67552	Mm.484027	NM_026230		H2afy3	4933432H23Rik	H2A histone family, member Y3	pseudo
chr15-174	chr15	25828575	25828883	+	11.9	0.766	Intergenic	Intergenic	-14535	NM_001034851	66270	Mm.25311	NM_025459	ENSMUSG00000022270	Fam134b	1810015C04Rik|AU015349	family with sequence similarity 134, member B	protein-coding
chr15-197	chr15	101155270	101155578	+	10	0.875	Intergenic	Intergenic	-18701	NM_007395	11479	Mm.308467	NM_007395	ENSMUSG00000000532	Acvr1b	6820432J04|ActR-IB|ActRIB|Acvrlk4|Alk4|SKR2	activin A receptor, type 1B	protein-coding
chr15-2	chr15	81210574	81210882	+	192.3	0.978	Intergenic	Intergenic	19875	NR_015603	67638	Mm.390832	NM_026288	ENSMUSG00000047938	4930483J18Rik	-	RIKEN cDNA 4930483J18 gene	ncRNA
chr15-20	chr15	82163698	82164006	+	49.2	0.886	intron (NM_033218, intron 1 of 18)	intron (NM_033218, intron 1 of 18)	16583	NM_033218	20788	Mm.9002	NM_033218	ENSMUSG00000022463	Srebf2	AI608257|SREBP-2|SREBP2|SREBP2gc|bHLHd2|lop13|nuc	sterol regulatory element binding factor 2	protein-coding
chr15-202	chr15	27627849	27628157	+	8.79	0.868	intron (NM_001013792, intron 1 of 6)	intron (NM_001013792, intron 1 of 6)	2690	NM_001013792	432940	Mm.309164	NM_001013792	ENSMUSG00000046034	Otulin	C79097|Fam105b|m3Sapc|m7-1Sapc	OTU deubiquitinase with linear linkage specificity	protein-coding
chr15-213	chr15	77800520	77800828	+	8.92	0.765	intron (NM_022410, intron 3 of 40)	intron (NM_022410, intron 3 of 40)	41441	NM_022410	17886	Mm.29677	NM_022410	ENSMUSG00000022443	Myh9	Fltn|Myhn-1|Myhn1|NMHCIIA|NMMHC-A|NMMHC-IIA|TU72.6	myosin, heavy polypeptide 9, non-muscle	protein-coding
chr15-215	chr15	79109756	79110064	+	9.34	0.747	intron (NM_177461, intron 1 of 15)	intron (NM_177461, intron 1 of 15)	927	NM_177461	27008	Mm.196480	NM_177461	ENSMUSG00000033039	Micall1	AI448246|D15Mit260|D15N2e|EST573322|EST820961|MIRab13|mKIAA1668	microtubule associated monooxygenase, calponin and LIM domain containing -like 1	protein-coding
chr15-217	chr15	27625390	27625698	+	8.79	0.753	intron (NM_001013792, intron 1 of 6)	intron (NM_001013792, intron 1 of 6)	5149	NM_001013792	432940	Mm.309164	NM_001013792	ENSMUSG00000046034	Otulin	C79097|Fam105b|m3Sapc|m7-1Sapc	OTU deubiquitinase with linear linkage specificity	protein-coding
chr15-22	chr15	81568704	81569012	+	47.1	0.899	Intergenic	Intergenic	-17356	NM_177821	328572	Mm.258397	NM_177821	ENSMUSG00000055024	Ep300	A430090G16|A730011L11|KAT3B|p300|p300 HAT	E1A binding protein p300	protein-coding
chr15-220	chr15	26016437	26016745	+	10.5	0.78	Intergenic	Intergenic	32225	NM_144523	52521	Mm.29145	NM_144523	ENSMUSG00000052253	Zfp622	1110033B05Rik|D15Ertd806e|ZPR9|Znf622	zinc finger protein 622	protein-coding
chr15-222	chr15	99332975	99333283	+	9.62	0.908	intron (NM_011711, intron 4 of 26)	intron (NM_001310622, intron 4 of 25)	37337	NM_011711	22379	Mm.29043	NM_011711	ENSMUSG00000023008	Fmnl3	2700073B04Rik|FBP11|Wbp3|mKIAA2014	formin-like 3	protein-coding
chr15-223	chr15	6705669	6705977	+	9.62	0.791	Intergenic	Intergenic	-2558	NM_030168	78757	Mm.275811	NM_030168	ENSMUSG00000050310	Rictor	4921505C17Rik|6030405M08Rik|AVO3|AW492497|D530039E11Rik	RPTOR independent companion of MTOR, complex 2	protein-coding
chr15-227	chr15	63667573	63667881	+	8.92	0.771	Intergenic	Intergenic	141012	NM_031378	83492	Mm.335619	NM_031378	ENSMUSG00000079025	Gsdmc	Gsdmc1|Mlze	gasdermin C	protein-coding
chr15-234	chr15	91674239	91674547	+	9.34	0.714	intron (NM_025730, intron 2 of 50)	intron (NM_025730, intron 2 of 50)	1169	NM_025730	66725	Mm.37558	NM_025730	ENSMUSG00000036273	Lrrk2	4921513O20Rik|9330188B09Rik|AW561911|D630001M17Rik|Gm927|cI-46	leucine-rich repeat kinase 2	protein-coding
chr15-262	chr15	63371348	63371656	+	9.2	0.914	Intergenic	Intergenic	108106	NR_045279	432958	Mm.255105	NR_045279		Gm20740	-	predicted gene, 20740	ncRNA
chr15-264	chr15	80626564	80626872	+	8.37	0.882	intron (NM_010815, intron 1 of 6)	MTD|LTR|ERVL-MaLR	3235	NM_010815	17444	Mm.12947	NM_010815	ENSMUSG00000042351	Grap2	GRAP-2|GRB2L|GRBLG|GRID|Gads|GrbX|Grf40|GrpL|Mona|P38	GRB2-related adaptor protein 2	protein-coding
chr15-265	chr15	99993147	99993455	+	7.11	0.689	intron (NM_001024526, intron 6 of 15)	intron (NM_001284523, intron 6 of 15)	-20014	NR_028124	70281	Mm.484037	NR_028124	ENSMUSG00000100084	2310068J16Rik	-	RIKEN cDNA 2310068J16 gene	ncRNA
chr15-271	chr15	28081075	28081383	+	7.25	0.654	Intergenic	MLT1A1|LTR|ERVL-MaLR	-55381	NM_001081302	223435	Mm.485422	NM_001081302	ENSMUSG00000022263	Trio	6720464I07Rik|AA408740|Solo	triple functional domain (PTPRF interacting)	protein-coding
chr15-273	chr15	81585224	81585532	+	6.97	0.685	promoter-TSS (NM_177821)	promoter-TSS (NM_177821)	-836	NM_177821	328572	Mm.258397	NM_177821	ENSMUSG00000055024	Ep300	A430090G16|A730011L11|KAT3B|p300|p300 HAT	E1A binding protein p300	protein-coding
chr15-275	chr15	99341143	99341451	+	7.25	0.7	intron (NM_011711, intron 1 of 26)	intron (NM_001310622, intron 1 of 25)	29169	NM_011711	22379	Mm.29043	NM_011711	ENSMUSG00000023008	Fmnl3	2700073B04Rik|FBP11|Wbp3|mKIAA2014	formin-like 3	protein-coding
chr15-282	chr15	64085820	64086128	+	8.92	0.788	TTS (NM_001276462)	TTS (NM_001276467)	-25526	NM_144846	223601	Mm.246108	NM_144846	ENSMUSG00000022378	Fam49b	0910001A06Rik|AW122079	family with sequence similarity 49, member B	protein-coding
chr15-295	chr15	96655581	96655889	+	6.83	0.779	Intergenic	ORR1D2|LTR|ERVL-MaLR	-12822	NM_001166458	105727	Mm.103568	NM_134086	ENSMUSG00000023169	Slc38a1	AA408026|AA409865|AL022800|AU015942|NAT2	solute carrier family 38, member 1	protein-coding
chr15-297	chr15	59802483	59802791	+	7.39	0.791	Intergenic	Intergenic	-7678	NR_045076	100503021	Mm.402924	NR_045076		Gm19510	-	predicted gene, 19510	ncRNA
chr15-298	chr15	100004899	100005207	+	6.28	0.79	intron (NM_001024526, intron 12 of 15)	intron (NM_001284523, intron 12 of 15)	-31766	NR_028124	70281	Mm.484037	NR_028124	ENSMUSG00000100084	2310068J16Rik	-	RIKEN cDNA 2310068J16 gene	ncRNA
chr15-31	chr15	96755336	96755644	+	35.8	0.939	Intergenic	Intergenic	-55792	NM_175121	67760	Mm.46754	NM_175121	ENSMUSG00000022462	Slc38a2	5033402L14Rik|AI316867|ATA2|SAT2|mKIAA1382	solute carrier family 38, member 2	protein-coding
chr15-338	chr15	91634194	91634502	+	6.83	0.679	Intergenic	Intergenic	-38876	NM_025730	66725	Mm.37558	NM_025730	ENSMUSG00000036273	Lrrk2	4921513O20Rik|9330188B09Rik|AW561911|D630001M17Rik|Gm927|cI-46	leucine-rich repeat kinase 2	protein-coding
chr15-345	chr15	73770855	73771163	+	6.55	0.75	Intergenic	MTB_Mm|LTR|ERVL-MaLR	22983	NM_008975	19245	Mm.390807	NM_008975	ENSMUSG00000059895	Ptp4a3	AV088979|Prl-3|pPtp4a3	protein tyrosine phosphatase 4a3	protein-coding
chr15-36	chr15	89131324	89131632	+	34.7	0.907	intron (NM_013871, intron 11 of 11)	intron (NM_013871, intron 11 of 11)	-2778	NR_028447	170787	Mm.203954	NM_199198	ENSMUSG00000062906	Hdac10	AW548891|Hd10	histone deacetylase 10	protein-coding
chr15-372	chr15	57702832	57703140	+	6.83	0.738	intron (NM_199449, intron 1 of 3)	intron (NM_199449, intron 1 of 3)	8319	NM_199449	387609	Mm.36557	NM_199449	ENSMUSG00000071757	Zhx2	Afr-1|Afr1|Raf|mKIAA0854	zinc fingers and homeoboxes 2	protein-coding
chr15-385	chr15	86173255	86173563	+	6.97	0.762	intron (NM_145475, intron 1 of 12)	intron (NM_145475, intron 1 of 12)	12732	NM_145475	223753	Mm.222685	NM_145475	ENSMUSG00000035891	Cerk	AI848610|D330016D08Rik|mKIAA1646	ceramide kinase	protein-coding
chr15-386	chr15	62164666	62164974	+	6.28	0.759	intron (NR_003368, intron 4 of 8)	intron (NR_003368, intron 4 of 8)	54631	NR_003523	67552	Mm.484027	NM_026230		H2afy3	4933432H23Rik	H2A histone family, member Y3	pseudo
chr15-388	chr15	64003224	64003532	+	6.97	0.75	intron (NM_144846, intron 1 of 11)	intron (NM_144846, intron 1 of 11)	57070	NM_144846	223601	Mm.246108	NM_144846	ENSMUSG00000022378	Fam49b	0910001A06Rik|AW122079	family with sequence similarity 49, member B	protein-coding
chr15-39	chr15	86182551	86182859	+	31	0.89	intron (NM_145475, intron 1 of 12)	intron (NM_145475, intron 1 of 12)	3436	NM_145475	223753	Mm.222685	NM_145475	ENSMUSG00000035891	Cerk	AI848610|D330016D08Rik|mKIAA1646	ceramide kinase	protein-coding
chr15-4	chr15	82218906	82219214	+	104.2	0.949	Intergenic	Intergenic	5276	NM_028075	72049	Mm.240047	NM_028075	ENSMUSG00000068105	Tnfrsf13c	2010006P15Rik|BAFF-R|Baffr|Bcmd|Bcmd-1|Bcmd1|Lvis22	tumor necrosis factor receptor superfamily, member 13c	protein-coding
chr15-40	chr15	62824265	62824573	+	32.2	0.847	Intergenic	Intergenic	-604968	NR_003523	67552	Mm.484027	NM_026230		H2afy3	4933432H23Rik	H2A histone family, member Y3	pseudo
chr15-42	chr15	80319966	80320274	+	28.7	0.911	intron (NM_001044308, intron 2 of 36)	intron (NM_001044308, intron 2 of 36)	32882	NM_001044308	239556	Mm.291058	NM_001044308	ENSMUSG00000022416	Cacna1i	Ca(V)3.3	calcium channel, voltage-dependent, alpha 1I subunit	protein-coding
chr15-44	chr15	99364969	99365277	+	30.5	0.925	intron (NM_011711, intron 1 of 26)	intron (NM_001310622, intron 1 of 25)	5343	NM_011711	22379	Mm.29043	NM_011711	ENSMUSG00000023008	Fmnl3	2700073B04Rik|FBP11|Wbp3|mKIAA2014	formin-like 3	protein-coding
chr15-45	chr15	27974671	27974979	+	32.8	0.934	intron (NM_001081302, intron 1 of 56)	intron (NM_001081302, intron 1 of 56)	51023	NM_001081302	223435	Mm.485422	NM_001081302	ENSMUSG00000022263	Trio	6720464I07Rik|AA408740|Solo	triple functional domain (PTPRF interacting)	protein-coding
chr15-455	chr15	59059654	59059962	+	6	0.789	intron (NM_001146180, intron 1 of 13)	intron (NM_001146180, intron 1 of 13)	22218	NM_144800	211401	Mm.215481	NM_144800	ENSMUSG00000022353	Mtss1	2310003N14Rik|BC024131|D130001D01Rik|Mim|mKIAA0429	metastasis suppressor 1	protein-coding
chr15-54	chr15	101188079	101188387	+	25.8	0.908	intron (NM_007395, intron 1 of 8)	intron (NM_007395, intron 1 of 8)	14108	NM_007395	11479	Mm.308467	NM_007395	ENSMUSG00000000532	Acvr1b	6820432J04|ActR-IB|ActRIB|Acvrlk4|Alk4|SKR2	activin A receptor, type 1B	protein-coding
chr15-6	chr15	84685565	84685873	+	90.2	0.929	intron (NM_146061, intron 1 of 7)	intron (NM_001346662, intron 2 of 8)	4721	NM_146061	109270	Mm.291372	NM_146061	ENSMUSG00000036106	Prr5	AU043908|Arhgap8|C030017C09Rik|C78947|Protor-1|Protor1	proline rich 5 (renal)	protein-coding
chr15-65	chr15	25733801	25734109	+	23.1	0.923	intron (NM_019472, intron 10 of 40)	intron (NM_019472, intron 10 of 40)	-109309	NM_001034851	66270	Mm.25311	NM_025459	ENSMUSG00000022270	Fam134b	1810015C04Rik|AU015349	family with sequence similarity 134, member B	protein-coding
chr15-66	chr15	91658237	91658545	+	23.8	0.91	Intergenic	Intergenic	-14833	NM_025730	66725	Mm.37558	NM_025730	ENSMUSG00000036273	Lrrk2	4921513O20Rik|9330188B09Rik|AW561911|D630001M17Rik|Gm927|cI-46	leucine-rich repeat kinase 2	protein-coding
chr15-67	chr15	35370963	35371271	+	24.7	0.889	promoter-TSS (NM_177151)	promoter-TSS (NM_177151)	-429	NM_177151	666173	Mm.309250	NM_177151	ENSMUSG00000037646	Vps13b	1810042B05Rik|2310042E16Rik|4732488H20|C330002D13Rik|C87206|Coh1|D230005K13|mKIAA0532|mKIAA5032	vacuolar protein sorting 13B	protein-coding
chr15-71	chr15	97825140	97825448	+	22	0.782	intron (NM_001204275, intron 1 of 24)	intron (NM_001204275, intron 1 of 24)	6473	NM_019572	56233	Mm.384027	NM_019572	ENSMUSG00000022475	Hdac7	5830434K02Rik|HD7|HD7a|Hdac7a|mFLJ00062	histone deacetylase 7	protein-coding
chr15-80	chr15	72864864	72865172	+	20.5	0.849	intron (NM_001164642, intron 16 of 16)	L2b|LINE|L2	-54694	NR_002864	353342	Mm.440245	NR_002864	ENSMUSG00000106847	Peg13	-	paternally expressed 13	ncRNA
chr15-83	chr15	99999449	99999757	+	22.3	0.904	intron (NM_001080948, intron 10 of 15)	intron (NM_001284523, intron 10 of 15)	-26316	NR_028124	70281	Mm.484037	NR_028124	ENSMUSG00000100084	2310068J16Rik	-	RIKEN cDNA 2310068J16 gene	ncRNA
chr15-92	chr15	73545674	73545982	+	18.3	0.899	intron (NM_001081066, intron 12 of 22)	MIRc|SINE|MIR	33268	NM_001081066	105841	Mm.322557	NM_001081066	ENSMUSG00000036661	Dennd3	AI447457|E030003N15Rik	DENN/MADD domain containing 3	protein-coding
chr15-94	chr15	82229511	82229819	+	16.2	0.753	Intergenic	Intergenic	-5329	NM_028075	72049	Mm.240047	NM_028075	ENSMUSG00000068105	Tnfrsf13c	2010006P15Rik|BAFF-R|Baffr|Bcmd|Bcmd-1|Bcmd1|Lvis22	tumor necrosis factor receptor superfamily, member 13c	protein-coding
chr15-95	chr15	62181626	62181934	+	16	0.816	intron (NR_003368, intron 5 of 8)	intron (NR_132746, intron 3 of 6)	37671	NR_003523	67552	Mm.484027	NM_026230		H2afy3	4933432H23Rik	H2A histone family, member Y3	pseudo
chr15-97	chr15	81934036	81934344	+	16.5	0.885	Intergenic	Intergenic	-2569	NM_145473	105859	Mm.22524	NM_145473	ENSMUSG00000042109	Csdc2	AI415250|AI481750|Pippin	cold shock domain containing C2, RNA binding	protein-coding
chr15-98	chr15	59728379	59728687	+	17.2	0.723	Intergenic	Intergenic	66426	NR_045076	100503021	Mm.402924	NR_045076		Gm19510	-	predicted gene, 19510	ncRNA
chr16-1	chr16	57336691	57336999	+	280.4	0.977	intron (NM_025599, intron 1 of 9)	intron (NM_025599, intron 1 of 9)	-16432	NM_001040397	78749	Mm.328360	NM_001040397	ENSMUSG00000043336	Filip1l	4631422O05Rik|Doc1	filamin A interacting protein 1-like	protein-coding
chr16-107	chr16	27374215	27374523	+	18.4	0.919	Intergenic	Intergenic	-4130	NM_198166	224065	Mm.326918	NM_198166	ENSMUSG00000056423	Uts2b	Gm538|U2B|Urp|Uts2d	urotensin 2B	protein-coding
chr16-115	chr16	43951657	43951965	+	16.2	0.885	intron (NM_027801, intron 12 of 15)	intron (NM_027801, intron 12 of 15)	27239	NM_001007460	332175	Mm.327852	NM_001007460	ENSMUSG00000036304	Zdhhc23	Gm1751|Gm779|nidd	zinc finger, DHHC domain containing 23	protein-coding
chr16-117	chr16	11496207	11496515	+	16.6	0.862	intron (NM_028964, intron 13 of 20)	intron (NM_001290148, intron 6 of 13)	173457	NM_028964	74478	Mm.325831	NM_028964	ENSMUSG00000071669	Snx29	4933437K13Rik|ENSMUSG00000079738|Gm11170|Gm1737|Gm930|Rundc2a	sorting nexin 29	protein-coding
chr16-126	chr16	3982172	3982480	+	14.9	0.849	intron (NM_177472, intron 11 of 14)	L1M4|LINE|L1	-5694	NM_001081280	268857	Mm.215994	NM_175547	ENSMUSG00000049871	Nlrc3	CLR16.2|D230007K08Rik|mFLJ00348	NLR family, CARD domain containing 3	protein-coding
chr16-131	chr16	24446548	24446856	+	14.9	0.949	intron (NM_178665, intron 2 of 12)	intron (NM_178665, intron 2 of 12)	-1389	NM_001145952	210126	Mm.209385	NM_178665	ENSMUSG00000033306	Lpp	9430020K16Rik|AA959454|AU024130|B130055L10Rik|C79715|D630048H16	LIM domain containing preferred translocation partner in lipoma	protein-coding
chr16-137	chr16	97992513	97992821	+	13.5	0.936	Intergenic	Intergenic	-30046	NM_001081685	114565	Mm.474489	NM_175428	ENSMUSG00000046962	Zbtb21	5430437K12Rik|B430213I24Rik|Zfp295|Znf295|mKIAA1227	zinc finger and BTB domain containing 21	protein-coding
chr16-140	chr16	94240211	94240519	+	14.4	0.833	intron (NM_139145, intron 4 of 9)	L1MB4|LINE|L1	47491	NM_139145	110948	Mm.30921	NM_139145	ENSMUSG00000040820	Hlcs	410I21.SP6|D16Jhu34	holocarboxylase synthetase (biotin- [propriony-Coenzyme A-carboxylase (ATP-hydrolysing)] ligase)	protein-coding
chr16-141	chr16	90177538	90177846	+	15.6	0.926	Intergenic	Intergenic	35455	NR_033476	100038709	Mm.484070	NR_033476		Gm10789	ENSMUSG00000074924	predicted gene 10789	ncRNA
chr16-142	chr16	10475958	10476266	+	13.2	0.913	Intergenic	Intergenic	-3960	NM_001243760	12265	Mm.249560	NM_007575	ENSMUSG00000022504	Ciita	C2ta|EG669998|Gm9475|Mhc2ta	class II transactivator	protein-coding
chr16-150	chr16	19245973	19246281	+	12.7	0.85	Intergenic	Intergenic	40614	NM_146451	258443	Mm.377506	NM_146451	ENSMUSG00000050742	Olfr164	MOR279-2	olfactory receptor 164	protein-coding
chr16-152	chr16	20085648	20085956	+	11.9	0.768	Intergenic	Intergenic	-11752	NM_029436	75785	Mm.392450	NM_029436	ENSMUSG00000062901	Klhl24	1110046J11Rik|4930429H24Rik|6530402O20Rik|C85082	kelch-like 24	protein-coding
chr16-156	chr16	19761713	19762021	+	12	0.779	intron (NM_054052, intron 2 of 3)	intron (NM_054052, intron 2 of 3)	1633	NM_054052	108105	Mm.33935	NM_054052	ENSMUSG00000022686	B3gnt5	beta3GnT5	UDP-GlcNAc:betaGal beta-1,3-N-acetylglucosaminyltransferase 5	protein-coding
chr16-163	chr16	97997183	97997491	+	11.3	0.69	Intergenic	promoter-TSS (NR_130962)	-34716	NM_001081685	114565	Mm.474489	NM_175428	ENSMUSG00000046962	Zbtb21	5430437K12Rik|B430213I24Rik|Zfp295|Znf295|mKIAA1227	zinc finger and BTB domain containing 21	protein-coding
chr16-17	chr16	19152605	19152913	+	69.9	0.939	Intergenic	Intergenic	133982	NM_146451	258443	Mm.377506	NM_146451	ENSMUSG00000050742	Olfr164	MOR279-2	olfactory receptor 164	protein-coding
chr16-170	chr16	94247011	94247319	+	11	0.771	intron (NM_139145, intron 4 of 9)	intron (NM_139145, intron 4 of 9)	40691	NM_139145	110948	Mm.30921	NM_139145	ENSMUSG00000040820	Hlcs	410I21.SP6|D16Jhu34	holocarboxylase synthetase (biotin- [propriony-Coenzyme A-carboxylase (ATP-hydrolysing)] ligase)	protein-coding
chr16-179	chr16	20076692	20077000	+	11.3	0.848	Intergenic	Intergenic	-20708	NM_029436	75785	Mm.392450	NM_029436	ENSMUSG00000062901	Klhl24	1110046J11Rik|4930429H24Rik|6530402O20Rik|C85082	kelch-like 24	protein-coding
chr16-181	chr16	10965055	10965363	+	10.3	0.854	intron (NM_019980, intron 2 of 3)	intron (NM_019980, intron 2 of 3)	27912	NM_019980	56722	Mm.294753	NM_019980	ENSMUSG00000022500	Litaf	3222402J11Rik|C85531|N4WBP3|TBX1	LPS-induced TN factor	protein-coding
chr16-185	chr16	50396139	50396447	+	11.6	0.758	intron (NM_027444, intron 2 of 16)	intron (NM_001347240, intron 2 of 16)	36096	NM_027444	70508	Mm.28940	NM_027444	ENSMUSG00000022641	Bbx	5530401J07Rik|5730403O13Rik	bobby sox HMG box containing	protein-coding
chr16-186	chr16	38326805	38327113	+	9.76	0.818	intron (NM_001081025, intron 7 of 16)	intron (NM_001081025, intron 7 of 16)	14901	NM_001081025	320214	Mm.294342	NM_177104	ENSMUSG00000022805	Maats1	4932425I24Rik|Aat1|Spata26	MYCBP-associated, testis expressed 1	protein-coding
chr16-187	chr16	5164417	5164725	+	10.9	0.915	intron (NM_001127725, intron 2 of 15)	L1M4|LINE|L1	17462	NM_001127725	665119	Mm.102072	NM_001127725	ENSMUSG00000091712	Sec14l5	-	SEC14-like lipid binding 5	protein-coding
chr16-19	chr16	4847124	4847432	+	65.7	0.945	intron (NM_030192, intron 1 of 15)	intron (NM_030192, intron 1 of 15)	11862	NM_030192	78809	Mm.325551	NM_030192	ENSMUSG00000022518	4930562C15Rik	-	RIKEN cDNA 4930562C15 gene	protein-coding
chr16-197	chr16	24973052	24973360	+	9.48	0.733	intron (NM_001145952, intron 10 of 11)	intron (NM_001145954, intron 6 of 7)	-86433	NR_040374	319487	Mm.137341	NR_040374	ENSMUSG00000096960	A230028O05Rik	-	RIKEN cDNA A230028O05 gene	ncRNA
chr16-2	chr16	11385816	11386124	+	235.8	0.977	intron (NM_028964, intron 4 of 20)	intron (NM_028964, intron 4 of 20)	63066	NM_028964	74478	Mm.325831	NM_028964	ENSMUSG00000071669	Snx29	4933437K13Rik|ENSMUSG00000079738|Gm11170|Gm1737|Gm930|Rundc2a	sorting nexin 29	protein-coding
chr16-20	chr16	56062122	56062430	+	59.3	0.971	Intergenic	Intergenic	-13133	NM_001003971	66315	Mm.255784	NM_025483	ENSMUSG00000052917	Senp7	2410152H17Rik|2810413I22Rik|2900036C23Rik|6030449K19Rik|AI790676	SUMO1/sentrin specific peptidase 7	protein-coding
chr16-211	chr16	94223303	94223611	+	9.2	0.8	intron (NM_139145, intron 5 of 9)	intron (NM_139145, intron 5 of 9)	64399	NM_139145	110948	Mm.30921	NM_139145	ENSMUSG00000040820	Hlcs	410I21.SP6|D16Jhu34	holocarboxylase synthetase (biotin- [propriony-Coenzyme A-carboxylase (ATP-hydrolysing)] ligase)	protein-coding
chr16-231	chr16	62833915	62834223	+	8.37	0.831	intron (NM_026577, intron 1 of 9)	L2a|LINE|L2	12971	NM_026577	68146	Mm.96833	NM_026577	ENSMUSG00000022911	Arl13b	A530097K21Rik|A930014M17Rik|Arl2l1|C530009C10Rik|hnn	ADP-ribosylation factor-like 13B	protein-coding
chr16-234	chr16	36681910	36682218	+	9.62	0.854	Intergenic	Intergenic	-11974	NM_134109	106347	Mm.17807	NM_134109	ENSMUSG00000022900	Ildr1	AU041483|AU044638	immunoglobulin-like domain containing receptor 1	protein-coding
chr16-25	chr16	27399395	27399703	+	55.2	0.929	intron (NM_001025615, intron 1 of 9)	intron (NM_001025615, intron 1 of 9)	10572	NM_026202	67501	Mm.258985	NM_026202	ENSMUSG00000038127	Ccdc50	C3orf6	coiled-coil domain containing 50	protein-coding
chr16-299	chr16	22061667	22061975	+	7.39	0.75	intron (NM_183029, intron 15 of 15)	intron (NM_183029, intron 15 of 15)	52337	NR_027488	75826	Mm.297431	NM_029457	ENSMUSG00000022855	Senp2	2310007L05Rik|4930538C18Rik|AI646780|AW554757|Smt3ip2|SuPr-1|mKIAA1331	SUMO/sentrin specific peptidase 2	protein-coding
chr16-30	chr16	19179258	19179566	+	51.5	0.931	Intergenic	Intergenic	107329	NM_146451	258443	Mm.377506	NM_146451	ENSMUSG00000050742	Olfr164	MOR279-2	olfactory receptor 164	protein-coding
chr16-300	chr16	30075946	30076254	+	7.39	0.765	Intergenic	Intergenic	10743	NM_008235	15205	Mm.390859	NM_008235	ENSMUSG00000022528	Hes1	Hry|bHLHb39	hairy and enhancer of split 1 (Drosophila)	protein-coding
chr16-302	chr16	13160418	13160726	+	7.53	0.768	Intergenic	Intergenic	50836	NM_015769	50505	Mm.287837	NM_015769	ENSMUSG00000022545	Ercc4	AI606920|Xpf	excision repair cross-complementing rodent repair deficiency, complementation group 4	protein-coding
chr16-309	chr16	24347901	24348209	+	8.09	0.781	Intergenic	Intergenic	-45295	NM_178665	210126	Mm.209385	NM_178665	ENSMUSG00000033306	Lpp	9430020K16Rik|AA959454|AU024130|B130055L10Rik|C79715|D630048H16	LIM domain containing preferred translocation partner in lipoma	protein-coding
chr16-310	chr16	57422061	57422369	+	7.25	0.846	intron (NM_001040397, intron 1 of 4)	intron (NM_001040397, intron 1 of 4)	68938	NM_001040397	78749	Mm.328360	NM_001040397	ENSMUSG00000043336	Filip1l	4631422O05Rik|Doc1	filamin A interacting protein 1-like	protein-coding
chr16-320	chr16	32956901	32957209	+	7.53	0.733	intron (NM_001081255, intron 4 of 20)	intron (NM_001310674, intron 4 of 21)	42955	NM_001081255	70144	Mm.491178	NM_001081255	ENSMUSG00000022801	Lrch3	2210409B11Rik|AW215594|Gm1742	leucine-rich repeats and calponin homology (CH) domain containing 3	protein-coding
chr16-333	chr16	93028686	93028994	+	8.23	0.795	Intergenic	Intergenic	-202774	NM_001111021	12394	Mm.4081	NM_009821	ENSMUSG00000022952	Runx1	AML1|CBF-alpha-2|Cbfa2|Pebp2a2|Pebpa2b	runt related transcription factor 1	protein-coding
chr16-341	chr16	27354513	27354821	+	6.97	0.704	intron (NM_198166, intron 4 of 4)	intron (NM_198166, intron 4 of 4)	15572	NM_198166	224065	Mm.326918	NM_198166	ENSMUSG00000056423	Uts2b	Gm538|U2B|Urp|Uts2d	urotensin 2B	protein-coding
chr16-360	chr16	25038609	25038917	+	7.81	0.85	Intergenic	Intergenic	-20876	NR_040374	319487	Mm.137341	NR_040374	ENSMUSG00000096960	A230028O05Rik	-	RIKEN cDNA A230028O05 gene	ncRNA
chr16-382	chr16	43776924	43777232	+	6.41	0.82	intron (NM_007877, intron 1 of 6)	intron (NM_007877, intron 1 of 6)	14836	NM_007877	13490	Mm.439735	NM_007877	ENSMUSG00000022705	Drd3	D3R	dopamine receptor D3	protein-coding
chr16-39	chr16	4908013	4908321	+	37.7	0.925	intron (NM_029657, intron 2 of 16)	intron (NM_001252437, intron 2 of 16)	22067	NM_001252437	17237	Mm.291326	NM_029657	ENSMUSG00000022517	Mgrn1	2610042J20Rik|mKIAA0544|md|nc	mahogunin, ring finger 1	protein-coding
chr16-41	chr16	30607934	30608242	+	40.9	0.959	intron (NR_035427, intron 4 of 5)	Intergenic	8365	NM_177632	224093	Mm.28244	NM_177632	ENSMUSG00000046546	Fam43a	Tuf1	family with sequence similarity 43, member A	protein-coding
chr16-415	chr16	51807451	51807759	+	7.95	0.707	Intergenic	Intergenic	-223944	NM_001033238	208650	Mm.328206	NM_001033238	ENSMUSG00000022637	Cblb	AI429560|AI851073|Cbl-b	Casitas B-lineage lymphoma b	protein-coding
chr16-42	chr16	24165601	24165909	+	38.3	0.808	Intergenic	Intergenic	-177143	NM_009744	12053	Mm.347398	NM_009744	ENSMUSG00000022508	Bcl6	Bcl5	B cell leukemia/lymphoma 6	protein-coding
chr16-426	chr16	19185789	19186097	+	7.25	0.704	Intergenic	L1_Mus2|LINE|L1	100798	NM_146451	258443	Mm.377506	NM_146451	ENSMUSG00000050742	Olfr164	MOR279-2	olfactory receptor 164	protein-coding
chr16-44	chr16	25052900	25053208	+	37.7	0.896	Intergenic	Intergenic	-6585	NR_040374	319487	Mm.137341	NR_040374	ENSMUSG00000096960	A230028O05Rik	-	RIKEN cDNA A230028O05 gene	ncRNA
chr16-45	chr16	94245998	94246306	+	37.4	0.942	intron (NM_139145, intron 4 of 9)	ORR1D2|LTR|ERVL-MaLR	41704	NM_139145	110948	Mm.30921	NM_139145	ENSMUSG00000040820	Hlcs	410I21.SP6|D16Jhu34	holocarboxylase synthetase (biotin- [propriony-Coenzyme A-carboxylase (ATP-hydrolysing)] ligase)	protein-coding
chr16-47	chr16	36711840	36712148	+	38.8	0.919	intron (NM_134109, intron 3 of 7)	intron (NM_001285791, intron 3 of 6)	17956	NM_134109	106347	Mm.17807	NM_134109	ENSMUSG00000022900	Ildr1	AU041483|AU044638	immunoglobulin-like domain containing receptor 1	protein-coding
chr16-50	chr16	95728704	95729012	+	31.9	0.868	Intergenic	Intergenic	26451	NM_011809	23872	Mm.290207	NM_011809	ENSMUSG00000022895	Ets2	AU022856|Ets-2	E26 avian leukemia oncogene 2, 3' domain	protein-coding
chr16-52	chr16	94236853	94237161	+	34.7	0.891	intron (NM_139145, intron 4 of 9)	intron (NM_139145, intron 4 of 9)	50849	NM_139145	110948	Mm.30921	NM_139145	ENSMUSG00000040820	Hlcs	410I21.SP6|D16Jhu34	holocarboxylase synthetase (biotin- [propriony-Coenzyme A-carboxylase (ATP-hydrolysing)] ligase)	protein-coding
chr16-57	chr16	10487933	10488241	+	30.5	0.874	promoter-TSS (NM_007575)	promoter-TSS (NM_007575)	-91	NM_007575	12265	Mm.249560	NM_007575	ENSMUSG00000022504	Ciita	C2ta|EG669998|Gm9475|Mhc2ta	class II transactivator	protein-coding
chr16-59	chr16	24012112	24012420	+	27.6	0.957	Intergenic	Intergenic	-23654	NM_009744	12053	Mm.347398	NM_009744	ENSMUSG00000022508	Bcl6	Bcl5	B cell leukemia/lymphoma 6	protein-coding
chr16-6	chr16	52038318	52038626	+	104.2	0.971	intron (NM_001033238, intron 2 of 17)	intron (NM_001033238, intron 2 of 17)	6923	NM_001033238	208650	Mm.328206	NM_001033238	ENSMUSG00000022637	Cblb	AI429560|AI851073|Cbl-b	Casitas B-lineage lymphoma b	protein-coding
chr16-60	chr16	24643050	24643358	+	29.3	0.933	intron (NM_001145952, intron 4 of 11)	intron (NM_001145952, intron 4 of 11)	-78651	NM_001145954	210126	Mm.209385	NM_178665	ENSMUSG00000033306	Lpp	9430020K16Rik|AA959454|AU024130|B130055L10Rik|C79715|D630048H16	LIM domain containing preferred translocation partner in lipoma	protein-coding
chr16-62	chr16	92675741	92676049	+	29.6	0.93	intron (NM_009821, intron 2 of 4)	intron (NM_001111023, intron 2 of 5)	21433	NM_009821	12394	Mm.4081	NM_009821	ENSMUSG00000022952	Runx1	AML1|CBF-alpha-2|Cbfa2|Pebp2a2|Pebpa2b	runt related transcription factor 1	protein-coding
chr16-64	chr16	10499181	10499489	+	28.3	0.918	intron (NM_001243761, intron 1 of 18)	intron (NM_001302619, intron 2 of 19)	9554	NM_001243761	12265	Mm.249560	NM_007575	ENSMUSG00000022504	Ciita	C2ta|EG669998|Gm9475|Mhc2ta	class II transactivator	protein-coding
chr16-66	chr16	91446766	91447074	+	26.6	0.935	Intergenic	Intergenic	-18184	NR_077219	100503120	Mm.387130	NR_077219	ENSMUSG00000084866	A930006K02Rik	-	RIKEN cDNA A930006K02 gene	ncRNA
chr16-67	chr16	24659120	24659428	+	24.8	0.848	intron (NM_001145952, intron 4 of 11)	intron (NM_001145952, intron 4 of 11)	-62581	NM_001145954	210126	Mm.209385	NM_178665	ENSMUSG00000033306	Lpp	9430020K16Rik|AA959454|AU024130|B130055L10Rik|C79715|D630048H16	LIM domain containing preferred translocation partner in lipoma	protein-coding
chr16-69	chr16	52060331	52060639	+	24.4	0.876	intron (NM_001033238, intron 3 of 17)	intron (NM_001033238, intron 3 of 17)	28936	NM_001033238	208650	Mm.328206	NM_001033238	ENSMUSG00000022637	Cblb	AI429560|AI851073|Cbl-b	Casitas B-lineage lymphoma b	protein-coding
chr16-7	chr16	24151449	24151757	+	84.4	0.906	Intergenic	Intergenic	-162991	NM_009744	12053	Mm.347398	NM_009744	ENSMUSG00000022508	Bcl6	Bcl5	B cell leukemia/lymphoma 6	protein-coding
chr16-72	chr16	76680643	76680951	+	22.6	0.899	Intergenic	Intergenic	-307748	NM_173440	268903	Mm.74711	NM_173440	ENSMUSG00000048490	Nrip1	6030458L20Rik|8430438I05Rik|9630050P12|AA959574|AW456757|RIP140	nuclear receptor interacting protein 1	protein-coding
chr16-8	chr16	57550129	57550437	+	91.6	0.975	intron (NM_001177871, intron 1 of 1)	intron (NM_001177871, intron 1 of 1)	1041	NM_001177871	78749	Mm.328360	NM_001040397	ENSMUSG00000043336	Filip1l	4631422O05Rik|Doc1	filamin A interacting protein 1-like	protein-coding
chr16-83	chr16	92874102	92874410	+	21.5	0.913	Intergenic	Intergenic	-48190	NM_001111021	12394	Mm.4081	NM_009821	ENSMUSG00000022952	Runx1	AML1|CBF-alpha-2|Cbfa2|Pebp2a2|Pebpa2b	runt related transcription factor 1	protein-coding
chr16-93	chr16	24809704	24810012	+	19.4	0.931	intron (NM_001145952, intron 7 of 11)	intron (NM_001145954, intron 3 of 7)	88003	NM_001145954	210126	Mm.209385	NM_178665	ENSMUSG00000033306	Lpp	9430020K16Rik|AA959454|AU024130|B130055L10Rik|C79715|D630048H16	LIM domain containing preferred translocation partner in lipoma	protein-coding
chr17-109	chr17	85218130	85218438	+	16.2	0.919	intron (NM_028576, intron 3 of 10)	MLT1H1|LTR|ERVL-MaLR	127584	NM_028576	73582	Mm.260753	NM_028576	ENSMUSG00000071037	Camkmt	1700106N22Rik|AI480743|AV099781|CLNMT|CaM KMT	calmodulin-lysine N-methyltransferase	protein-coding
chr17-111	chr17	5025449	5025757	+	17.4	0.917	intron (NM_001085355, intron 1 of 19)	intron (NM_001085355, intron 1 of 19)	30529	NM_001085355	239985	Mm.133401	NM_001085355	ENSMUSG00000069729	Arid1b	8030481M12|9330189K18Rik|AI836955|Ardi1b|B230217J03Rik|mKIAA1235	AT rich interactive domain 1B (SWI-like)	protein-coding
chr17-117	chr17	72960923	72961231	+	16.5	0.893	Intergenic	URR1B|DNA|hAT-Charlie	42772	NM_029999	77889	Mm.154109	NM_029999	ENSMUSG00000024063	Lbh	1810009F10Rik|6720416L16Rik	limb-bud and heart	protein-coding
chr17-119	chr17	74440551	74440859	+	15.8	0.773	intron (NM_001033367, intron 5 of 8)	intron (NM_001033367, intron 5 of 8)	18403	NM_001033367	268973	Mm.311884	NM_001033367	ENSMUSG00000039193	Nlrc4	9530011P19Rik|CLAN|CLAN1|CLANA|CLANB|CLANC|CLAND|Card12|IPAF	NLR family, CARD domain containing 4	protein-coding
chr17-137	chr17	72903875	72904183	+	14.2	0.911	Intergenic	Intergenic	-14276	NM_029999	77889	Mm.154109	NM_029999	ENSMUSG00000024063	Lbh	1810009F10Rik|6720416L16Rik	limb-bud and heart	protein-coding
chr17-15	chr17	26167965	26168273	+	63.5	0.945	intron (NM_009733, intron 2 of 10)	ORR1B1|LTR|ERVL-MaLR	29433	NM_009733	12005	Mm.23684	NM_009733	ENSMUSG00000024182	Axin1	AI316800|Axin|Fu|Kb|Ki|fused|kinky|knobbly	axin 1	protein-coding
chr17-16	chr17	85096442	85096750	+	57	0.947	exon (NM_028576, exon 2 of 11)	exon (NM_028576, exon 2 of 11)	5896	NM_028576	73582	Mm.260753	NM_028576	ENSMUSG00000071037	Camkmt	1700106N22Rik|AI480743|AV099781|CLNMT|CaM KMT	calmodulin-lysine N-methyltransferase	protein-coding
chr17-167	chr17	26726733	26727041	+	11.6	0.859	intron (NM_029870, intron 1 of 8)	intron (NM_029870, intron 1 of 8)	11237	NM_029870	77128	Mm.275414	NM_029870	ENSMUSG00000048249	Crebrf	A930001N09Rik|LRF	CREB3 regulatory factor	protein-coding
chr17-168	chr17	8255625	8255933	+	13.2	0.842	5' UTR (NM_001190333, exon 2 of 3)	5' UTR (NM_001190333, exon 2 of 3)	10721	NM_001190338	12458	Mm.8007	NM_009835	ENSMUSG00000040899	Ccr6	CC-CKR-6|CCR-6|Cmkbr6|KY411	chemokine (C-C motif) receptor 6	protein-coding
chr17-175	chr17	4742303	4742611	+	12.6	0.913	Intergenic	MTD|LTR|ERVL-MaLR	-252617	NM_001085355	239985	Mm.133401	NM_001085355	ENSMUSG00000069729	Arid1b	8030481M12|9330189K18Rik|AI836955|Ardi1b|B230217J03Rik|mKIAA1235	AT rich interactive domain 1B (SWI-like)	protein-coding
chr17-18	chr17	80772481	80772789	+	59.7	0.895	Intergenic	Intergenic	-44542	NM_001081357	225028	Mm.311948	NM_001081357	ENSMUSG00000024242	Map4k3	4833416M01Rik|4833416M07Rik|9530052P13Rik|Glk|MAPKKKK3|MEKKK 3|MEKKK3|RAB8IPL1	mitogen-activated protein kinase kinase kinase kinase 3	protein-coding
chr17-19	chr17	34101801	34102109	+	53.4	0.937	Intergenic	Lx8|LINE|L1	-6646	NR_046183	414076	Mm.473092	NR_046183	ENSMUSG00000098197	BC051537	-	cDNA sequence BC051537	ncRNA
chr17-195	chr17	52162520	52162828	+	10.3	0.713	Intergenic	Intergenic	279947	NR_045095	100504169	Mm.417731	NR_045095		Gm20098	-	predicted gene, 20098	ncRNA
chr17-198	chr17	73034478	73034786	+	10.2	0.737	Intergenic	Intergenic	-73353	NM_001177968	225010	Mm.329194	NM_001081071	ENSMUSG00000054469	Lclat1	AI181996|Agpat8|Alcat1|Gm91|Lycat	lysocardiolipin acyltransferase 1	protein-coding
chr17-20	chr17	47768686	47768994	+	55.9	0.939	intron (NM_001161723, intron 1 of 8)	intron (NM_001161723, intron 1 of 8)	-16904	NM_011549	21425	Mm.2305	NM_011549	ENSMUSG00000023990	Tfeb	Tcfeb|bHLHe35	transcription factor EB	protein-coding
chr17-203	chr17	83846298	83846606	+	10.2	0.737	intron (NM_025325, intron 1 of 9)	intron (NM_025325, intron 1 of 9)	338	NM_025325	107766	Mm.30100	NM_025325	ENSMUSG00000000673	Haao	0610007K21Rik|0610012J07Rik|3-HAO|3-HAOxase|3HAO	3-hydroxyanthranilate 3,4-dioxygenase	protein-coding
chr17-204	chr17	47943136	47943444	+	9.76	0.772	Intergenic	Intergenic	-18658	NM_001110824	74123	Mm.240062	NM_028767	ENSMUSG00000023991	Foxp4	1200010K03Rik|2310007G05Rik|mFKHLA	forkhead box P4	protein-coding
chr17-206	chr17	83807473	83807781	+	11.9	0.804	intron (NM_054082, intron 16 of 16)	B2_Mm1a|SINE|B2	39163	NM_025325	107766	Mm.30100	NM_025325	ENSMUSG00000000673	Haao	0610007K21Rik|0610012J07Rik|3-HAO|3-HAOxase|3HAO	3-hydroxyanthranilate 3,4-dioxygenase	protein-coding
chr17-210	chr17	87299759	87300067	+	9.2	0.843	intron (NM_028639, intron 3 of 19)	ORR1A3|LTR|ERVL-MaLR	17027	NM_028639	225049	Mm.77396	NM_028639	ENSMUSG00000036918	Ttc7	1110035E02Rik|1700007L07Rik|Ttc7a|fsn|hea	tetratricopeptide repeat domain 7	protein-coding
chr17-215	chr17	83695792	83696100	+	8.65	0.89	Intergenic	L2a|LINE|L2	-10217	NM_001171053	116871	Mm.277668	NM_054082	ENSMUSG00000055817	Mta3	1110002J22Rik|mKIAA1266	metastasis associated 3	protein-coding
chr17-218	chr17	30005568	30005876	+	9.48	0.805	intron (NM_148926, intron 1 of 4)	intron (NM_148926, intron 1 of 4)	635	NM_148926	21769	Mm.220972	NM_148926	ENSMUSG00000044477	Zfand3	AW539211|TEG-27|Tex27	zinc finger, AN1-type domain 3	protein-coding
chr17-224	chr17	24940666	24940974	+	9.48	0.767	Intergenic	Intergenic	-3843	NM_013931	30957	Mm.43081	NM_013931	ENSMUSG00000024163	Mapk8ip3	BB120594|D17Wsu15e|JIP-3|JSAP1|JSAP1a|JSAP1b|JSAP1c|JSAP1d|Jip3|Syd2|mKIAA1066	mitogen-activated protein kinase 8 interacting protein 3	protein-coding
chr17-23	chr17	45953547	45953855	+	57	0.948	Intergenic	Intergenic	71462	NM_001110267	22339	Mm.282184	NM_009505	ENSMUSG00000023951	Vegfa	Vegf|Vpf	vascular endothelial growth factor A	protein-coding
chr17-230	chr17	35870319	35870627	+	10.7	0.785	intron (NM_001146711, intron 2 of 3)	(TGGGGG)n|Simple_repeat|Simple_repeat	3858	NM_175242	76448	Mm.359982	NM_175242	ENSMUSG00000034595	Ppp1r18	2310014H01Rik|AA407849|AI450394	protein phosphatase 1, regulatory subunit 18	protein-coding
chr17-233	chr17	83732246	83732554	+	10.7	0.785	intron (NM_001171054, intron 3 of 13)	intron (NM_001171053, intron 3 of 13)	26237	NM_001171054	116871	Mm.277668	NM_054082	ENSMUSG00000055817	Mta3	1110002J22Rik|mKIAA1266	metastasis associated 3	protein-coding
chr17-241	chr17	10093504	10093812	+	8.92	0.729	Intergenic	Intergenic	225703	NM_001159517	19317	Mm.130694	NM_021881	ENSMUSG00000062078	Qk	1110003F05Rik|1500005P18|QkI|l(17)-1Wis|l17Wis1	quaking	protein-coding
chr17-246	chr17	32091205	32091513	+	10	0.854	promoter-TSS (NR_027316)	promoter-TSS (NR_027316)	64	NR_027316	435518	Mm.328944	NR_027316	ENSMUSG00000002791	Pdxk-ps	ENSMUSG00000002791|Gm9743	pyridoxal (pyridoxine, vitamin B6) kinase, pseudogene	pseudo
chr17-249	chr17	80112498	80112806	+	13.1	0.845	Intergenic	Intergenic	-14819	NM_176963	319625	Mm.29098	NM_176963	ENSMUSG00000035473	Galm	A530057M15Rik|AU015645|AU020959	galactose mutarotase	protein-coding
chr17-25	chr17	72967016	72967324	+	45.7	0.868	Intergenic	Intergenic	48865	NM_029999	77889	Mm.154109	NM_029999	ENSMUSG00000024063	Lbh	1810009F10Rik|6720416L16Rik	limb-bud and heart	protein-coding
chr17-254	chr17	46388281	46388589	+	8.92	0.747	intron (NM_021346, intron 2 of 7)	intron (NM_207671, intron 2 of 9)	4669	NM_207671	57908	Mm.439916	NM_021346	ENSMUSG00000015597	Zfp318	2610034E08Rik|D530032D06Rik|TZF|Znf318	zinc finger protein 318	protein-coding
chr17-261	chr17	84342550	84342858	+	9.48	0.833	intron (NM_183021, intron 26 of 37)	intron (NM_183021, intron 26 of 37)	123504	NM_183021	240174	Mm.246767	NM_177826	ENSMUSG00000024251	Thada	6530405K19|A930021O22|AU019899|BC052885|GITA	thyroid adenoma associated	protein-coding
chr17-262	chr17	34340957	34341265	+	8.92	0.795	3' UTR (NM_001033978, exon 5 of 5)	3' UTR (NM_001033978, exon 5 of 5)	3534	NM_010381	100504404	Mm.15680	NM_010381		H2-Ea-ps	AI323765|E-alpha-f|H-2Ea|H2-Ea|I-Ealpha|Ia-3|Ia3|MHC-H2-Ea	histocompatibility 2, class II antigen E alpha, pseudogene	protein-coding
chr17-27	chr17	73250518	73250826	+	49.2	0.929	Intergenic	ORR1A4|LTR|ERVL-MaLR	142687	NM_001177967	225010	Mm.329194	NM_001081071	ENSMUSG00000054469	Lclat1	AI181996|Agpat8|Alcat1|Gm91|Lycat	lysocardiolipin acyltransferase 1	protein-coding
chr17-29	chr17	48293569	48293877	+	47.4	0.926	Intergenic	Intergenic	-6315	NM_001033405	328833	Mm.329104	NM_001033405	ENSMUSG00000071068	Treml2	AW049306|Gm750|Tlt2	triggering receptor expressed on myeloid cells-like 2	protein-coding
chr17-293	chr17	83799706	83800014	+	7.25	0.836	intron (NM_054082, intron 14 of 16)	intron (NM_054082, intron 14 of 16)	46930	NM_025325	107766	Mm.30100	NM_025325	ENSMUSG00000000673	Haao	0610007K21Rik|0610012J07Rik|3-HAO|3-HAOxase|3HAO	3-hydroxyanthranilate 3,4-dioxygenase	protein-coding
chr17-30	chr17	15546458	15546766	+	45.3	0.936	intron (NM_144809, intron 9 of 9)	intron (NM_144809, intron 9 of 9)	16711	NM_144809	213389	Mm.215162	NM_144809	ENSMUSG00000051977	Prdm9	BC012016|Dsbc1|G1-419-29|Meisetz|PRDM9-B|Rcr1|repro7	PR domain containing 9	protein-coding
chr17-308	chr17	31835652	31835960	+	10.5	0.687	Intergenic	Intergenic	19986	NM_010831	17691	Mm.290941	NM_010831	ENSMUSG00000024042	Sik1	Msk|Sik|Snf1lk	salt inducible kinase 1	protein-coding
chr17-319	chr17	46383045	46383353	+	8.37	0.67	promoter-TSS (NM_207671)	promoter-TSS (NM_021346)	-567	NM_021346	57908	Mm.439916	NM_021346	ENSMUSG00000015597	Zfp318	2610034E08Rik|D530032D06Rik|TZF|Znf318	zinc finger protein 318	protein-coding
chr17-32	chr17	33978798	33979106	+	41.3	0.934	promoter-TSS (NR_004446)	promoter-TSS (NR_004446)	-161	NR_004446	630499	Mm.440940	NM_001081015		H2-K2	EG630499|Gm7035|H-2K1|H-2K1K|H-2K2|H2-K1	histocompatibility 2, K region locus 2	pseudo
chr17-323	chr17	46341202	46341510	+	6.83	0.727	Intergenic	Intergenic	-13333	NM_170680	224814	Mm.76543	NM_145140	ENSMUSG00000032842	Abcc10	Mrp7|mFLJ00002	ATP-binding cassette, sub-family C (CFTR/MRP), member 10	protein-coding
chr17-332	chr17	87315308	87315616	+	7.39	0.663	intron (NM_028639, intron 5 of 19)	intron (NM_028639, intron 5 of 19)	32576	NM_028639	225049	Mm.77396	NM_028639	ENSMUSG00000036918	Ttc7	1110035E02Rik|1700007L07Rik|Ttc7a|fsn|hea	tetratricopeptide repeat domain 7	protein-coding
chr17-37	chr17	36135754	36136062	+	36	0.967	Intergenic	Intergenic	-6483	NM_001177467	630294	Mm.484916	NM_001177467	ENSMUSG00000092243	Gm7030	EG630294|H2-t9	predicted gene 7030	protein-coding
chr17-371	chr17	80719385	80719693	+	6.83	0.852	intron (NM_001081357, intron 1 of 33)	Charlie1|DNA|hAT-Charlie	8554	NM_001081357	225028	Mm.311948	NM_001081357	ENSMUSG00000024242	Map4k3	4833416M01Rik|4833416M07Rik|9530052P13Rik|Glk|MAPKKKK3|MEKKK 3|MEKKK3|RAB8IPL1	mitogen-activated protein kinase kinase kinase kinase 3	protein-coding
chr17-379	chr17	13532587	13532895	+	9.2	0.904	intron (NR_045437, intron 2 of 3)	intron (NR_045437, intron 2 of 3)	11285	NR_030763	272667	Mm.444718	NR_030763	ENSMUSG00000079711	Smok4a	4930513D10Rik|Smok2c	sperm motility kinase 4A	pseudo
chr17-384	chr17	88042471	88042779	+	6.41	0.849	intron (NM_001081034, intron 1 of 22)	intron (NM_001081034, intron 1 of 22)	22660	NM_001081034	225055	Mm.386857	NM_001081034	ENSMUSG00000005371	Fbxo11	C80048|Jf	F-box protein 11	protein-coding
chr17-449	chr17	72934093	72934401	+	6.28	0.627	intron (NM_029999, intron 2 of 2)	MIRc|SINE|MIR	15942	NM_029999	77889	Mm.154109	NM_029999	ENSMUSG00000024063	Lbh	1810009F10Rik|6720416L16Rik	limb-bud and heart	protein-coding
chr17-451	chr17	85090540	85090848	+	6.41	0.683	promoter-TSS (NM_145984)	promoter-TSS (NM_001163624)	-6	NM_028576	73582	Mm.260753	NM_028576	ENSMUSG00000071037	Camkmt	1700106N22Rik|AI480743|AV099781|CLNMT|CaM KMT	calmodulin-lysine N-methyltransferase	protein-coding
chr17-457	chr17	6173102	6173410	+	6.55	0.828	intron (NM_054040, intron 1 of 13)	intron (NM_054040, intron 1 of 13)	35108	NM_054040	68842	Mm.449307	NM_054040	ENSMUSG00000034377	Tulp4	1110057P05Rik|2210038L17Rik|Tusp	tubby like protein 4	protein-coding
chr17-47	chr17	50571076	50571384	+	30.4	0.903	intron (NM_013880, intron 1 of 5)	MTD|LTR|ERVL-MaLR	61683	NM_013880	224860	Mm.217362	NM_013880	ENSMUSG00000038910	Plcl2	PLC-L2|PRIP-2|Plce2|mKIAA1092	phospholipase C-like 2	protein-coding
chr17-49	chr17	8232200	8232508	+	30.1	0.885	Intergenic	Intergenic	-3689	NM_001190333	12458	Mm.8007	NM_009835	ENSMUSG00000040899	Ccr6	CC-CKR-6|CCR-6|Cmkbr6|KY411	chemokine (C-C motif) receptor 6	protein-coding
chr17-493	chr17	43952406	43952714	+	6.41	0.712	promoter-TSS (NM_030598)	promoter-TSS (NM_030598)	-631	NM_030598	53901	Mm.251242	NM_030598	ENSMUSG00000039601	Rcan2	Csp2|Dscr1l1|MCIP2|ZAKI-4	regulator of calcineurin 2	protein-coding
chr17-506	chr17	83770381	83770689	+	5.86	0.76	intron (NM_001171052, intron 8 of 15)	intron (NM_001171053, intron 8 of 13)	64372	NM_001171054	116871	Mm.277668	NM_054082	ENSMUSG00000055817	Mta3	1110002J22Rik|mKIAA1266	metastasis associated 3	protein-coding
chr17-53	chr17	8225781	8226089	+	29.8	0.932	Intergenic	Intergenic	-10108	NM_001190333	12458	Mm.8007	NM_009835	ENSMUSG00000040899	Ccr6	CC-CKR-6|CCR-6|Cmkbr6|KY411	chemokine (C-C motif) receptor 6	protein-coding
chr17-534	chr17	5195461	5195769	+	6.55	0.746	intron (NM_001085355, intron 4 of 19)	intron (NM_001085355, intron 4 of 19)	200541	NM_001085355	239985	Mm.133401	NM_001085355	ENSMUSG00000069729	Arid1b	8030481M12|9330189K18Rik|AI836955|Ardi1b|B230217J03Rik|mKIAA1235	AT rich interactive domain 1B (SWI-like)	protein-coding
chr17-54	chr17	46829979	46830287	+	31.7	0.914	intron (NM_001100452, intron 1 of 10)	intron (NM_001100452, intron 1 of 10)	1280	NM_001100452	210982	Mm.37642	NM_001100452	ENSMUSG00000036568	Gltscr1l	mKIAA0240	GLTSCR1-like	protein-coding
chr17-79	chr17	17587377	17587685	+	23.1	0.859	intron (NM_172827, intron 1 of 17)	intron (NM_172827, intron 1 of 17)	36958	NM_172827	240028	Mm.328807	NM_172827	ENSMUSG00000023845	Lnpep	2010309L07Rik|4732490P18Rik|CAP|IRAP|PLAP|gp160|vp165	leucyl/cystinyl aminopeptidase	protein-coding
chr17-81	chr17	48300219	48300527	+	22.9	0.849	5' UTR (NM_001033405, exon 1 of 5)	5' UTR (NM_001033405, exon 1 of 5)	335	NM_001033405	328833	Mm.329104	NM_001033405	ENSMUSG00000071068	Treml2	AW049306|Gm750|Tlt2	triggering receptor expressed on myeloid cells-like 2	protein-coding
chr17-85	chr17	8195744	8196052	+	19.1	0.647	3' UTR (NM_201230, exon 12 of 12)	3' UTR (NM_201230, exon 12 of 12)	30380	NM_001197046	75296	Mm.227250	NM_201230	ENSMUSG00000069135	Fgfr1op	4930553O10Rik|FOP	Fgfr1 oncogene partner	protein-coding
chr17-86	chr17	8234608	8234916	+	20.5	0.857	Intergenic	Intergenic	-1281	NM_001190333	12458	Mm.8007	NM_009835	ENSMUSG00000040899	Ccr6	CC-CKR-6|CCR-6|Cmkbr6|KY411	chemokine (C-C motif) receptor 6	protein-coding
chr17-9	chr17	34347647	34347955	+	105.1	0.98	Intergenic	Intergenic	-3156	NM_010381	100504404	Mm.15680	NM_010381		H2-Ea-ps	AI323765|E-alpha-f|H-2Ea|H2-Ea|I-Ealpha|Ia-3|Ia3|MHC-H2-Ea	histocompatibility 2, class II antigen E alpha, pseudogene	protein-coding
chr17-94	chr17	8238054	8238362	+	18.5	0.799	intron (NM_001190333, intron 1 of 2)	Tigger15a|DNA|TcMar-Tigger	2165	NM_001190333	12458	Mm.8007	NM_009835	ENSMUSG00000040899	Ccr6	CC-CKR-6|CCR-6|Cmkbr6|KY411	chemokine (C-C motif) receptor 6	protein-coding
chr17-99	chr17	46296616	46296924	+	18.7	0.883	promoter-TSS (NM_207666)	promoter-TSS (NM_001286028)	-651	NM_207666	106565	Mm.23633	NM_134120	ENSMUSG00000047428	Dlk2	AI413481|DLK-2|Egfl9	delta-like 2 homolog (Drosophila)	protein-coding
chr18-107	chr18	62726668	62726976	+	10.9	0.789	intron (NM_001168423, intron 1 of 4)	MTD|LTR|ERVL-MaLR	14565	NM_001168423	100038417	Mm.387557	NM_001168423	ENSMUSG00000073551	Spink13	ENSMUSG00000073551|Gm10534|Spink5l3	serine peptidase inhibitor, Kazal type 13	protein-coding
chr18-108	chr18	3481317	3481625	+	11.2	0.766	Intergenic	RLTR41C|LTR|ERV1	-26486	NM_026505	68010	Mm.284863	NM_026505	ENSMUSG00000024232	Bambi	2610003H06Rik	BMP and activin membrane-bound inhibitor	protein-coding
chr18-113	chr18	80979337	80979645	+	10.5	0.853	intron (NM_178280, intron 1 of 3)	intron (NM_178280, intron 1 of 3)	7087	NM_178280	20689	Mm.215917	NM_178280	ENSMUSG00000024565	Sall3	B130022O04Rik|Msal|Msal-1|Sal|Salt|Spalt	sal-like 3 (Drosophila)	protein-coding
chr18-114	chr18	53744951	53745259	+	10	0.755	promoter-TSS (NM_178686)	promoter-TSS (NM_178686)	-558	NM_178686	225523	Mm.193678	NM_178686	ENSMUSG00000048799	Cep120	A230075C01|AU016693|Ccdc100	centrosomal protein 120	protein-coding
chr18-124	chr18	32359323	32359631	+	11.7	0.741	intron (NR_045403, intron 2 of 2)	intron (NR_045403, intron 2 of 2)	-17740	NM_001083334	30948	Mm.4383	NM_009668	ENSMUSG00000024381	Bin1	ALP-1|Amphl|BRAMP-2|SH3P9	bridging integrator 1	protein-coding
chr18-125	chr18	39334525	39334833	+	10.6	0.829	intron (NM_175164, intron 20 of 22)	intron (NM_175164, intron 20 of 22)	152566	NM_008173	14815	Mm.129481	NM_008173	ENSMUSG00000024431	Nr3c1	GR|Grl-1|Grl1	nuclear receptor subfamily 3, group C, member 1	protein-coding
chr18-127	chr18	66447722	66448030	+	11.9	0.752	Intergenic	Intergenic	-10728	NM_021451	58801	Mm.271878	NM_021451	ENSMUSG00000024521	Pmaip1	Noxa	phorbol-12-myristate-13-acetate-induced protein 1	protein-coding
chr18-134	chr18	80611971	80612279	+	8.79	0.684	intron (NM_198429, intron 9 of 9)	intron (NM_198429, intron 9 of 9)	-67579	NR_028424	100039348	Mm.254722	NR_028424		Gm2176	A430076E10Rik	glucosamine-6-phosphate deaminase 1 pseudogene	pseudo
chr18-14	chr18	53877487	53877795	+	62.3	0.949	intron (NM_152809, intron 1 of 12)	intron (NM_152809, intron 1 of 12)	15528	NM_152809	70425	Mm.368668	NM_152809	ENSMUSG00000073563	Csnk1g3	3300002K07Rik|C330049O21Rik	casein kinase 1, gamma 3	protein-coding
chr18-145	chr18	5688373	5688681	+	9.34	0.772	intron (NM_011546, intron 1 of 7)	MTD|LTR|ERVL-MaLR	-96090	NR_033552	791318	Mm.84339	NR_033552	ENSMUSG00000063087	Gm10125	ENSMUSG00000063087|Zeb1os	predicted gene 10125	ncRNA
chr18-147	chr18	32369808	32370116	+	8.51	0.775	intron (NR_045403, intron 2 of 2)	intron (NR_045403, intron 2 of 2)	-7255	NM_001083334	30948	Mm.4383	NM_009668	ENSMUSG00000024381	Bin1	ALP-1|Amphl|BRAMP-2|SH3P9	bridging integrator 1	protein-coding
chr18-15	chr18	39452955	39453263	+	60.8	0.955	intron (NM_008173, intron 1 of 7)	intron (NM_008173, intron 1 of 7)	34136	NM_008173	14815	Mm.129481	NM_008173	ENSMUSG00000024431	Nr3c1	GR|Grl-1|Grl1	nuclear receptor subfamily 3, group C, member 1	protein-coding
chr18-150	chr18	64947372	64947680	+	8.09	0.805	intron (NM_001114386, intron 1 of 30)	intron (NM_001114386, intron 1 of 30)	59770	NM_001114386	83814	Mm.98668	NM_031881	ENSMUSG00000024589	Nedd4l	1300012C07Rik|Nedd4-2|Nedd4b	neural precursor cell expressed, developmentally down-regulated gene 4-like	protein-coding
chr18-152	chr18	79246245	79246553	+	8.51	0.831	Intergenic	Intergenic	-137008	NM_053099	240427	Mm.312871	NM_053099	ENSMUSG00000024548	Setbp1	C130092E12|Seb|mKIAA0437	SET binding protein 1	protein-coding
chr18-154	chr18	79014171	79014479	+	8.79	0.863	intron (NM_053099, intron 2 of 5)	intron (NM_053099, intron 2 of 5)	95066	NM_053099	240427	Mm.312871	NM_053099	ENSMUSG00000024548	Setbp1	C130092E12|Seb|mKIAA0437	SET binding protein 1	protein-coding
chr18-160	chr18	3280932	3281240	+	8.23	0.741	intron (NM_001110856, intron 5 of 7)	promoter-TSS (NM_001311067)	661	NM_001110854	12916	Mm.5244	NM_013498	ENSMUSG00000063889	Crem	ICER|ICERI	cAMP responsive element modulator	protein-coding
chr18-162	chr18	35828358	35828666	+	8.51	0.802	Intergenic	Intergenic	-1306	NM_133687	67393	Mm.94560	NM_133687	ENSMUSG00000046668	Cxxc5	4930415K17Rik	CXXC finger 5	protein-coding
chr18-170	chr18	38440687	38440995	+	7.53	0.713	intron (NM_022996, intron 1 of 7)	intron (NM_022996, intron 1 of 7)	21866	NM_022996	65113	Mm.102496	NM_022996	ENSMUSG00000024425	Ndfip1	0610010M22Rik|N4wbp5	Nedd4 family interacting protein 1	protein-coding
chr18-176	chr18	65416285	65416593	+	7.53	0.703	Intergenic	intron (NR_105742, intron 3 of 6)	-14558	NM_172833	240354	Mm.132613	NM_172833	ENSMUSG00000032688	Malt1	A630046N12|D430033E09Rik|Pcasp1	MALT1 paracaspase	protein-coding
chr18-199	chr18	66478041	66478349	+	7.53	0.692	Intergenic	Intergenic	19591	NM_021451	58801	Mm.271878	NM_021451	ENSMUSG00000024521	Pmaip1	Noxa	phorbol-12-myristate-13-acetate-induced protein 1	protein-coding
chr18-22	chr18	34139907	34140215	+	41.3	0.945	Intergenic	Intergenic	-80923	NM_007462	11789	Mm.384171	NM_007462	ENSMUSG00000005871	Apc	AI047805|AU020952|AW124434|CC1|Min|mAPC	adenomatosis polyposis coli	protein-coding
chr18-227	chr18	84589637	84589945	+	7.25	0.631	promoter-TSS (NM_001033341)	promoter-TSS (NM_001033341)	-287	NM_001033341	240476	Mm.329575	NM_001033341	ENSMUSG00000048410	Zfp407	6430585N13Rik|Gm333|Gm334|Gm948|ZNF407	zinc finger protein 407	protein-coding
chr18-232	chr18	55176174	55176482	+	7.25	0.754	Intergenic	Lx8|LINE|L1	-186148	NM_175751	269023	Mm.192984	NM_175751	ENSMUSG00000052713	Zfp608	4932417D18Rik|D430007A19Rik|Znf608	zinc finger protein 608	protein-coding
chr18-26	chr18	53899235	53899543	+	43.1	0.958	intron (NM_152809, intron 2 of 12)	intron (NM_152809, intron 2 of 12)	37276	NM_152809	70425	Mm.368668	NM_152809	ENSMUSG00000073563	Csnk1g3	3300002K07Rik|C330049O21Rik	casein kinase 1, gamma 3	protein-coding
chr18-260	chr18	80483579	80483887	+	6.83	0.793	Intergenic	Intergenic	-14066	NM_026295	67655	Mm.312893	NM_026295	ENSMUSG00000033323	Ctdp1	4930563P03Rik|AW553592	CTD (carboxy-terminal domain, RNA polymerase II, polypeptide A) phosphatase, subunit 1	protein-coding
chr18-280	chr18	39468136	39468444	+	6.97	0.667	intron (NM_008173, intron 1 of 7)	intron (NM_008173, intron 1 of 7)	18955	NM_008173	14815	Mm.129481	NM_008173	ENSMUSG00000024431	Nr3c1	GR|Grl-1|Grl1	nuclear receptor subfamily 3, group C, member 1	protein-coding
chr18-29	chr18	11236302	11236610	+	39	0.938	Intergenic	Intergenic	183946	NM_010258	14465	Mm.329287	NM_010258	ENSMUSG00000005836	Gata6	AA410133|GATA-6	GATA binding protein 6	protein-coding
chr18-3	chr18	79035944	79036252	+	187	0.962	intron (NM_053099, intron 2 of 5)	intron (NM_053099, intron 2 of 5)	73293	NM_053099	240427	Mm.312871	NM_053099	ENSMUSG00000024548	Setbp1	C130092E12|Seb|mKIAA0437	SET binding protein 1	protein-coding
chr18-305	chr18	70568810	70569118	+	6	0.84	exon (NM_010773, exon 1 of 7)	exon (NM_010773, exon 1 of 7)	672	NM_010773	17191	Mm.322	NM_010773	ENSMUSG00000024513	Mbd2	MBD2a	methyl-CpG binding domain protein 2	protein-coding
chr18-31	chr18	30352801	30353109	+	36.1	0.893	Intergenic	Lx9|LINE|L1	80059	NM_181414	225326	Mm.194127	NM_181414	ENSMUSG00000033628	Pik3c3	5330434F23Rik|Vps34	phosphoinositide-3-kinase, class 3	protein-coding
chr18-32	chr18	60714795	60715103	+	31.8	0.883	Intergenic	Intergenic	-1560	NM_008306	15531	Mm.181862	NM_008306	ENSMUSG00000054008	Ndst1	1200015G06Rik|HSNST|HSNST 1|Hsst|N-HSST|N-HSST 1|NDST-1|b2b2230Clo	N-deacetylase/N-sulfotransferase (heparan glucosaminyl) 1	protein-coding
chr18-329	chr18	64334428	64334736	+	5.3	0.824	Intergenic	Intergenic	-5782	NM_194268	225631	Mm.234723	NM_194268	ENSMUSG00000045991	Onecut2	C730009D12|OC-2|Oc2	one cut domain, family member 2	protein-coding
chr18-33	chr18	21642602	21642910	+	32.6	0.96	intron (NM_001081403, intron 1 of 7)	intron (NM_001081403, intron 1 of 7)	-8809	NM_001271580	74644	Mm.329311	NM_001271580		4930426D05Rik	-	RIKEN cDNA 4930426D05 gene	protein-coding
chr18-38	chr18	39369446	39369754	+	27.5	0.84	intron (NM_175164, intron 22 of 22)	intron (NM_175164, intron 22 of 22)	117645	NM_008173	14815	Mm.129481	NM_008173	ENSMUSG00000024431	Nr3c1	GR|Grl-1|Grl1	nuclear receptor subfamily 3, group C, member 1	protein-coding
chr18-42	chr18	6017204	6017512	+	27.1	0.849	Intergenic	Intergenic	118740	NM_029277	75415	Mm.239675	NM_029277	ENSMUSG00000041225	Arhgap12	2810011M08Rik	Rho GTPase activating protein 12	protein-coding
chr18-50	chr18	75306836	75307144	+	21.6	0.895	Intergenic	Intergenic	-9661	NR_045393	100503117	Mm.250517	NR_045393	ENSMUSG00000102047	2010010A06Rik	5033420E22Rik	RIKEN cDNA 2010010A06 gene	ncRNA
chr18-53	chr18	54900295	54900603	+	19.8	0.667	intron (NM_175751, intron 3 of 9)	intron (NM_175751, intron 3 of 9)	89731	NM_175751	269023	Mm.192984	NM_175751	ENSMUSG00000052713	Zfp608	4932417D18Rik|D430007A19Rik|Znf608	zinc finger protein 608	protein-coding
chr18-6	chr18	25331118	25331426	+	81.7	0.864	intron (NM_001033532, intron 6 of 10)	Lx2|LINE|L1	162252	NM_001033532	225289	Mm.391081	NM_001033532	ENSMUSG00000033632	AW554918	4921538P22|AI461742|Kiaa1328|mKIAA1328	expressed sequence AW554918	protein-coding
chr18-64	chr18	81410889	81411197	+	18.7	0.933	Intergenic	Intergenic	-424465	NM_178280	20689	Mm.215917	NM_178280	ENSMUSG00000024565	Sall3	B130022O04Rik|Msal|Msal-1|Sal|Salt|Spalt	sal-like 3 (Drosophila)	protein-coding
chr18-67	chr18	56470857	56471165	+	14.8	0.868	intron (NM_026240, intron 2 of 13)	intron (NM_026240, intron 2 of 13)	38879	NM_026240	107022	Mm.24356	NM_026240	ENSMUSG00000001700	Gramd3	9030613F08Rik|9130427A09Rik|AW061306|NS3TP2	GRAM domain containing 3	protein-coding
chr18-68	chr18	39017718	39018026	+	16.5	0.887	intron (NM_175164, intron 1 of 22)	intron (NM_175164, intron 1 of 22)	24727	NM_175164	71302	Mm.329396	NM_175164	ENSMUSG00000036452	Arhgap26	1810044B20Rik|2610010G17Rik|4933432P15Rik|AI853435|mKIAA0621	Rho GTPase activating protein 26	protein-coding
chr18-73	chr18	66437792	66438100	+	16.2	0.863	Intergenic	Intergenic	-20658	NM_021451	58801	Mm.271878	NM_021451	ENSMUSG00000024521	Pmaip1	Noxa	phorbol-12-myristate-13-acetate-induced protein 1	protein-coding
chr18-76	chr18	80555894	80556202	+	16.7	0.91	Intergenic	Intergenic	-11502	NR_028424	100039348	Mm.254722	NR_028424		Gm2176	A430076E10Rik	glucosamine-6-phosphate deaminase 1 pseudogene	pseudo
chr18-80	chr18	39020924	39021232	+	13.9	0.739	intron (NM_175164, intron 1 of 22)	intron (NM_175164, intron 1 of 22)	27933	NM_175164	71302	Mm.329396	NM_175164	ENSMUSG00000036452	Arhgap26	1810044B20Rik|2610010G17Rik|4933432P15Rik|AI853435|mKIAA0621	Rho GTPase activating protein 26	protein-coding
chr18-82	chr18	5821387	5821695	+	13.7	0.802	Intergenic	MTD|LTR|ERVL-MaLR	-229104	NR_033552	791318	Mm.84339	NR_033552	ENSMUSG00000063087	Gm10125	ENSMUSG00000063087|Zeb1os	predicted gene 10125	ncRNA
chr18-91	chr18	75229263	75229571	+	13	0.882	intron (NM_027727, intron 14 of 16)	MTEb|LTR|ERVL-MaLR	67900	NR_045394	100503117	Mm.250517	NR_045393	ENSMUSG00000102047	2010010A06Rik	5033420E22Rik	RIKEN cDNA 2010010A06 gene	ncRNA
chr18-97	chr18	38418630	38418938	+	11.7	0.838	promoter-TSS (NM_022996)	promoter-TSS (NM_022996)	-191	NM_022996	65113	Mm.102496	NM_022996	ENSMUSG00000024425	Ndfip1	0610010M22Rik|N4wbp5	Nedd4 family interacting protein 1	protein-coding
chr19-1	chr19	32939683	32939991	+	147	0.983	Intergenic	Intergenic	182260	NM_008960	19211	Mm.245395	NM_008960	ENSMUSG00000013663	Pten	2310035O07Rik|A130070J02Rik|AI463227|B430203M17Rik|MMAC1|TEP1	phosphatase and tensin homolog	protein-coding
chr19-102	chr19	26524636	26524944	+	15.5	0.842	Intergenic	Intergenic	-80370	NM_011416	67155	Mm.342988	NM_011416	ENSMUSG00000024921	Smarca2	2610209L14Rik|SNF2alpha|Snf2l2|brahma|brm	SWI/SNF related, matrix associated, actin dependent regulator of chromatin, subfamily a, member 2	protein-coding
chr19-104	chr19	61056815	61057123	+	17.4	0.905	intron (NM_018869, intron 4 of 15)	non-coding (NR_131953, exon 5 of 7)	119340	NM_001177513	633057	Mm.426097	NM_001177513	ENSMUSG00000094649	Gm7102	EG633057	predicted gene 7102	protein-coding
chr19-106	chr19	21948076	21948384	+	16.7	0.753	Intergenic	Intergenic	169888	NM_001033759	83921	Mm.329776	NM_031997	ENSMUSG00000024754	Tmem2	-	transmembrane protein 2	protein-coding
chr19-112	chr19	47441590	47441898	+	14.9	0.884	intron (NM_008018, intron 1 of 14)	intron (NM_001164717, intron 1 of 13)	22667	NM_008018	14218	Mm.127560	NM_008018	ENSMUSG00000053617	Sh3pxd2a	2310014D11Rik|AA589508|AI256723|AI413738|C230050L11|EG329070|Fish|Gm5098|Sh3md1|TSK5|Tks5	SH3 and PX domains 2A	protein-coding
chr19-113	chr19	56774386	56774694	+	14.5	0.916	Intergenic	Intergenic	39143	NM_170757	213993	Mm.469677	NM_170757	ENSMUSG00000035173	Ccdc186	1810028B20Rik|A630007B06Rik|AI159700|Otg1	coiled-coil domain containing 186	protein-coding
chr19-12	chr19	37482844	37483152	+	66.8	0.974	Intergenic	L2b|LINE|L2	48157	NM_008245	15242	Mm.33896	NM_008245	ENSMUSG00000024986	Hhex	Hex|Hex1|Hhex-rs2|Prh|Prhx	hematopoietically expressed homeobox	protein-coding
chr19-130	chr19	32760794	32761102	+	12.4	0.772	intron (NM_008960, intron 1 of 8)	intron (NM_008960, intron 1 of 8)	3371	NM_008960	19211	Mm.245395	NM_008960	ENSMUSG00000013663	Pten	2310035O07Rik|A130070J02Rik|AI463227|B430203M17Rik|MMAC1|TEP1	phosphatase and tensin homolog	protein-coding
chr19-132	chr19	21728397	21728705	+	13.5	0.821	Intergenic	Intergenic	-49791	NM_031997	83921	Mm.329776	NM_031997	ENSMUSG00000024754	Tmem2	-	transmembrane protein 2	protein-coding
chr19-133	chr19	28018492	28018800	+	12	0.864	Intergenic	Intergenic	-7480	NM_011265	19726	Mm.313321	NM_011265	ENSMUSG00000040929	Rfx3	C230093O12Rik|MRFX3	regulatory factor X, 3 (influences HLA class II expression)	protein-coding
chr19-136	chr19	53137320	53137628	+	12.7	0.854	Intergenic	Intergenic	-2971	NM_001164101	27360	Mm.426080	NM_013758	ENSMUSG00000025026	Add3	AI463285|R75380	adducin 3 (gamma)	protein-coding
chr19-143	chr19	31223504	31223812	+	14.6	0.807	intron (NM_011160, intron 3 of 17)	RMER6D|LTR|ERVK	-7262	NR_002849	78103	Mm.445198	NR_002849		8430431K14Rik	-	RIKEN cDNA 8430431K14 gene	ncRNA
chr19-144	chr19	53208907	53209215	+	13.5	0.934	intron (NM_013758, intron 2 of 15)	intron (NM_013758, intron 2 of 15)	46144	NR_036590	69319	Mm.57452	NR_036590		1700001K23Rik	-	RIKEN cDNA 1700001K23 gene	ncRNA
chr19-147	chr19	6275917	6276225	+	13.2	0.8	promoter-TSS (NM_010119)	promoter-TSS (NM_010119)	-825	NM_010119	13660	Mm.30169	NM_010119	ENSMUSG00000024772	Ehd1	AA409636|Past1|RME-1	EH-domain containing 1	protein-coding
chr19-157	chr19	21818007	21818315	+	9.76	0.815	intron (NM_031997, intron 13 of 24)	intron (NM_001033759, intron 12 of 23)	39819	NM_001033759	83921	Mm.329776	NM_031997	ENSMUSG00000024754	Tmem2	-	transmembrane protein 2	protein-coding
chr19-159	chr19	58468596	58468904	+	12.4	0.861	Intergenic	Intergenic	-14284	NM_010279	14585	Mm.88367	NM_010279	ENSMUSG00000025089	Gfra1	AU042498	glial cell line derived neurotrophic factor family receptor alpha 1	protein-coding
chr19-164	chr19	14585248	14585556	+	10.3	0.841	intron (NM_011600, intron 4 of 19)	intron (NM_001302947, intron 4 of 19)	12581	NM_011600	21888	Mm.103638	NM_011600	ENSMUSG00000024642	Tle4	5730411M05Rik|AA792082|Bce-1|Bce1|ESTM13|ESTM14|Grg4|X83332|X83333|grg-4	transducin-like enhancer of split 4	protein-coding
chr19-167	chr19	53763091	53763399	+	11.3	0.908	intron (NM_001170847, intron 1 of 13)	intron (NM_001170847, intron 1 of 13)	85939	NM_001170847	73713	Mm.313695	NM_001170847	ENSMUSG00000043639	Rbm20	1110018J23Rik|2010003H22Rik|AI646761	RNA binding motif protein 20	protein-coding
chr19-17	chr19	31971440	31971748	+	50.5	0.964	Intergenic	Intergenic	102833	NM_001081074	69865	Mm.87538	NM_001081074	ENSMUSG00000052595	A1cf	1810073H04Rik|ACF64|ACF65|ASP|Acf|MCM|MerCreMer|Tg(Myh6-cre/Esr1*)1Jmk|mer	APOBEC1 complementation factor	protein-coding
chr19-170	chr19	31375380	31375688	+	12	0.829	intron (NM_001013833, intron 2 of 17)	intron (NM_011160, intron 2 of 17)	-159138	NR_002849	78103	Mm.445198	NR_002849		8430431K14Rik	-	RIKEN cDNA 8430431K14 gene	ncRNA
chr19-176	chr19	11494499	11494807	+	10.9	0.846	intron (NM_001164202, intron 1 of 4)	intron (NM_001164202, intron 1 of 4)	2615	NM_001164202	666926	Mm.486382	NM_001164202	ENSMUSG00000058470	Gm8369	EG666926	predicted gene 8369	protein-coding
chr19-180	chr19	33042821	33043129	+	10.5	0.734	Intergenic	L1MA5A|LINE|L1	285398	NM_008960	19211	Mm.245395	NM_008960	ENSMUSG00000013663	Pten	2310035O07Rik|A130070J02Rik|AI463227|B430203M17Rik|MMAC1|TEP1	phosphatase and tensin homolog	protein-coding
chr19-183	chr19	60665887	60666195	+	10.7	0.918	Intergenic	MER58A|DNA|hAT-Charlie	-85018	NM_030197	78832	Mm.259026	NM_030197	ENSMUSG00000033417	Cacul1	2700078E11Rik|2810417M16Rik|9830127L17Rik|AI450346|D130033C15Rik	CDK2 associated, cullin domain 1	protein-coding
chr19-185	chr19	41385095	41385403	+	10	0.773	promoter-TSS (NM_031376)	promoter-TSS (NM_031376)	-179	NM_031376	83490	Mm.222266	NM_031376	ENSMUSG00000025017	Pik3ap1	1810044J04Rik|BCAP	phosphoinositide-3-kinase adaptor protein 1	protein-coding
chr19-195	chr19	11491848	11492156	+	9.48	0.768	promoter-TSS (NM_001164202)	promoter-TSS (NM_001164202)	-36	NM_001164202	666926	Mm.486382	NM_001164202	ENSMUSG00000058470	Gm8369	EG666926	predicted gene 8369	protein-coding
chr19-198	chr19	46598880	46599188	+	9.34	0.808	promoter-TSS (NM_146099)	promoter-TSS (NM_001177812)	-72	NM_001177812	226178	Mm.329895	NM_146099	ENSMUSG00000047731	Wbp1l	D19Wsu162e|Opal1	WW domain binding protein 1 like	protein-coding
chr19-2	chr19	41372421	41372729	+	123.1	0.975	intron (NM_031376, intron 2 of 16)	intron (NM_031376, intron 2 of 16)	12495	NM_031376	83490	Mm.222266	NM_031376	ENSMUSG00000025017	Pik3ap1	1810044J04Rik|BCAP	phosphoinositide-3-kinase adaptor protein 1	protein-coding
chr19-21	chr19	60182222	60182530	+	42.8	0.92	Intergenic	ORR1B1|LTR|ERVL-MaLR	37701	NR_026942	107376	Mm.245813	NR_026942	ENSMUSG00000053117	E330013P04Rik	9930018I18Rik|AW492152	RIKEN cDNA E330013P04 gene	ncRNA
chr19-214	chr19	21912939	21913247	+	8.79	0.779	Intergenic	Intergenic	134751	NM_001033759	83921	Mm.329776	NM_031997	ENSMUSG00000024754	Tmem2	-	transmembrane protein 2	protein-coding
chr19-217	chr19	32887238	32887546	+	8.65	0.844	Intergenic	Intergenic	129815	NM_008960	19211	Mm.245395	NM_008960	ENSMUSG00000013663	Pten	2310035O07Rik|A130070J02Rik|AI463227|B430203M17Rik|MMAC1|TEP1	phosphatase and tensin homolog	protein-coding
chr19-223	chr19	32172446	32172754	+	9.62	0.774	intron (NM_144792, intron 5 of 9)	ORR1C2|LTR|ERVL-MaLR	38413	NM_001168526	208449	Mm.329810	NM_144792	ENSMUSG00000040451	Sgms1	9530058O11Rik|AI841905|C80702|Mob|Sms1|Sor1|Tmem23	sphingomyelin synthase 1	protein-coding
chr19-232	chr19	24417720	24418028	+	8.92	0.901	intron (NM_008846, intron 3 of 14)	intron (NM_008846, intron 3 of 14)	59600	NM_026520	68034	Mm.440181	NM_026520	ENSMUSG00000074922	Fam122a	2410124L17Rik|2900009I07Rik|ENSMUSG00000051082|Gm9849	family with sequence similarity 122, member A	protein-coding
chr19-234	chr19	21894415	21894723	+	8.51	0.757	Intergenic	Intergenic	116227	NM_001033759	83921	Mm.329776	NM_031997	ENSMUSG00000024754	Tmem2	-	transmembrane protein 2	protein-coding
chr19-24	chr19	8518325	8518633	+	40.3	0.887	Intergenic	IAPLTR3-int|LTR|ERVK	-72775	NM_031194	19879	Mm.285294	NM_031194	ENSMUSG00000063796	Slc22a8	Oat3|Roct	solute carrier family 22 (organic anion transporter), member 8	protein-coding
chr19-245	chr19	34883476	34883784	+	8.51	0.792	Intergenic	Intergenic	-4175	NM_001114339	75735	Mm.24742	NM_023792	ENSMUSG00000033610	Pank1	Pank|Pank1b	pantothenate kinase 1	protein-coding
chr19-272	chr19	47432497	47432805	+	7.25	0.794	intron (NM_008018, intron 1 of 14)	intron (NM_001164717, intron 1 of 13)	31760	NM_008018	14218	Mm.127560	NM_008018	ENSMUSG00000053617	Sh3pxd2a	2310014D11Rik|AA589508|AI256723|AI413738|C230050L11|EG329070|Fish|Gm5098|Sh3md1|TSK5|Tks5	SH3 and PX domains 2A	protein-coding
chr19-280	chr19	11497262	11497570	+	7.39	0.725	intron (NM_001164202, intron 1 of 4)	intron (NM_001164202, intron 1 of 4)	5378	NM_001164202	666926	Mm.486382	NM_001164202	ENSMUSG00000058470	Gm8369	EG666926	predicted gene 8369	protein-coding
chr19-281	chr19	41332266	41332574	+	7.11	0.81	intron (NM_031376, intron 2 of 16)	intron (NM_031376, intron 2 of 16)	52650	NM_031376	83490	Mm.222266	NM_031376	ENSMUSG00000025017	Pik3ap1	1810044J04Rik|BCAP	phosphoinositide-3-kinase adaptor protein 1	protein-coding
chr19-31	chr19	21860205	21860513	+	31	0.91	Intergenic	Intergenic	82017	NM_001033759	83921	Mm.329776	NM_031997	ENSMUSG00000024754	Tmem2	-	transmembrane protein 2	protein-coding
chr19-322	chr19	21897446	21897754	+	6.69	0.7	Intergenic	Intergenic	119258	NM_001033759	83921	Mm.329776	NM_031997	ENSMUSG00000024754	Tmem2	-	transmembrane protein 2	protein-coding
chr19-326	chr19	7130404	7130712	+	6.97	0.708	intron (NM_134147, intron 3 of 10)	intron (NM_134147, intron 3 of 10)	-24829	NM_201411	396184	Mm.386930	NM_201411	ENSMUSG00000047787	Flrt1	AW742165|D630040I23Rik	fibronectin leucine rich transmembrane protein 1	protein-coding
chr19-33	chr19	21863578	21863886	+	32.4	0.877	Intergenic	Intergenic	85390	NM_001033759	83921	Mm.329776	NM_031997	ENSMUSG00000024754	Tmem2	-	transmembrane protein 2	protein-coding
chr19-334	chr19	57132432	57132740	+	6.97	0.797	intron (NM_178688, intron 6 of 24)	intron (NM_001290813, intron 6 of 20)	-13577	NM_001103178	226251	Mm.217161	NM_178688	ENSMUSG00000025085	Ablim1	2210411C18Rik|2610209L21Rik|4833406P10Rik|9330196J19Rik|AV079770|AW060987|AW215784|Limab1|mKIAA0059	actin-binding LIM protein 1	protein-coding
chr19-357	chr19	6363485	6363793	+	7.25	0.696	promoter-TSS (NM_011750)	promoter-TSS (NR_122118)	-51	NM_001110791	22668	Mm.256422	NM_011750	ENSMUSG00000024949	Sf1	BBP|MZFM|WBP4|Zfp162	splicing factor 1	protein-coding
chr19-37	chr19	60161037	60161345	+	35	0.893	exon (NR_026942, exon 5 of 5)	non-coding (NR_026942, exon 5 of 5)	16516	NR_026942	107376	Mm.245813	NR_026942	ENSMUSG00000053117	E330013P04Rik	9930018I18Rik|AW492152	RIKEN cDNA E330013P04 gene	ncRNA
chr19-38	chr19	26506855	26507163	+	32.6	0.98	Intergenic	MTD|LTR|ERVL-MaLR	-98151	NM_011416	67155	Mm.342988	NM_011416	ENSMUSG00000024921	Smarca2	2610209L14Rik|SNF2alpha|Snf2l2|brahma|brm	SWI/SNF related, matrix associated, actin dependent regulator of chromatin, subfamily a, member 2	protein-coding
chr19-39	chr19	53424674	53424982	+	28.2	0.885	Intergenic	Intergenic	-34255	NM_172429	76479	Mm.313687	NM_172429	ENSMUSG00000025024	Smndc1	2410004J23Rik|4933440I19Rik	survival motor neuron domain containing 1	protein-coding
chr19-391	chr19	5151262	5151570	+	6.28	0.865	intron (NM_153129, intron 10 of 23)	intron (NM_153129, intron 10 of 23)	-33008	NR_045528	16594	Mm.271648	NM_008451	ENSMUSG00000024862	Klc2	8030455F02Rik|AW212649|KLC 2|KLC-2	kinesin light chain 2	protein-coding
chr19-45	chr19	16015715	16016023	+	26.4	0.883	Intergenic	Intergenic	30794	NR_045355	100502653	Mm.149980	NR_045355	ENSMUSG00000097557	C130060C02Rik	-	RIKEN cDNA C130060C02 gene	ncRNA
chr19-50	chr19	53423269	53423577	+	24.8	0.864	Intergenic	Intergenic	-32850	NM_172429	76479	Mm.313687	NM_172429	ENSMUSG00000025024	Smndc1	2410004J23Rik|4933440I19Rik	survival motor neuron domain containing 1	protein-coding
chr19-59	chr19	58833018	58833326	+	21.1	0.88	intron (NM_175199, intron 1 of 11)	intron (NM_001327998, intron 2 of 12)	27812	NM_175199	73442	Mm.39739	NM_175199	ENSMUSG00000025092	Hspa12a	1700063D12Rik|AI118035|AI840429|AW048913|AW556406|D5Mgi40|Gm19925|mKIAA0417	heat shock protein 12A	protein-coding
chr19-60	chr19	8534617	8534925	+	24.5	0.952	Intergenic	Intergenic	-56483	NM_031194	19879	Mm.285294	NM_031194	ENSMUSG00000063796	Slc22a8	Oat3|Roct	solute carrier family 22 (organic anion transporter), member 8	protein-coding
chr19-62	chr19	32266533	32266841	+	21.6	0.769	intron (NM_001168525, intron 2 of 9)	L1MB3|LINE|L1	-55674	NM_001168526	208449	Mm.329810	NM_144792	ENSMUSG00000040451	Sgms1	9530058O11Rik|AI841905|C80702|Mob|Sms1|Sor1|Tmem23	sphingomyelin synthase 1	protein-coding
chr19-67	chr19	6664384	6664692	+	22.2	0.914	Intergenic	Intergenic	-121468	NM_009203	20521	Mm.391146	NM_009203	ENSMUSG00000061742	Slc22a12	AI987855|OAT4L|Rst|Slc22al2|URAT1	solute carrier family 22 (organic anion/cation transporter), member 12	protein-coding
chr19-80	chr19	6297639	6297947	+	22	0.912	intron (NM_010119, intron 4 of 4)	intron (NM_010119, intron 4 of 4)	-8664	NM_001033342	240505	Mm.329622	NM_001033342	ENSMUSG00000024769	Cdc42bpg	BC046418|MRCKgamma	CDC42 binding protein kinase gamma (DMPK-like)	protein-coding
chr19-83	chr19	57072772	57073080	+	19	0.86	intron (NM_001103177, intron 8 of 21)	intron (NM_001347459, intron 3 of 15)	46083	NM_001103178	226251	Mm.217161	NM_178688	ENSMUSG00000025085	Ablim1	2210411C18Rik|2610209L21Rik|4833406P10Rik|9330196J19Rik|AV079770|AW060987|AW215784|Limab1|mKIAA0059	actin-binding LIM protein 1	protein-coding
chr19-86	chr19	47067491	47067799	+	19	0.793	promoter-TSS (NM_177342)	promoter-TSS (NM_177342)	-103	NM_177342	226182	Mm.301522	NM_177342	ENSMUSG00000025049	Taf5	6330528C20Rik|AV117817	TATA-box binding protein associated factor 5	protein-coding
chr19-87	chr19	34194482	34194790	+	19.4	0.845	intron (NM_029682, intron 1 of 10)	intron (NM_029682, intron 1 of 10)	2366	NM_029682	76630	Mm.130952	NM_029682	ENSMUSG00000024776	Stambpl1	1700095N21Rik|8230401J17Rik|ALMalpha|AMSH-FP	STAM binding protein like 1	protein-coding
chr19-91	chr19	26646179	26646487	+	17.2	0.785	intron (NM_011416, intron 5 of 32)	intron (NM_011416, intron 5 of 32)	41173	NM_011416	67155	Mm.342988	NM_011416	ENSMUSG00000024921	Smarca2	2610209L14Rik|SNF2alpha|Snf2l2|brahma|brm	SWI/SNF related, matrix associated, actin dependent regulator of chromatin, subfamily a, member 2	protein-coding
chr19-95	chr19	24552654	24552962	+	17.2	0.923	intron (NM_008846, intron 1 of 14)	intron (NM_008846, intron 1 of 14)	3019	NM_008846	18719	Mm.217214	NM_008846	ENSMUSG00000024867	Pip5k1b	PI4P5K-I[b]|PIP5K1-beta|PIP5KIbeta|Pipk5b|STM7	phosphatidylinositol-4-phosphate 5-kinase, type 1 beta	protein-coding
chr19-97	chr19	21713349	21713657	+	14.2	0.857	Intergenic	Intergenic	60194	NM_146096	226016	Mm.28796	NM_146096	ENSMUSG00000047368	Abhd17b	5730446C15Rik|Cgi67|Fam108b|Fam108b1	abhydrolase domain containing 17B	protein-coding
chr2-108	chr2	155404722	155405030	+	21.9	0.902	intron (NM_001242558, intron 9 of 12)	intron (NM_001242558, intron 9 of 12)	23020	NM_178111	68728	Mm.293605	NM_178111	ENSMUSG00000038375	Trp53inp2	1110029F20Rik|Tp53inp2	transformation related protein 53 inducible nuclear protein 2	protein-coding
chr2-11	chr2	65198650	65198958	+	111.3	0.969	intron (NM_177025, intron 1 of 13)	intron (NM_027225, intron 1 of 12)	39822	NM_177025	319876	Mm.34159	NM_027225	ENSMUSG00000034903	Cobll1	1810047P18Rik|Coblr1|D430044D16Rik	Cobl-like 1	protein-coding
chr2-110	chr2	85047824	85048132	+	20.9	0.849	TTS (NM_182990)	TTS (NM_001136081)	-2482	NM_001081260	228140	Mm.23606	NM_001081260	ENSMUSG00000033955	Tnks1bp1	Tab182|mKIAA1741	tankyrase 1 binding protein 1	protein-coding
chr2-115	chr2	92253729	92254037	+	18.8	0.885	intron (NM_138755, intron 6 of 17)	intron (NM_001346704, intron 6 of 18)	32321	NM_001109690	192285	Mm.330408	NM_138755	ENSMUSG00000058318	Phf21a	80kDa|Bhc|Bhc80|D030065N23Rik|PFTF1	PHD finger protein 21A	protein-coding
chr2-117	chr2	170252700	170253008	+	20.6	0.841	Intergenic	Intergenic	-103507	NR_040610	73303	Mm.443297	NR_040610	ENSMUSG00000086999	Bcas1os2	1700040N02Rik	breast carcinoma amplified sequence 1, opposite strand 2	ncRNA
chr2-123	chr2	90667984	90668292	+	19.5	0.877	Intergenic	Intergenic	-9077	NM_021512	59015	Mm.24532	NM_021512	ENSMUSG00000051329	Nup160	160kDa|2810011M03Rik|AA414952|AU020188|Gtl-13|Gtl1-13|Gtl13|mKIAA0197	nucleoporin 160	protein-coding
chr2-13	chr2	164868528	164868836	+	91.5	0.948	Intergenic	MTC|LTR|ERVL-MaLR	-10686	NM_146129	228866	Mm.241134	NM_146129	ENSMUSG00000039849	Pcif1	2310022K11Rik|C20orf67|F730014I05Rik	PDX1 C-terminal inhibiting factor 1	protein-coding
chr2-132	chr2	50853848	50854156	+	19.5	0.883	Intergenic	Intergenic	-55682	NR_033595	227885	Mm.301654	NR_033595	ENSMUSG00000083270	Gm13498	OTTMUSG00000012426	heat shock protein 90 alpha (cytosolic), class B member 1 pseudogene	pseudo
chr2-141	chr2	122408948	122409256	+	18.3	0.876	Intergenic	L1_Rod|LINE|L1	-17375	NM_172980	269346	Mm.29510	NM_172980	ENSMUSG00000027219	Slc28a2	2010208B10Rik|B430217P18|BB152493|Cnt2	solute carrier family 28 (sodium-coupled nucleoside transporter), member 2	protein-coding
chr2-143	chr2	60172599	60172907	+	18.3	0.814	Intergenic	Intergenic	-37183	NM_020575	57438	Mm.260635	NM_020575	ENSMUSG00000026977	2021-03-07	Axo|Axot|Gtrgeo17	membrane-associated ring finger (C3HC4) 7	protein-coding
chr2-144	chr2	6556993	6557301	+	18.3	0.93	intron (NM_001110231, intron 13 of 15)	intron (NM_001110231, intron 13 of 15)	204411	NM_181399	98910	Mm.40673	NM_181399	ENSMUSG00000039046	Usp6nl	AI316785|RNTRE|TRE2NL|mKIAA0019	USP6 N-terminal like	protein-coding
chr2-148	chr2	35253814	35254122	+	18.8	0.845	Intergenic	Intergenic	-2391	NM_001206367	227753	Mm.443	NM_146120	ENSMUSG00000026879	Gsn	ADF	gelsolin	protein-coding
chr2-15	chr2	35495923	35496231	+	89.1	0.965	Intergenic	Intergenic	-34652	NM_001145821	14594	Mm.281124	NM_010283	ENSMUSG00000035778	Ggta1	AW108479|GALT|Gal|Ggta|Ggta-1|alpha Gal|alpha3GalT	glycoprotein galactosyltransferase alpha 1, 3	protein-coding
chr2-152	chr2	168590770	168591078	+	18.1	0.747	promoter-TSS (NM_001136073)	promoter-TSS (NM_001291176)	-576	NM_001037177	18019	Mm.116802	NM_010899	ENSMUSG00000027544	Nfatc2	AI607462|NF-ATc2|NF-ATp|NFAT1|NFAT1-D|Nfatp	nuclear factor of activated T cells, cytoplasmic, calcineurin dependent 2	protein-coding
chr2-161	chr2	127335397	127335705	+	17	0.65	promoter-TSS (NM_010090)	promoter-TSS (NM_010090)	-608	NM_010090	13537	Mm.4729	NM_010090	ENSMUSG00000027368	Dusp2	PAC1	dual specificity phosphatase 2	protein-coding
chr2-172	chr2	50631815	50632123	+	16.7	0.922	Intergenic	Intergenic	-277715	NR_033595	227885	Mm.301654	NR_033595	ENSMUSG00000083270	Gm13498	OTTMUSG00000012426	heat shock protein 90 alpha (cytosolic), class B member 1 pseudogene	pseudo
chr2-173	chr2	58150164	58150472	+	17.6	0.85	intron (NM_139200, intron 3 of 7)	intron (NM_139200, intron 3 of 7)	9804	NM_139200	227929	Mm.273905	NM_139200	ENSMUSG00000026832	Cytip	A130053M09Rik|AI462064|C80816|Cbp|Cybr|Pscdbp	cytohesin 1 interacting protein	protein-coding
chr2-180	chr2	173267301	173267609	+	15.3	0.825	intron (NM_022995, intron 1 of 3)	intron (NM_022995, intron 1 of 3)	9078	NM_022995	65112	Mm.73682	NM_022995	ENSMUSG00000038400	Pmepa1	2210418I02Rik|AW455466|Erg1.2|N4wbp4|Stag1|Tmepai	prostate transmembrane protein, androgen induced 1	protein-coding
chr2-19	chr2	70091364	70091672	+	74.7	0.932	intron (NM_177376, intron 2 of 34)	intron (NM_177376, intron 2 of 34)	52392	NM_177376	329421	Mm.99648	NM_177376	ENSMUSG00000042064	Myo3b	A430065P19Rik	myosin IIIB	protein-coding
chr2-191	chr2	32720094	32720402	+	15.3	0.84	promoter-TSS (NR_045535)	promoter-TSS (NM_013781)	-807	NM_013781	27387	Mm.9593	NM_013781	ENSMUSG00000059013	Sh2d3c	Chat|Nsp3|Shep1	SH2 domain containing 3C	protein-coding
chr2-199	chr2	35464642	35464950	+	14.5	0.88	Intergenic	Intergenic	-3371	NM_001145821	14594	Mm.281124	NM_010283	ENSMUSG00000035778	Ggta1	AW108479|GALT|Gal|Ggta|Ggta-1|alpha Gal|alpha3GalT	glycoprotein galactosyltransferase alpha 1, 3	protein-coding
chr2-20	chr2	90673305	90673613	+	72.5	0.919	Intergenic	Intergenic	-3756	NM_021512	59015	Mm.24532	NM_021512	ENSMUSG00000051329	Nup160	160kDa|2810011M03Rik|AA414952|AU020188|Gtl-13|Gtl1-13|Gtl13|mKIAA0197	nucleoporin 160	protein-coding
chr2-200	chr2	59522358	59522666	+	13.7	0.823	Intergenic	Intergenic	37859	NM_029723	76747	Mm.275769	NM_029723	ENSMUSG00000026989	Dapl1	2310032F03Rik|EEDA	death associated protein-like 1	protein-coding
chr2-206	chr2	57587168	57587476	+	14.2	0.854	Intergenic	ORR1B2|LTR|ERVL-MaLR	348940	NM_010274	14571	Mm.3711	NM_010274	ENSMUSG00000026827	Gpd2	AA408484|AI448216|AU021455|AW494132|GPDH|Gdm1|Gpd-m|Gpdh-m|TISP38	glycerol phosphate dehydrogenase 2, mitochondrial	protein-coding
chr2-213	chr2	132020920	132021228	+	13.5	0.721	intron (NM_175445, intron 1 of 10)	intron (NM_175445, intron 1 of 10)	8914	NM_175445	215653	Mm.204737	NM_175445	ENSMUSG00000027339	Rassf2	3830431H01Rik|9030412M04Rik|AI852669|AW495050	Ras association (RalGDS/AF-6) domain family member 2	protein-coding
chr2-214	chr2	101732874	101733182	+	14.1	0.802	intron (NM_175181, intron 7 of 8)	MTEb|LTR|ERVL-MaLR	54588	NM_009424	22034	Mm.292729	NM_009424	ENSMUSG00000027164	Traf6	2310003F17Rik|AI851288|C630032O20Rik	TNF receptor-associated factor 6	protein-coding
chr2-215	chr2	30490475	30490783	+	13.2	0.91	Intergenic	Intergenic	-16430	NM_030244	72500	Mm.295464	NM_030244	ENSMUSG00000089762	Ier5l	2610524G09Rik	immediate early response 5-like	protein-coding
chr2-220	chr2	27406917	27407225	+	12.6	0.849	intron (NM_009500, intron 1 of 27)	intron (NM_009500, intron 1 of 27)	19754	NM_009500	22325	Mm.179011	NM_009500	ENSMUSG00000009621	Vav2	2810040F13Rik|AI847175|Vav-2	vav 2 oncogene	protein-coding
chr2-227	chr2	58135012	58135320	+	12	0.746	intron (NM_139200, intron 7 of 7)	intron (NM_139200, intron 7 of 7)	24956	NM_139200	227929	Mm.273905	NM_139200	ENSMUSG00000026832	Cytip	A130053M09Rik|AI462064|C80816|Cbp|Cybr|Pscdbp	cytohesin 1 interacting protein	protein-coding
chr2-228	chr2	127314505	127314813	+	13.7	0.861	Intergenic	Intergenic	-21500	NM_010090	13537	Mm.4729	NM_010090	ENSMUSG00000027368	Dusp2	PAC1	dual specificity phosphatase 2	protein-coding
chr2-229	chr2	72140420	72140728	+	12.8	0.848	intron (NM_001204165, intron 5 of 30)	intron (NM_001204165, intron 5 of 30)	85957	NM_001204166	56508	Mm.196153	NM_019688	ENSMUSG00000049044	Rapgef4	1300003D15Rik|5730402K07Rik|6330581N18Rik|EPAC 2|Epac-2|Epac2|mKIAA4040	Rap guanine nucleotide exchange factor (GEF) 4	protein-coding
chr2-239	chr2	173388128	173388436	+	12.4	0.817	Intergenic	Intergenic	-111749	NM_022995	65112	Mm.73682	NM_022995	ENSMUSG00000038400	Pmepa1	2210418I02Rik|AW455466|Erg1.2|N4wbp4|Stag1|Tmepai	prostate transmembrane protein, androgen induced 1	protein-coding
chr2-252	chr2	165945935	165946243	+	13.5	0.798	Intergenic	ORR1A2|LTR|ERVL-MaLR	-46548	NM_008679	17979	Mm.469663	NM_008679	ENSMUSG00000027678	Ncoa3	2010305B15Rik|AW321064|Actr|Aib1|KAT13B|Rac3|Src3|Tram-1|Tram1|bHLHe42|p/Cip|pCip	nuclear receptor coactivator 3	protein-coding
chr2-256	chr2	170254082	170254390	+	12.4	0.794	Intergenic	B3A|SINE|B2	-102125	NR_040610	73303	Mm.443297	NR_040610	ENSMUSG00000086999	Bcas1os2	1700040N02Rik	breast carcinoma amplified sequence 1, opposite strand 2	ncRNA
chr2-260	chr2	150375866	150376174	+	11.9	0.883	Intergenic	L1Md_F2|LINE|L1	-13255	NM_027017	69277	Mm.272470	NM_027017	ENSMUSG00000063364	3300002I08Rik	2900016H11Rik	RIKEN cDNA 3300002I08 gene	protein-coding
chr2-265	chr2	49417086	49417394	+	10.9	0.753	Intergenic	Intergenic	-34246	NM_172663	227867	Mm.29167	NM_172663	ENSMUSG00000069495	Epc2	5830499L14|D2Ertd694e	enhancer of polycomb homolog 2 (Drosophila)	protein-coding
chr2-272	chr2	166819894	166820202	+	11.2	0.87	intron (NM_001085495, intron 1 of 38)	intron (NM_001085495, intron 1 of 38)	14467	NM_001085495	99371	Mm.297192	NM_001085495	ENSMUSG00000074582	Arfgef2	AI463430|AW493672|BIG2|E230011G24Rik	ADP-ribosylation factor guanine nucleotide-exchange factor 2 (brefeldin A-inhibited)	protein-coding
chr2-273	chr2	6723687	6723995	+	11	0.886	intron (NM_001110231, intron 4 of 15)	intron (NM_001110229, intron 2 of 14)	161155	NM_010160	14007	Mm.398543	NM_010160	ENSMUSG00000002107	Celf2	B230218O03|B230345P09Rik|C88023|CELF-2|CUG-BP2|Cugbp2|D230046B21Rik|Etr-3|Napor|Napor-2|mETR-3	CUGBP, Elav-like family member 2	protein-coding
chr2-30	chr2	50841940	50842248	+	52.6	0.899	Intergenic	Intergenic	-67590	NR_033595	227885	Mm.301654	NR_033595	ENSMUSG00000083270	Gm13498	OTTMUSG00000012426	heat shock protein 90 alpha (cytosolic), class B member 1 pseudogene	pseudo
chr2-302	chr2	60046089	60046397	+	10.6	0.769	intron (NM_001001182, intron 2 of 35)	intron (NM_001001182, intron 2 of 35)	79497	NM_001001182	407823	Mm.228071	NM_001001182	ENSMUSG00000026987	Baz2b	5830435C13Rik|BC053917|D2Ertd794e	bromodomain adjacent to zinc finger domain, 2B	protein-coding
chr2-31	chr2	3657901	3658209	+	47.1	0.869	Intergenic	Intergenic	-55403	NM_025626	66540	Mm.277864	NM_025626	ENSMUSG00000026655	Fam107b	3110001A13Rik|AA589595|AA959793|AI132312	family with sequence similarity 107, member B	protein-coding
chr2-320	chr2	60149627	60149935	+	9.76	0.818	Intergenic	ORR1C1|LTR|ERVL-MaLR	-24041	NM_001001182	407823	Mm.228071	NM_001001182	ENSMUSG00000026987	Baz2b	5830435C13Rik|BC053917|D2Ertd794e	bromodomain adjacent to zinc finger domain, 2B	protein-coding
chr2-331	chr2	158706855	158707163	+	9.34	0.773	intron (NM_153089, intron 2 of 10)	intron (NM_153089, intron 2 of 10)	39874	NM_001159662	228852	Mm.150540	NM_153089	ENSMUSG00000037754	Ppp1r16b	ANKRD4|C130078N17Rik|TIMAP|Wdt4	protein phosphatase 1, regulatory (inhibitor) subunit 16B	protein-coding
chr2-347	chr2	6711102	6711410	+	9.06	0.685	intron (NM_001110230, intron 3 of 14)	L2|LINE|L2	173740	NM_010160	14007	Mm.398543	NM_010160	ENSMUSG00000002107	Celf2	B230218O03|B230345P09Rik|C88023|CELF-2|CUG-BP2|Cugbp2|D230046B21Rik|Etr-3|Napor|Napor-2|mETR-3	CUGBP, Elav-like family member 2	protein-coding
chr2-348	chr2	43748598	43748906	+	10.2	0.728	promoter-TSS (NM_001025377)	promoter-TSS (NM_153820)	-72	NM_153820	76117	Mm.217350	NM_153820	ENSMUSG00000049744	Arhgap15	5830480G12Rik	Rho GTPase activating protein 15	protein-coding
chr2-350	chr2	143879852	143880160	+	9.06	0.841	Intergenic	Intergenic	-16833	NM_009751	12075	Mm.275937	NM_009751	ENSMUSG00000027420	Bfsp1	CP95	beaded filament structural protein 1, in lens-CP94	protein-coding
chr2-356	chr2	93192606	93192914	+	9.2	0.767	intron (NM_001025246, intron 1 of 7)	intron (NM_001025246, intron 1 of 7)	5176	NM_001025246	277414	Mm.41033	NM_001025246	ENSMUSG00000068735	Trp53i11	Tp53i11	transformation related protein 53 inducible protein 11	protein-coding
chr2-365	chr2	32965467	32965775	+	8.51	0.762	Intergenic	Intergenic	2320	NR_002898	104367	Mm.250030	NR_002898	ENSMUSG00000065124	Snora65	MBII-351|Rnu65	small nucleolar RNA, H/ACA box 65	snoRNA
chr2-366	chr2	37757018	37757326	+	8.65	0.738	Intergenic	Intergenic	-19077	NM_001163566	241324	Mm.392369	NM_001163566	ENSMUSG00000035403	Crb2	5930402A21|BC043114	crumbs family member 2	protein-coding
chr2-370	chr2	156201507	156201815	+	10.2	0.804	intron (NM_172674, intron 1 of 17)	B3|SINE|B2	5014	NM_172674	228829	Mm.427078	NM_172674	ENSMUSG00000038116	Phf20	6820402O20Rik	PHD finger protein 20	protein-coding
chr2-371	chr2	6580091	6580399	+	10.3	0.854	intron (NM_010160, intron 9 of 11)	intron (NM_001347094, intron 9 of 12)	227509	NM_181399	98910	Mm.40673	NM_181399	ENSMUSG00000039046	Usp6nl	AI316785|RNTRE|TRE2NL|mKIAA0019	USP6 N-terminal like	protein-coding
chr2-378	chr2	43772760	43773068	+	9.48	0.764	intron (NM_001025377, intron 1 of 5)	intron (NM_001301832, intron 1 of 14)	24087	NM_001025377	76117	Mm.217350	NM_153820	ENSMUSG00000049744	Arhgap15	5830480G12Rik	Rho GTPase activating protein 15	protein-coding
chr2-381	chr2	73513317	73513625	+	8.79	0.836	intron (NM_153138, intron 1 of 7)	intron (NM_153138, intron 1 of 7)	15939	NM_153138	215280	Mm.223504	NM_153138	ENSMUSG00000075284	Wipf1	AI115543|D2Ertd120e|WIP|Waspip	WAS/WASL interacting protein family, member 1	protein-coding
chr2-39	chr2	102372722	102373030	+	43.8	0.922	intron (NM_020267, intron 2 of 4)	intron (NM_020267, intron 2 of 4)	28024	NM_020267	80985	Mm.315002	NM_020267	ENSMUSG00000027189	Trim44	Dipb|Mc7	tripartite motif-containing 44	protein-coding
chr2-390	chr2	174563882	174564190	+	9.2	0.682	Intergenic	Intergenic	-79498	NM_001099328	100043757	Mm.48711	NM_001099328	ENSMUSG00000050600	Zfp831	ENSMUSG00000050600|OTTMUSG00000017459	zinc finger protein 831	protein-coding
chr2-396	chr2	155129113	155129421	+	9.48	0.835	Intergenic	Intergenic	-4214	NM_008395	16396	Mm.208286	NM_008395	ENSMUSG00000027598	Itch	6720481N21Rik|8030492O04Rik|A130065M08|AIP4|C230047C07Rik	itchy, E3 ubiquitin protein ligase	protein-coding
chr2-40	chr2	19630567	19630875	+	42.8	0.943	Intergenic	Intergenic	27176	NR_033642	100041244	Mm.407223	NR_033642		Gm3230	-	predicted gene 3230	ncRNA
chr2-404	chr2	181288016	181288324	+	9.62	0.896	promoter-TSS (NM_198169)	promoter-TSS (NM_198169)	-204	NM_198169	229004	Mm.220423	NM_198169	ENSMUSG00000038705	Gmeb2	AI839884	glucocorticoid modulatory element binding protein 2	protein-coding
chr2-410	chr2	35259717	35260025	+	8.23	0.797	intron (NM_001206368, intron 1 of 16)	intron (NM_001206368, intron 1 of 16)	3512	NM_001206368	227753	Mm.443	NM_146120	ENSMUSG00000026879	Gsn	ADF	gelsolin	protein-coding
chr2-422	chr2	3726853	3727161	+	8.79	0.829	intron (NM_025626, intron 1 of 3)	intron (NM_025626, intron 1 of 3)	13549	NM_025626	66540	Mm.277864	NM_025626	ENSMUSG00000026655	Fam107b	3110001A13Rik|AA589595|AA959793|AI132312	family with sequence similarity 107, member B	protein-coding
chr2-430	chr2	102195600	102195908	+	9.34	0.865	Intergenic	MIRb|SINE|MIR	-9377	NM_178886	241576	Mm.489740	NM_178886	ENSMUSG00000048058	Ldlrad3	6430500P08|AI194318|Lrad3	low density lipoprotein receptor class A domain containing 3	protein-coding
chr2-432	chr2	118562471	118562779	+	8.51	0.863	Intergenic	Intergenic	-12947	NM_138313	171543	Mm.210125	NM_138313	ENSMUSG00000040093	Bmf	AW260063|AW411872	BCL2 modifying factor	protein-coding
chr2-441	chr2	128817802	128818110	+	7.67	0.683	promoter-TSS (NM_028248)	promoter-TSS (NM_028248)	-347	NM_028248	72477	Mm.259688	NM_028248	ENSMUSG00000014353	Tmem87b	2610301K12Rik|2810431I02Rik|AU014804	transmembrane protein 87B	protein-coding
chr2-449	chr2	58161008	58161316	+	8.51	0.772	Intergenic	Intergenic	-1040	NM_139200	227929	Mm.273905	NM_139200	ENSMUSG00000026832	Cytip	A130053M09Rik|AI462064|C80816|Cbp|Cybr|Pscdbp	cytohesin 1 interacting protein	protein-coding
chr2-45	chr2	6309563	6309871	+	41.1	0.952	intron (NR_040333, intron 4 of 6)	intron (NR_040333, intron 4 of 6)	-13040	NM_001080548	98910	Mm.40673	NM_181399	ENSMUSG00000039046	Usp6nl	AI316785|RNTRE|TRE2NL|mKIAA0019	USP6 N-terminal like	protein-coding
chr2-456	chr2	18816104	18816412	+	8.51	0.787	Intergenic	Intergenic	117236	NM_001001334	381350	Mm.330024	NM_001001334	ENSMUSG00000037708	Spag6	Spag6l	sperm associated antigen 6	protein-coding
chr2-472	chr2	6350229	6350537	+	8.37	0.877	intron (NM_001080548, intron 2 of 14)	ORR1B2|LTR|ERVL-MaLR	-2353	NM_181399	98910	Mm.40673	NM_181399	ENSMUSG00000039046	Usp6nl	AI316785|RNTRE|TRE2NL|mKIAA0019	USP6 N-terminal like	protein-coding
chr2-478	chr2	28539906	28540214	+	8.09	0.654	intron (NM_001145836, intron 1 of 17)	intron (NM_001145836, intron 1 of 17)	6596	NM_001145835	19730	Mm.5236	NM_009058	ENSMUSG00000026821	Ralgds	Gnds|Rgds|mKIAA1308	ral guanine nucleotide dissociation stimulator	protein-coding
chr2-5	chr2	19004852	19005160	+	141.5	0.948	Intergenic	Intergenic	6687	NR_024323	74629	Mm.117687	NR_024323	ENSMUSG00000026736	4930426L09Rik	-	RIKEN cDNA 4930426L09 gene	ncRNA
chr2-507	chr2	48949281	48949589	+	7.11	0.654	promoter-TSS (NM_001177313)	promoter-TSS (NM_001177313)	-73	NM_029924	109241	Mm.440436	NM_029924	ENSMUSG00000036792	Mbd5	9430004D19Rik|AA536666|AI426407|C030040A15Rik|Gm1630|OTTMUSG00000012483	methyl-CpG binding domain protein 5	protein-coding
chr2-51	chr2	158682423	158682731	+	36.7	0.933	intron (NM_001159662, intron 1 of 10)	intron (NM_001159662, intron 1 of 10)	15442	NM_001159662	228852	Mm.150540	NM_153089	ENSMUSG00000037754	Ppp1r16b	ANKRD4|C130078N17Rik|TIMAP|Wdt4	protein phosphatase 1, regulatory (inhibitor) subunit 16B	protein-coding
chr2-518	chr2	167748446	167748754	+	8.09	0.723	Intergenic	Intergenic	57392	NR_015500	329562	Mm.123101	NM_177851	ENSMUSG00000006462	A530013C23Rik	-	RIKEN cDNA A530013C23 gene	ncRNA
chr2-520	chr2	29739460	29739768	+	8.23	0.691	3' UTR (NM_001039086, exon 26 of 26)	3' UTR (NM_054050, exon 24 of 24)	-21914	NM_001177392	433416	Mm.330112	NM_001034887	ENSMUSG00000075425	Gm13547	OTTMUSG00000012686	predicted gene 13547	protein-coding
chr2-538	chr2	6692803	6693111	+	7.11	0.912	intron (NM_001110230, intron 3 of 14)	intron (NM_001347094, intron 2 of 12)	192039	NM_010160	14007	Mm.398543	NM_010160	ENSMUSG00000002107	Celf2	B230218O03|B230345P09Rik|C88023|CELF-2|CUG-BP2|Cugbp2|D230046B21Rik|Etr-3|Napor|Napor-2|mETR-3	CUGBP, Elav-like family member 2	protein-coding
chr2-552	chr2	155295553	155295861	+	6.97	0.845	intron (NM_001004721, intron 10 of 11)	intron (NM_001004721, intron 10 of 11)	19343	NM_025735	66734	Mm.196239	NM_025735	ENSMUSG00000027602	Map1lc3a	1010001H21Rik|4922501H04Rik|LC3|LC3a	microtubule-associated protein 1 light chain 3 alpha	protein-coding
chr2-569	chr2	156857684	156857992	+	7.67	0.659	intron (NR_015591, intron 1 of 2)	RSINE1|SINE|B4	5107	NR_027914	74487	Mm.490465	NR_015591	ENSMUSG00000085741	5430405H02Rik	2610307N17Rik	RIKEN cDNA 5430405H02 gene	ncRNA
chr2-574	chr2	19505737	19506045	+	7.39	0.712	intron (NM_027600, intron 8 of 16)	Lx8b|LINE|L1	48019	NM_027600	70909	Mm.158488	NM_027600	ENSMUSG00000026734	4921504E06Rik	4921522E24Rik	RIKEN cDNA 4921504E06 gene	protein-coding
chr2-62	chr2	174613958	174614266	+	31.5	0.903	Intergenic	Intergenic	-29422	NM_001099328	100043757	Mm.48711	NM_001099328	ENSMUSG00000050600	Zfp831	ENSMUSG00000050600|OTTMUSG00000017459	zinc finger protein 831	protein-coding
chr2-622	chr2	119288568	119288876	+	6.83	0.774	promoter-TSS (NM_172269)	promoter-TSS (NM_172269)	-20	NM_172269	228545	Mm.294761	NM_172269	ENSMUSG00000034216	Vps18	9930024E13Rik	VPS18 CORVET/HOPS core subunit	protein-coding
chr2-643	chr2	118518720	118519028	+	6.28	0.8	Intergenic	Intergenic	30804	NM_138313	171543	Mm.210125	NM_138313	ENSMUSG00000040093	Bmf	AW260063|AW411872	BCL2 modifying factor	protein-coding
chr2-649	chr2	118905469	118905777	+	6.69	0.8	intron (NM_001045523, intron 1 of 6)	intron (NM_001045523, intron 1 of 6)	4008	NM_001045523	228536	Mm.330487	NM_001045523	ENSMUSG00000040007	Bahd1	AL022997|AW541238|Gm117|mKIAA0945	bromo adjacent homology domain containing 1	protein-coding
chr2-654	chr2	48332835	48333143	+	6.41	0.789	Intergenic	Intergenic	-481120	NM_007396	11480	Mm.314338	NM_007396	ENSMUSG00000052155	Acvr2a	ActrIIa|Acvr2|TactrII	activin receptor IIA	protein-coding
chr2-659	chr2	60019841	60020149	+	6.14	0.882	intron (NM_001001182, intron 2 of 35)	intron (NM_001001182, intron 2 of 35)	105745	NM_001001182	407823	Mm.228071	NM_001001182	ENSMUSG00000026987	Baz2b	5830435C13Rik|BC053917|D2Ertd794e	bromodomain adjacent to zinc finger domain, 2B	protein-coding
chr2-68	chr2	49424831	49425139	+	32.9	0.9	Intergenic	Intergenic	-26501	NM_172663	227867	Mm.29167	NM_172663	ENSMUSG00000069495	Epc2	5830499L14|D2Ertd694e	enhancer of polycomb homolog 2 (Drosophila)	protein-coding
chr2-680	chr2	6359533	6359841	+	6.69	0.731	intron (NM_181399, intron 1 of 13)	intron (NM_181399, intron 1 of 13)	6951	NM_181399	98910	Mm.40673	NM_181399	ENSMUSG00000039046	Usp6nl	AI316785|RNTRE|TRE2NL|mKIAA0019	USP6 N-terminal like	protein-coding
chr2-69	chr2	118554423	118554731	+	31.9	0.891	Intergenic	Intergenic	-4899	NM_138313	171543	Mm.210125	NM_138313	ENSMUSG00000040093	Bmf	AW260063|AW411872	BCL2 modifying factor	protein-coding
chr2-701	chr2	118547760	118548068	+	6.41	0.719	intron (NM_138313, intron 2 of 4)	promoter-TSS (NM_001311140)	1764	NM_138313	171543	Mm.210125	NM_138313	ENSMUSG00000040093	Bmf	AW260063|AW411872	BCL2 modifying factor	protein-coding
chr2-71	chr2	35463462	35463770	+	31.2	0.921	Intergenic	RMER21B|LTR|ERV1	-2191	NM_001145821	14594	Mm.281124	NM_010283	ENSMUSG00000035778	Ggta1	AW108479|GALT|Gal|Ggta|Ggta-1|alpha Gal|alpha3GalT	glycoprotein galactosyltransferase alpha 1, 3	protein-coding
chr2-78	chr2	173337746	173338054	+	26.1	0.888	Intergenic	Intergenic	-61367	NM_022995	65112	Mm.73682	NM_022995	ENSMUSG00000038400	Pmepa1	2210418I02Rik|AW455466|Erg1.2|N4wbp4|Stag1|Tmepai	prostate transmembrane protein, androgen induced 1	protein-coding
chr2-79	chr2	127310739	127311047	+	24.7	0.905	Intergenic	Intergenic	-25266	NM_010090	13537	Mm.4729	NM_010090	ENSMUSG00000027368	Dusp2	PAC1	dual specificity phosphatase 2	protein-coding
chr2-801	chr2	3810401	3810709	+	6	0.811	Intergenic	Intergenic	97097	NM_025626	66540	Mm.277864	NM_025626	ENSMUSG00000026655	Fam107b	3110001A13Rik|AA589595|AA959793|AI132312	family with sequence similarity 107, member B	protein-coding
chr2-805	chr2	167775329	167775637	+	6.14	0.716	Intergenic	Intergenic	84275	NR_015500	329562	Mm.123101	NM_177851	ENSMUSG00000006462	A530013C23Rik	-	RIKEN cDNA A530013C23 gene	ncRNA
chr2-85	chr2	165948049	165948357	+	26.8	0.888	Intergenic	Intergenic	-44434	NM_008679	17979	Mm.469663	NM_008679	ENSMUSG00000027678	Ncoa3	2010305B15Rik|AW321064|Actr|Aib1|KAT13B|Rac3|Src3|Tram-1|Tram1|bHLHe42|p/Cip|pCip	nuclear receptor coactivator 3	protein-coding
chr2-86	chr2	132006515	132006823	+	28	0.927	intron (NM_175445, intron 4 of 10)	intron (NM_175445, intron 4 of 10)	23319	NM_175445	215653	Mm.204737	NM_175445	ENSMUSG00000027339	Rassf2	3830431H01Rik|9030412M04Rik|AI852669|AW495050	Ras association (RalGDS/AF-6) domain family member 2	protein-coding
chr2-865	chr2	163419500	163419808	+	4.88	0.673	promoter-TSS (NM_025699)	promoter-TSS (NM_025699)	-184	NM_025699	66680	Mm.25119	NM_025699	ENSMUSG00000035399	Oser1	3230401D17Rik|AI256769|Perit1	oxidative stress responsive serine rich 1	protein-coding
chr2-88	chr2	144245615	144245923	+	26.9	0.947	Intergenic	Intergenic	20433	NR_030762	100313519	Mm.453538	NR_030762	ENSMUSG00000077714	Snord17	MBI-43	small nucleolar RNA, C/D box 17	snoRNA
chr2-97	chr2	127334002	127334310	+	23.3	0.908	Intergenic	Intergenic	-2003	NM_010090	13537	Mm.4729	NM_010090	ENSMUSG00000027368	Dusp2	PAC1	dual specificity phosphatase 2	protein-coding
chr3-106	chr3	84827705	84828013	+	18.7	0.854	intron (NM_001177773, intron 1 of 13)	intron (NM_001177773, intron 1 of 13)	12282	NM_001177773	50754	Mm.196475	NM_080428	ENSMUSG00000028086	Fbxw7	1110001A17Rik|AGO|Cdc4|Fbw7|Fbwd6|Fbx30|Fbxo30|Fbxw6|SEL-10	F-box and WD-40 domain protein 7	protein-coding
chr3-116	chr3	115538393	115538701	+	16.9	0.953	Intergenic	Intergenic	176508	NM_007901	13609	Mm.982	NM_007901	ENSMUSG00000045092	S1pr1	AI849002|Edg1|Lpb1|S1p|S1p1	sphingosine-1-phosphate receptor 1	protein-coding
chr3-119	chr3	52340680	52340988	+	16.6	0.911	intron (NM_019739, intron 1 of 2)	intron (NM_019739, intron 1 of 2)	72497	NM_019739	56458	Mm.29891	NM_019739	ENSMUSG00000044167	Foxo1	AI876417|Afxh|FKHR|Fkhr1|Foxo1a	forkhead box O1	protein-coding
chr3-121	chr3	88651657	88651965	+	16.7	0.828	TTS (NM_181817)	TTS (NM_181817)	1331	NM_181817	242093	Mm.269130	NM_181817	ENSMUSG00000049741	Rxfp4	GPCR142|Gpr100|Rln3r2|SALPR	relaxin family peptide receptor 4	protein-coding
chr3-122	chr3	115702055	115702363	+	16.9	0.838	Intergenic	Intergenic	12846	NM_007901	13609	Mm.982	NM_007901	ENSMUSG00000045092	S1pr1	AI849002|Edg1|Lpb1|S1p|S1p1	sphingosine-1-phosphate receptor 1	protein-coding
chr3-124	chr3	58672041	58672349	+	16.5	0.873	Intergenic	Intergenic	20153	NR_004433	666680	Mm.422212	NR_004433		Gm8234	AU022133	spermine synthase pseudogene	pseudo
chr3-13	chr3	19319133	19319441	+	74.5	0.869	Intergenic	L1MB4|LINE|L1	-7965	NM_001122759	18583	Mm.355614	NM_008802	ENSMUSG00000069094	Pde7a	AU015378|AW047537	phosphodiesterase 7A	protein-coding
chr3-130	chr3	32490956	32491264	+	16.3	0.766	intron (NM_001195074, intron 1 of 3)	intron (NM_001195074, intron 1 of 3)	859	NM_001195074	100502876	Mm.383358	NM_001195074	ENSMUSG00000091091	Kcnmb3	EG435726|Gm5707	potassium large conductance calcium-activated channel, subfamily M, beta member 3	protein-coding
chr3-153	chr3	30620149	30620457	+	15.2	0.872	Intergenic	TTS (NM_030557)	18216	NM_030557	80732	Mm.200378	NM_030557	ENSMUSG00000037730	Mynn	2810011C24Rik|AA415053|AI661031|AW049392|Mynr|SBBIZ1	myoneurin	protein-coding
chr3-157	chr3	88545199	88545507	+	14.9	0.946	intron (NM_016899, intron 1 of 4)	intron (NM_016899, intron 1 of 4)	2926	NM_016899	53868	Mm.26994	NM_016899	ENSMUSG00000008601	Rab25	AV012978	RAB25, member RAS oncogene family	protein-coding
chr3-159	chr3	50406830	50407138	+	14.1	0.841	intron (NM_011990, intron 6 of 11)	intron (NM_011990, intron 6 of 11)	36629	NM_011990	26570	Mm.260988	NM_011990	ENSMUSG00000027737	Slc7a11	9930009M05Rik|AI451155|sut|xCT	solute carrier family 7 (cationic amino acid transporter, y+ system), member 11	protein-coding
chr3-166	chr3	136742828	136743136	+	14.1	0.862	intron (NM_008913, intron 1 of 13)	intron (NM_008913, intron 1 of 13)	72212	NM_008913	19055	Mm.331389	NM_008913	ENSMUSG00000028161	Ppp3ca	2900074D19Rik|CN|Caln|Calna|CnA	protein phosphatase 3, catalytic subunit, alpha isoform	protein-coding
chr3-170	chr3	60472068	60472376	+	12.4	0.879	promoter-TSS (NM_001253713)	promoter-TSS (NM_001253713)	-608	NM_001253713	56758	Mm.255723	NM_020007	ENSMUSG00000027763	Mbnl1	Mbnl|mKIAA0428	muscleblind-like 1 (Drosophila)	protein-coding
chr3-174	chr3	97932155	97932463	+	12.8	0.821	intron (NM_001033779, intron 1 of 1)	intron (NM_001033779, intron 1 of 1)	2136	NM_001033779	433632	Mm.212421	NM_001033779		Gm5544	EG433632	predicted gene 5544	protein-coding
chr3-18	chr3	19348200	19348508	+	72	0.945	Intergenic	Intergenic	-37032	NM_001122759	18583	Mm.355614	NM_008802	ENSMUSG00000069094	Pde7a	AU015378|AW047537	phosphodiesterase 7A	protein-coding
chr3-180	chr3	84787986	84788294	+	13.4	0.746	Intergenic	Intergenic	-27437	NM_001177773	50754	Mm.196475	NM_080428	ENSMUSG00000028086	Fbxw7	1110001A17Rik|AGO|Cdc4|Fbw7|Fbwd6|Fbx30|Fbxo30|Fbxw6|SEL-10	F-box and WD-40 domain protein 7	protein-coding
chr3-184	chr3	86677860	86678168	+	12.6	0.77	intron (NM_001077687, intron 47 of 50)	intron (NM_001077687, intron 47 of 50)	-129731	NM_011839	23937	Mm.389466	NM_011839	ENSMUSG00000057777	Mab21l2	-	mab-21-like 2 (C. elegans)	protein-coding
chr3-187	chr3	136238864	136239172	+	13.1	0.798	intron (NM_001033350, intron 5 of 16)	intron (NM_001310749, intron 4 of 15)	87028	NM_001033350	242248	Mm.30832	NM_001033350	ENSMUSG00000037922	Bank1	A530094C12Rik|AI451642|AVIEF|BANK	B cell scaffold protein with ankyrin repeats 1	protein-coding
chr3-188	chr3	136252864	136253172	+	12.4	0.907	intron (NM_001033350, intron 3 of 16)	intron (NM_001310749, intron 2 of 15)	73028	NM_001033350	242248	Mm.30832	NM_001033350	ENSMUSG00000037922	Bank1	A530094C12Rik|AI451642|AVIEF|BANK	B cell scaffold protein with ankyrin repeats 1	protein-coding
chr3-19	chr3	9864895	9865203	+	67.2	0.949	Intergenic	L2b|LINE|L2	-31370	NM_001195031	94212	Mm.23897	NM_053182	ENSMUSG00000027508	Pag1	Cbp|F730007C19Rik|Pag	phosphoprotein associated with glycosphingolipid microdomains 1	protein-coding
chr3-191	chr3	101228853	101229161	+	12.8	0.838	Intergenic	Intergenic	58932	NM_013486	12481	Mm.22842	NM_013486	ENSMUSG00000027863	Cd2	LFA-2|Ly-37|Ly37	CD2 antigen	protein-coding
chr3-193	chr3	31093601	31093909	+	13.1	0.808	Intergenic	CpG	-1303	NM_001271772	20482	Mm.15406	NM_011386	ENSMUSG00000027660	Skil	Skir|SnoN|sno	SKI-like	protein-coding
chr3-196	chr3	97204094	97204402	+	11.9	0.869	3' UTR (NM_029933, exon 10 of 10)	3' UTR (NM_029933, exon 10 of 10)	23116	NM_029933	77578	Mm.226175	NM_029933	ENSMUSG00000038256	Bcl9	2610202E01Rik|8030475K17Rik|A330041G23Rik|Gm130	B cell CLL/lymphoma 9	protein-coding
chr3-197	chr3	69156542	69156850	+	14.4	0.762	intron (NM_001243000, intron 2 of 2)	intron (NR_126533, intron 2 of 2)	25463	NM_001243000	381452	Mm.331067	NM_001243000	ENSMUSG00000094763	Gm1647	-	predicted gene 1647	ncRNA
chr3-2	chr3	90264733	90265041	+	107.4	0.954	TTS (NM_028881)	TTS (NM_028881)	-1647	NM_201407	229541	Mm.30571	NM_201407	ENSMUSG00000042404	Dennd4b	-	DENN/MADD domain containing 4B	protein-coding
chr3-20	chr3	65515850	65516158	+	63.6	0.931	Intergenic	Intergenic	-12443	NM_178892	99929	Mm.246398	NM_178892	ENSMUSG00000034640	Tiparp	ARTD14|AW558171|PARP7	TCDD-inducible poly(ADP-ribose) polymerase	protein-coding
chr3-200	chr3	52458680	52458988	+	12.4	0.746	Intergenic	Intergenic	190497	NM_019739	56458	Mm.29891	NM_019739	ENSMUSG00000044167	Foxo1	AI876417|Afxh|FKHR|Fkhr1|Foxo1a	forkhead box O1	protein-coding
chr3-202	chr3	9760143	9760451	+	12.1	0.876	intron (NM_053182, intron 1 of 7)	intron (NM_053182, intron 1 of 7)	73382	NM_053182	94212	Mm.23897	NM_053182	ENSMUSG00000027508	Pag1	Cbp|F730007C19Rik|Pag	phosphoprotein associated with glycosphingolipid microdomains 1	protein-coding
chr3-209	chr3	52069895	52070203	+	11.4	0.837	intron (NM_001004176, intron 1 of 4)	intron (NM_001004176, intron 1 of 4)	34957	NM_001004176	433586	Mm.234972	NM_001004176	ENSMUSG00000061143	Maml3	AV234550|BC049812|Mam-2|mKIAA1816	mastermind like 3 (Drosophila)	protein-coding
chr3-217	chr3	87401145	87401453	+	11.2	0.755	Intergenic	intron (NM_001310545, intron 10 of 10)	24912	NM_178165	229499	Mm.255203	NM_153090	ENSMUSG00000059994	Fcrl1	A230020G22Rik|Bxmas1|Bxmh1|Bxmh1b|Fcrh1|Fcrh1l|Fcrh1s|Ifgp1	Fc receptor-like 1	protein-coding
chr3-231	chr3	87515536	87515844	+	9.76	0.689	Intergenic	Tigger15a|DNA|TcMar-Tigger	-9888	NM_012051	27049	Mm.219460	NM_012051	ENSMUSG00000003382	Etv3	AI414410|METS|Pe1	ets variant 3	protein-coding
chr3-232	chr3	89233475	89233783	+	11.6	0.913	TTS (NM_001039466)	TTS (NM_013605)	4577	NM_013605	17829	Mm.16193	NM_013605	ENSMUSG00000042784	Muc1	CD227|EMA|Muc-1	mucin 1, transmembrane	protein-coding
chr3-234	chr3	52000176	52000484	+	9.9	0.835	intron (NM_001004176, intron 1 of 4)	AmnSINE1|SINE|Deu	104676	NM_001004176	433586	Mm.234972	NM_001004176	ENSMUSG00000061143	Maml3	AV234550|BC049812|Mam-2|mKIAA1816	mastermind like 3 (Drosophila)	protein-coding
chr3-238	chr3	90156099	90156407	+	10.7	0.804	intron (NM_029937, intron 15 of 39)	L1MB3|LINE|L1	52121	NM_029937	77595	Mm.159949	NM_029937	ENSMUSG00000027939	Nup210l	4930548O11Rik|R26-EGFP|Tg(Gt(ROSA)26Sor-EGFP)130910Eps	nucleoporin 210-like	protein-coding
chr3-252	chr3	97238574	97238882	+	9.9	0.742	Intergenic	L1M4|LINE|L1	-11364	NM_029933	77578	Mm.226175	NM_029933	ENSMUSG00000038256	Bcl9	2610202E01Rik|8030475K17Rik|A330041G23Rik|Gm130	B cell CLL/lymphoma 9	protein-coding
chr3-257	chr3	119779287	119779595	+	10.7	0.891	intron (NM_019550, intron 2 of 13)	L1ME2z|LINE|L1	3947	NM_019550	56195	Mm.29966	NM_019550	ENSMUSG00000028134	Ptbp2	Ptb2|brPTB|nPTB	polypyrimidine tract binding protein 2	protein-coding
chr3-259	chr3	83947479	83947787	+	9.76	0.889	intron (NM_172681, intron 7 of 34)	intron (NM_172681, intron 7 of 34)	92528	NM_172681	229473	Mm.28838	NM_172681	ENSMUSG00000033767	D930015E06Rik	Kiaa0922|mKIAA0922	RIKEN cDNA D930015E06 gene	protein-coding
chr3-284	chr3	108889039	108889347	+	9.06	0.817	intron (NM_001165965, intron 1 of 11)	intron (NM_001165965, intron 1 of 11)	815	NM_177091	320181	Mm.244233	NM_177091	ENSMUSG00000045326	Fndc7	E230011A21Rik	fibronectin type III domain containing 7	protein-coding
chr3-289	chr3	86523013	86523321	+	10.3	0.843	intron (NM_001077687, intron 37 of 50)	intron (NM_001077687, intron 37 of 50)	25116	NM_011839	23937	Mm.389466	NM_011839	ENSMUSG00000057777	Mab21l2	-	mab-21-like 2 (C. elegans)	protein-coding
chr3-299	chr3	97232438	97232746	+	8.23	0.75	Intergenic	Intergenic	-5228	NM_029933	77578	Mm.226175	NM_029933	ENSMUSG00000038256	Bcl9	2610202E01Rik|8030475K17Rik|A330041G23Rik|Gm130	B cell CLL/lymphoma 9	protein-coding
chr3-30	chr3	75655976	75656284	+	46.3	0.963	promoter-TSS (NR_040539)	promoter-TSS (NR_040539)	-399	NR_040539	69193	Mm.374088	NR_040539	ENSMUSG00000099370	Platr10	2410007B07Rik	pluripotency associated transcript 10	ncRNA
chr3-32	chr3	115729218	115729526	+	48.9	0.955	Intergenic	Intergenic	-14317	NM_007901	13609	Mm.982	NM_007901	ENSMUSG00000045092	S1pr1	AI849002|Edg1|Lpb1|S1p|S1p1	sphingosine-1-phosphate receptor 1	protein-coding
chr3-320	chr3	52923931	52924239	+	8.51	0.849	intron (NR_040555, intron 2 of 4)	intron (NR_040555, intron 2 of 4)	3581	NR_040555	622124	Mm.389434	NR_040555	ENSMUSG00000104401	Gm20750	-	predicted gene, 20750	ncRNA
chr3-333	chr3	19369034	19369342	+	8.09	0.857	Intergenic	ORR1F|LTR|ERVL-MaLR	-57866	NM_001122759	18583	Mm.355614	NM_008802	ENSMUSG00000069094	Pde7a	AU015378|AW047537	phosphodiesterase 7A	protein-coding
chr3-34	chr3	101288041	101288349	+	46.7	0.955	promoter-TSS (NM_013486)	promoter-TSS (NM_013486)	-256	NM_013486	12481	Mm.22842	NM_013486	ENSMUSG00000027863	Cd2	LFA-2|Ly-37|Ly37	CD2 antigen	protein-coding
chr3-340	chr3	97257529	97257837	+	7.67	0.889	Intergenic	MT2A|LTR|ERVL	-30319	NM_029933	77578	Mm.226175	NM_029933	ENSMUSG00000038256	Bcl9	2610202E01Rik|8030475K17Rik|A330041G23Rik|Gm130	B cell CLL/lymphoma 9	protein-coding
chr3-352	chr3	153721004	153721312	+	7.53	0.821	intron (NM_011372, intron 1 of 4)	MIRc|SINE|MIR	3975	NM_011372	20447	Mm.296453	NM_011372	ENSMUSG00000052544	St6galnac3	Siat7c	ST6 (alpha-N-acetyl-neuraminyl-2,3-beta-galactosyl-1,3)-N-acetylgalactosaminide alpha-2,6-sialyltransferase 3	protein-coding
chr3-353	chr3	136725528	136725836	+	6.97	0.724	intron (NM_008913, intron 1 of 13)	intron (NM_008913, intron 1 of 13)	54912	NM_008913	19055	Mm.331389	NM_008913	ENSMUSG00000028161	Ppp3ca	2900074D19Rik|CN|Caln|Calna|CnA	protein phosphatase 3, catalytic subunit, alpha isoform	protein-coding
chr3-359	chr3	52396262	52396570	+	8.23	0.596	Intergenic	Intergenic	128079	NM_019739	56458	Mm.29891	NM_019739	ENSMUSG00000044167	Foxo1	AI876417|Afxh|FKHR|Fkhr1|Foxo1a	forkhead box O1	protein-coding
chr3-36	chr3	88148340	88148648	+	42.4	0.907	intron (NM_133665, intron 1 of 10)	intron (NM_133665, intron 1 of 10)	6099	NM_133665	17261	Mm.28184	NM_133665	ENSMUSG00000001419	Mef2d	C80750	myocyte enhancer factor 2D	protein-coding
chr3-360	chr3	87399954	87400262	+	9.2	0.864	Intergenic	intron (NM_001310545, intron 9 of 10)	23721	NM_178165	229499	Mm.255203	NM_153090	ENSMUSG00000059994	Fcrl1	A230020G22Rik|Bxmas1|Bxmh1|Bxmh1b|Fcrh1|Fcrh1l|Fcrh1s|Ifgp1	Fc receptor-like 1	protein-coding
chr3-37	chr3	60481749	60482057	+	42.4	0.91	intron (NM_001253713, intron 2 of 9)	intron (NM_001253713, intron 2 of 9)	9073	NM_001253713	56758	Mm.255723	NM_020007	ENSMUSG00000027763	Mbnl1	Mbnl|mKIAA0428	muscleblind-like 1 (Drosophila)	protein-coding
chr3-373	chr3	103378278	103378586	+	7.81	0.707	Intergenic	Intergenic	99139	NM_053170	94093	Mm.195036	NM_053170	ENSMUSG00000033014	Trim33	8030451N04Rik|AI413936|Ecto|Tif1g	tripartite motif-containing 33	protein-coding
chr3-374	chr3	84039136	84039444	+	7.25	0.753	intron (NM_172681, intron 2 of 34)	intron (NM_172681, intron 2 of 34)	871	NM_172681	229473	Mm.28838	NM_172681	ENSMUSG00000033767	D930015E06Rik	Kiaa0922|mKIAA0922	RIKEN cDNA D930015E06 gene	protein-coding
chr3-375	chr3	90586958	90587266	+	7.67	0.779	Intergenic	Intergenic	-3135	NM_001195760	628324	Mm.33816	NM_001195760	ENSMUSG00000094018	S100a2	CaN19|EG628324|S100L	S100 calcium binding protein A2	protein-coding
chr3-376	chr3	52108091	52108399	+	8.09	0.714	Intergenic	Intergenic	-3239	NM_001004176	433586	Mm.234972	NM_001004176	ENSMUSG00000061143	Maml3	AV234550|BC049812|Mam-2|mKIAA1816	mastermind like 3 (Drosophila)	protein-coding
chr3-38	chr3	136247390	136247698	+	43	0.938	intron (NM_001033350, intron 4 of 16)	intron (NM_001310749, intron 3 of 15)	78502	NM_001033350	242248	Mm.30832	NM_001033350	ENSMUSG00000037922	Bank1	A530094C12Rik|AI451642|AVIEF|BANK	B cell scaffold protein with ankyrin repeats 1	protein-coding
chr3-39	chr3	87487955	87488263	+	40.6	0.935	intron (NM_001113238, intron 11 of 11)	intron (NM_001113238, intron 11 of 11)	-37469	NM_012051	27049	Mm.219460	NM_012051	ENSMUSG00000003382	Etv3	AI414410|METS|Pe1	ets variant 3	protein-coding
chr3-390	chr3	97958471	97958779	+	7.53	0.633	intron (NM_001033779, intron 1 of 1)	L2a|LINE|L2	28452	NM_001033779	433632	Mm.212421	NM_001033779		Gm5544	EG433632	predicted gene 5544	protein-coding
chr3-4	chr3	133332324	133332632	+	88.3	0.966	intron (NM_146141, intron 5 of 11)	intron (NM_146141, intron 5 of 11)	22362	NM_146141	74776	Mm.210305	NM_146141	ENSMUSG00000028013	Ppa2	1110013G13Rik|Sid6306	pyrophosphatase (inorganic) 2	protein-coding
chr3-40	chr3	57696277	57696585	+	38.1	0.943	Intergenic	Intergenic	-3894	NM_001033349	242037	Mm.291091	NM_001033349	ENSMUSG00000074591	Ankub1	Gm410	ankrin repeat and ubiquitin domain containing 1	protein-coding
chr3-404	chr3	52877204	52877512	+	7.67	0.652	Intergenic	MTE2a|LTR|ERVL-MaLR	50308	NR_040555	622124	Mm.389434	NR_040555	ENSMUSG00000104401	Gm20750	-	predicted gene, 20750	ncRNA
chr3-408	chr3	8599337	8599645	+	6.97	0.754	Intergenic	Lx8b|LINE|L1	67547	NM_010423	15213	Mm.29581	NM_010423	ENSMUSG00000040289	Hey1	AI316788|AI414254|CHF2|HRT1|Herp2|Hesr1|bHLHb31|hesr-1	hairy/enhancer-of-split related with YRPW motif 1	protein-coding
chr3-41	chr3	52468403	52468711	+	42.5	0.936	Intergenic	L3|LINE|CR1	200220	NM_019739	56458	Mm.29891	NM_019739	ENSMUSG00000044167	Foxo1	AI876417|Afxh|FKHR|Fkhr1|Foxo1a	forkhead box O1	protein-coding
chr3-411	chr3	8631844	8632152	+	7.95	0.716	Intergenic	Intergenic	35040	NM_010423	15213	Mm.29581	NM_010423	ENSMUSG00000040289	Hey1	AI316788|AI414254|CHF2|HRT1|Herp2|Hesr1|bHLHb31|hesr-1	hairy/enhancer-of-split related with YRPW motif 1	protein-coding
chr3-414	chr3	97206541	97206849	+	7.95	0.841	intron (NM_029933, intron 9 of 9)	intron (NM_029933, intron 9 of 9)	20669	NM_029933	77578	Mm.226175	NM_029933	ENSMUSG00000038256	Bcl9	2610202E01Rik|8030475K17Rik|A330041G23Rik|Gm130	B cell CLL/lymphoma 9	protein-coding
chr3-419	chr3	79197027	79197335	+	6.97	0.82	Intergenic	Intergenic	-15738	NR_045502	70924	Mm.444622	NR_045502	ENSMUSG00000104585	4921511C10Rik	-	RIKEN cDNA 4921511C10 gene	ncRNA
chr3-44	chr3	108900165	108900473	+	35.8	0.904	Intergenic	Intergenic	-10311	NM_001165965	320181	Mm.244233	NM_177091	ENSMUSG00000045326	Fndc7	E230011A21Rik	fibronectin type III domain containing 7	protein-coding
chr3-458	chr3	84814309	84814617	+	7.25	0.754	Intergenic	CpG	-1114	NM_001177773	50754	Mm.196475	NM_080428	ENSMUSG00000028086	Fbxw7	1110001A17Rik|AGO|Cdc4|Fbw7|Fbwd6|Fbx30|Fbxo30|Fbxw6|SEL-10	F-box and WD-40 domain protein 7	protein-coding
chr3-473	chr3	102946954	102947262	+	6.69	0.845	intron (NM_201619, intron 8 of 10)	Lx8|LINE|L1	-11008	NM_011516	20957	Mm.243849	NM_011516	ENSMUSG00000027855	Sycp1	SCP1	synaptonemal complex protein 1	protein-coding
chr3-483	chr3	16182967	16183275	+	6.69	0.662	promoter-TSS (NM_172677)	promoter-TSS (NM_001145919)	-62	NM_001145919	229096	Mm.23834	NM_172677	ENSMUSG00000047213	Ythdf3	9130022A11Rik	YTH domain family 3	protein-coding
chr3-486	chr3	83987802	83988110	+	6.28	0.855	intron (NM_172681, intron 3 of 34)	intron (NM_172681, intron 3 of 34)	52205	NM_172681	229473	Mm.28838	NM_172681	ENSMUSG00000033767	D930015E06Rik	Kiaa0922|mKIAA0922	RIKEN cDNA D930015E06 gene	protein-coding
chr3-49	chr3	65517834	65518142	+	35.8	0.905	Intergenic	RMER15|LTR|ERVL	-10459	NM_178892	99929	Mm.246398	NM_178892	ENSMUSG00000034640	Tiparp	ARTD14|AW558171|PARP7	TCDD-inducible poly(ADP-ribose) polymerase	protein-coding
chr3-496	chr3	65484480	65484788	+	7.25	0.859	Intergenic	L2a|LINE|L2	-43813	NM_178892	99929	Mm.246398	NM_178892	ENSMUSG00000034640	Tiparp	ARTD14|AW558171|PARP7	TCDD-inducible poly(ADP-ribose) polymerase	protein-coding
chr3-5	chr3	9826125	9826433	+	94	0.958	intron (NM_001195031, intron 1 of 8)	intron (NM_001195031, intron 1 of 8)	7400	NM_053182	94212	Mm.23897	NM_053182	ENSMUSG00000027508	Pag1	Cbp|F730007C19Rik|Pag	phosphoprotein associated with glycosphingolipid microdomains 1	protein-coding
chr3-503	chr3	54709073	54709381	+	6.14	0.63	intron (NM_019995, intron 11 of 19)	intron (NM_019995, intron 11 of 19)	16122	NM_019995	56790	Mm.486375	NM_019995	ENSMUSG00000027751	Supt20	AA667204|AI450544|D3Ertd300e|Fam48a|Supt20h|p38IP	suppressor of Ty 20	protein-coding
chr3-506	chr3	84861788	84862096	+	6.97	0.8	intron (NM_001177773, intron 1 of 13)	B3A|SINE|B2	-2203	NM_001177774	50754	Mm.196475	NM_080428	ENSMUSG00000028086	Fbxw7	1110001A17Rik|AGO|Cdc4|Fbw7|Fbwd6|Fbx30|Fbxo30|Fbxw6|SEL-10	F-box and WD-40 domain protein 7	protein-coding
chr3-51	chr3	52443987	52444295	+	30.5	0.861	Intergenic	Intergenic	175804	NM_019739	56458	Mm.29891	NM_019739	ENSMUSG00000044167	Foxo1	AI876417|Afxh|FKHR|Fkhr1|Foxo1a	forkhead box O1	protein-coding
chr3-52	chr3	97964857	97965165	+	36.3	0.929	intron (NM_001033779, intron 1 of 1)	AmnSINE1|SINE|Deu	34838	NM_001033779	433632	Mm.212421	NM_001033779		Gm5544	EG433632	predicted gene 5544	protein-coding
chr3-539	chr3	115531839	115532147	+	6.28	0.75	Intergenic	Intergenic	183062	NM_007901	13609	Mm.982	NM_007901	ENSMUSG00000045092	S1pr1	AI849002|Edg1|Lpb1|S1p|S1p1	sphingosine-1-phosphate receptor 1	protein-coding
chr3-54	chr3	86774566	86774874	+	36	0.949	intron (NM_001077688, intron 54 of 54)	Tigger6a|DNA|TcMar-Tigger	146164	NM_001195499	70762	Mm.44490	NM_027539	ENSMUSG00000028078	Dclk2	6330415M09Rik|AU044875|CL2|CLICK2|Click-II|Dcamkl2	doublecortin-like kinase 2	protein-coding
chr3-55	chr3	88648125	88648433	+	33.6	0.946	TTS (NM_001198913)	TTS (NM_001198913)	4863	NM_181817	242093	Mm.269130	NM_181817	ENSMUSG00000049741	Rxfp4	GPCR142|Gpr100|Rln3r2|SALPR	relaxin family peptide receptor 4	protein-coding
chr3-59	chr3	59054863	59055171	+	29.3	0.907	intron (NM_177855, intron 4 of 43)	intron (NM_177855, intron 4 of 43)	46804	NM_173398	229323	Mm.123648	NM_173398	ENSMUSG00000050075	Gpr171	A630006E05|F730001G15Rik|H963	G protein-coupled receptor 171	protein-coding
chr3-639	chr3	115642802	115643110	+	7.95	0.676	Intergenic	Intergenic	72099	NM_007901	13609	Mm.982	NM_007901	ENSMUSG00000045092	S1pr1	AI849002|Edg1|Lpb1|S1p|S1p1	sphingosine-1-phosphate receptor 1	protein-coding
chr3-65	chr3	57673564	57673872	+	30.1	0.908	intron (NM_001033349, intron 2 of 3)	intron (NM_001033349, intron 2 of 3)	18819	NM_001033349	242037	Mm.291091	NM_001033349	ENSMUSG00000074591	Ankub1	Gm410	ankrin repeat and ubiquitin domain containing 1	protein-coding
chr3-74	chr3	57691872	57692180	+	25.5	0.891	intron (NM_001033349, intron 1 of 3)	intron (NM_001033349, intron 1 of 3)	511	NM_001033349	242037	Mm.291091	NM_001033349	ENSMUSG00000074591	Ankub1	Gm410	ankrin repeat and ubiquitin domain containing 1	protein-coding
chr3-75	chr3	103916513	103916821	+	27.8	0.926	intron (NM_172684, intron 1 of 6)	intron (NM_172684, intron 1 of 6)	2547	NM_172684	229675	Mm.29366	NM_172684	ENSMUSG00000044098	Rsbn1	C230004D03Rik|E330004N01|Rosbin|Rsbn|Rsbp|mKIAA3002	rosbin, round spermatid basic protein 1	protein-coding
chr3-76	chr3	90265539	90265847	+	25.8	0.882	promoter-TSS (NM_201407)	promoter-TSS (NM_201407)	-841	NM_201407	229541	Mm.30571	NM_201407	ENSMUSG00000042404	Dennd4b	-	DENN/MADD domain containing 4B	protein-coding
chr3-82	chr3	101270861	101271169	+	24.7	0.928	Intergenic	HAL1|LINE|L1	16924	NM_013486	12481	Mm.22842	NM_013486	ENSMUSG00000027863	Cd2	LFA-2|Ly-37|Ly37	CD2 antigen	protein-coding
chr3-84	chr3	87521215	87521523	+	20.9	0.892	Intergenic	Intergenic	-4209	NM_012051	27049	Mm.219460	NM_012051	ENSMUSG00000003382	Etv3	AI414410|METS|Pe1	ets variant 3	protein-coding
chr3-87	chr3	60570775	60571083	+	22	0.826	intron (NM_001253708, intron 2 of 8)	intron (NM_001310514, intron 2 of 8)	69677	NM_020007	56758	Mm.255723	NM_020007	ENSMUSG00000027763	Mbnl1	Mbnl|mKIAA0428	muscleblind-like 1 (Drosophila)	protein-coding
chr3-93	chr3	9754493	9754801	+	21.6	0.857	intron (NM_053182, intron 1 of 7)	L1MB7|LINE|L1	79032	NM_053182	94212	Mm.23897	NM_053182	ENSMUSG00000027508	Pag1	Cbp|F730007C19Rik|Pag	phosphoprotein associated with glycosphingolipid microdomains 1	protein-coding
chr4-1	chr4	44671055	44671363	+	125.4	0.95	intron (NM_008782, intron 5 of 9)	intron (NM_008782, intron 5 of 9)	-31591	NR_073462	70602	Mm.491142	NR_073462	ENSMUSG00000103995	5730488B01Rik	-	RIKEN cDNA 5730488B01 gene	ncRNA
chr4-117	chr4	129059977	129060285	+	18.8	0.859	intron (NM_029219, intron 1 of 8)	intron (NM_029219, intron 1 of 8)	1860	NM_029219	75234	Mm.259672	NM_029219	ENSMUSG00000028793	Rnf19b	4930534K13Rik|4930555L03Rik|Ibrdc3	ring finger protein 19B	protein-coding
chr4-118	chr4	32421618	32421926	+	17.7	0.917	intron (NM_001109661, intron 1 of 4)	intron (NM_001109661, intron 1 of 4)	4337	NM_001109661	12014	Mm.491223	NM_007521	ENSMUSG00000040270	Bach2	E030004N02Rik	BTB and CNC homology, basic leucine zipper transcription factor 2	protein-coding
chr4-12	chr4	111442450	111442758	+	54.5	0.904	intron (NR_033793, intron 3 of 5)	intron (NR_033793, intron 3 of 5)	27598	NM_026279	67621	Mm.45533	NM_026279	ENSMUSG00000028545	Bend5	2310026E23Rik	BEN domain containing 5	protein-coding
chr4-125	chr4	43899232	43899540	+	19.5	0.881	intron (NM_016678, intron 5 of 20)	intron (NM_016678, intron 5 of 20)	23856	NM_016678	53614	Mm.331573	NM_016678	ENSMUSG00000028476	Reck	St15|mRECK	reversion-inducing-cysteine-rich protein with kazal motifs	protein-coding
chr4-13	chr4	8709594	8709902	+	59.1	0.891	intron (NM_001081417, intron 1 of 37)	intron (NM_001277149, intron 1 of 37)	18827	NM_001081417	320790	Mm.138792	NM_001033395	ENSMUSG00000041235	Chd7	A730019I05Rik|Cycn|Cyn|Dz|Edy|Flo|GENA 47|GENA 60|Gena 52|Lda|Mt|Obt|Todo|WBE1|Whi|metis	chromodomain helicase DNA binding protein 7	protein-coding
chr4-132	chr4	87487799	87488107	+	16.7	0.906	Intergenic	Intergenic	-257413	NM_172426	76376	Mm.490487	NM_172426	ENSMUSG00000037996	Slc24a2	2810021B17Rik|6330417K15Rik|AI847460|Nckx2	solute carrier family 24 (sodium/potassium/calcium exchanger), member 2	protein-coding
chr4-15	chr4	86580067	86580375	+	60.2	0.937	Intergenic	Intergenic	4548	NM_178376	68441	Mm.31178	NM_178376	ENSMUSG00000070934	Rraga	1300010C19Rik|AI255374|FIP-1|RAGA	Ras-related GTP binding A	protein-coding
chr4-151	chr4	32250790	32251098	+	13.7	0.646	Intergenic	Intergenic	-166491	NM_001109661	12014	Mm.491223	NM_007521	ENSMUSG00000040270	Bach2	E030004N02Rik	BTB and CNC homology, basic leucine zipper transcription factor 2	protein-coding
chr4-152	chr4	33988825	33989133	+	15.3	0.828	Intergenic	Lx8b|LINE|L1	61088	NM_026293	67652	Mm.55848	NM_026293	ENSMUSG00000028264	Spaca1	1700124L11Rik|4930540L03Rik	sperm acrosome associated 1	protein-coding
chr4-153	chr4	102621136	102621444	+	15.9	0.854	Intergenic	RSINE1|SINE|B4	31447	NM_001177981	18578	Mm.20181	NM_019840	ENSMUSG00000028525	Pde4b	Dpde4|R74983|dunce	phosphodiesterase 4B, cAMP specific	protein-coding
chr4-159	chr4	16088371	16088679	+	12.7	0.833	Intergenic	Intergenic	-74648	NM_145950	209212	Mm.46455	NM_145950	ENSMUSG00000041153	Osgin2	BC010311|C230027H09Rik	oxidative stress induced growth inhibitor family member 2	protein-coding
chr4-16	chr4	16159600	16159908	+	55.4	0.953	intron (NM_138952, intron 1 of 10)	intron (NR_138102, intron 1 of 11)	3744	NM_138952	192656	Mm.112765	NM_138952	ENSMUSG00000041135	Ripk2	2210420D18Rik|CARD3|CARDIAK|CCK|D4Bwg0615e|RICK|RIP2	receptor (TNFRSF)-interacting serine-threonine kinase 2	protein-coding
chr4-162	chr4	119464106	119464414	+	14.2	0.881	Intergenic	ORR1E|LTR|ERVL-MaLR	28338	NM_177572	194237	Mm.206201	NM_177572	ENSMUSG00000048899	Rimkla	B930030J24|NAAGS|NAAGS-II|Rimk	ribosomal modification protein rimK-like family member A	protein-coding
chr4-165	chr4	128664045	128664353	+	15.3	0.913	intron (NM_001195130, intron 1 of 14)	intron (NM_001195130, intron 1 of 14)	9497	NM_001195130	54383	Mm.473738	NM_018774	ENSMUSG00000028796	Phc2	A3galt2|AA415044|D130050K19Rik|D4Ertd810e|Edr2|Mph2|p36	polyhomeotic-like 2 (Drosophila)	protein-coding
chr4-167	chr4	56086344	56086652	+	15.6	0.907	Intergenic	Intergenic	-554023	NM_010637	16600	Mm.4325	NM_010637	ENSMUSG00000003032	Klf4	EZF|Gklf|Zie	Kruppel-like factor 4 (gut)	protein-coding
chr4-178	chr4	111399800	111400108	+	13	0.812	intron (NM_001048189, intron 6 of 12)	intron (NM_001048189, intron 6 of 12)	-15052	NR_033793	67621	Mm.45533	NM_026279	ENSMUSG00000028545	Bend5	2310026E23Rik	BEN domain containing 5	protein-coding
chr4-184	chr4	135685861	135686169	+	12.8	0.763	promoter-TSS (NM_174851)	promoter-TSS (NM_174851)	-442	NM_174851	242700	Mm.259623	NM_174851	ENSMUSG00000062157	Ifnlr1	CRF2-12|Il28ra	interferon lambda receptor 1	protein-coding
chr4-196	chr4	102574151	102574459	+	12.3	0.848	intron (NM_019840, intron 6 of 14)	intron (NM_019840, intron 6 of 14)	4245	NM_001177980	18578	Mm.20181	NM_019840	ENSMUSG00000028525	Pde4b	Dpde4|R74983|dunce	phosphodiesterase 4B, cAMP specific	protein-coding
chr4-199	chr4	101249836	101250144	+	13.7	0.763	intron (NM_146145, intron 1 of 24)	intron (NM_146145, intron 1 of 24)	15292	NM_146145	16451	Mm.289657	NM_146145	ENSMUSG00000028530	Jak1	AA960307|BAP004|C130039L05Rik	Janus kinase 1	protein-coding
chr4-200	chr4	43454529	43454837	+	13.4	0.762	promoter-TSS (NM_001110321)	promoter-TSS (NM_001110320)	-57	NM_001110322	12517	Mm.188157	NM_007654	ENSMUSG00000028459	Cd72	CD72c|Ly-19|Ly-32|Ly-m19|Lyb-2	CD72 antigen	protein-coding
chr4-202	chr4	101182820	101183128	+	14.1	0.82	intron (NM_146145, intron 5 of 24)	intron (NM_146145, intron 5 of 24)	82308	NM_146145	16451	Mm.289657	NM_146145	ENSMUSG00000028530	Jak1	AA960307|BAP004|C130039L05Rik	Janus kinase 1	protein-coding
chr4-205	chr4	129580450	129580758	+	11.2	0.792	Intergenic	MER5A|DNA|hAT-Charlie	-2024	NM_182783	230766	Mm.20377	NM_182783	ENSMUSG00000050493	Fam167b	SEC	family with sequence similarity 167, member B	protein-coding
chr4-21	chr4	59804816	59805124	+	50.9	0.946	promoter-TSS (NM_172468)	promoter-TSS (NM_172468)	-680	NM_172468	209131	Mm.259705	NM_172468	ENSMUSG00000028385	Snx30	4732481H14Rik|C030041J06Rik	sorting nexin family member 30	protein-coding
chr4-227	chr4	3628884	3629192	+	11	0.918	Intergenic	Intergenic	-27468	NR_040643	70143	Mm.417835	NR_040643	ENSMUSG00000085394	2210414B05Rik	-	RIKEN cDNA 2210414B05 gene	ncRNA
chr4-228	chr4	135713439	135713747	+	11.6	0.83	Intergenic	(GA)n|Simple_repeat|Simple_repeat	-14566	NM_178257	230828	Mm.261647	NM_178257	ENSMUSG00000037157	Il22ra1	9130219A07Rik|ENSMUSG00000073746|IL-22R|Il22r	interleukin 22 receptor, alpha 1	protein-coding
chr4-231	chr4	47777367	47777675	+	11	0.859	Intergenic	Intergenic	-273727	NM_015743	18124	Mm.247261	NM_015743	ENSMUSG00000028341	Nr4a3	AI573420|CHN|CSMF|MINOR|NOR-1|Nor1|TEC	nuclear receptor subfamily 4, group A, member 3	protein-coding
chr4-235	chr4	135181957	135182265	+	11.3	0.837	Intergenic	Intergenic	61466	NM_019732	12399	Mm.378894	NM_019732	ENSMUSG00000070691	Runx3	AML2|Cbfa3|Pebp2a3	runt related transcription factor 3	protein-coding
chr4-24	chr4	108461640	108461948	+	48	0.958	intron (NM_175472, intron 2 of 30)	intron (NM_175472, intron 2 of 30)	2368	NM_175472	230594	Mm.25181	NM_175472	ENSMUSG00000034610	Zcchc11	6030404K05Rik|9230115F04Rik|PPAPD3|mKIAA0191	zinc finger, CCHC domain containing 11	protein-coding
chr4-25	chr4	3649079	3649387	+	47.7	0.933	Intergenic	Intergenic	-7273	NR_040643	70143	Mm.417835	NR_040643	ENSMUSG00000085394	2210414B05Rik	-	RIKEN cDNA 2210414B05 gene	ncRNA
chr4-250	chr4	129049170	129049478	+	10.2	0.713	Intergenic	Intergenic	-8947	NM_029219	75234	Mm.259672	NM_029219	ENSMUSG00000028793	Rnf19b	4930534K13Rik|4930555L03Rik|Ibrdc3	ring finger protein 19B	protein-coding
chr4-251	chr4	128811437	128811745	+	10.9	0.938	Intergenic	MLT1J1|LTR|ERVL-MaLR	-5479	NM_001081098	230761	Mm.22616	NM_001081098	ENSMUSG00000028799	Zfp362	-	zinc finger protein 362	protein-coding
chr4-252	chr4	8854053	8854361	+	10.3	0.841	exon (NM_001081417, exon 29 of 38)	exon (NM_001277149, exon 29 of 38)	163286	NM_001081417	320790	Mm.138792	NM_001033395	ENSMUSG00000041235	Chd7	A730019I05Rik|Cycn|Cyn|Dz|Edy|Flo|GENA 47|GENA 60|Gena 52|Lda|Mt|Obt|Todo|WBE1|Whi|metis	chromodomain helicase DNA binding protein 7	protein-coding
chr4-262	chr4	32304279	32304587	+	10	0.899	Intergenic	Intergenic	-113002	NM_001109661	12014	Mm.491223	NM_007521	ENSMUSG00000040270	Bach2	E030004N02Rik	BTB and CNC homology, basic leucine zipper transcription factor 2	protein-coding
chr4-279	chr4	133129984	133130292	+	9.9	0.69	promoter-TSS (NM_153423)	promoter-TSS (NM_153423)	-495	NM_153423	242687	Mm.23566	NM_153423	ENSMUSG00000028868	Wasf2	AW742646|D4Ertd13e|WAVE2	WAS protein family, member 2	protein-coding
chr4-283	chr4	149665118	149665426	+	9.76	0.707	intron (NM_001164051, intron 2 of 23)	intron (NM_001164051, intron 2 of 23)	-1956	NM_001164052	18707	Mm.229108	NM_008840	ENSMUSG00000039936	Pik3cd	2410099E07Rik|2610208K16Rik|AW545373|p110delta	phosphatidylinositol 3-kinase catalytic delta polypeptide	protein-coding
chr4-3	chr4	32358647	32358955	+	102.8	0.938	Intergenic	Intergenic	-58634	NM_001109661	12014	Mm.491223	NM_007521	ENSMUSG00000040270	Bach2	E030004N02Rik	BTB and CNC homology, basic leucine zipper transcription factor 2	protein-coding
chr4-301	chr4	16082118	16082426	+	8.37	0.833	Intergenic	RMER10B|LTR|ERVL	-68395	NM_145950	209212	Mm.46455	NM_145950	ENSMUSG00000041153	Osgin2	BC010311|C230027H09Rik	oxidative stress induced growth inhibitor family member 2	protein-coding
chr4-32	chr4	55824051	55824359	+	44.2	0.93	Intergenic	Intergenic	-291730	NM_010637	16600	Mm.4325	NM_010637	ENSMUSG00000003032	Klf4	EZF|Gklf|Zie	Kruppel-like factor 4 (gut)	protein-coding
chr4-324	chr4	135125213	135125521	+	9.76	0.816	intron (NM_019732, intron 1 of 5)	intron (NM_019732, intron 1 of 5)	4722	NM_019732	12399	Mm.378894	NM_019732	ENSMUSG00000070691	Runx3	AML2|Cbfa3|Pebp2a3	runt related transcription factor 3	protein-coding
chr4-327	chr4	121014644	121014952	+	7.95	0.705	intron (NM_133716, intron 1 of 9)	intron (NM_133716, intron 1 of 9)	2449	NM_133716	69780	Mm.271819	NM_133716	ENSMUSG00000032870	Smap2	1810031K02Rik|AA408614|Smap1l	small ArfGAP 2	protein-coding
chr4-332	chr4	44614357	44614665	+	9.06	0.708	intron (NM_008782, intron 6 of 9)	intron (NM_008782, intron 6 of 9)	-88289	NR_073462	70602	Mm.491142	NR_073462	ENSMUSG00000103995	5730488B01Rik	-	RIKEN cDNA 5730488B01 gene	ncRNA
chr4-333	chr4	125124773	125125081	+	8.65	0.802	intron (NM_153159, intron 2 of 5)	intron (NM_153159, intron 2 of 5)	2954	NM_153159	230738	Mm.402	NM_153159	ENSMUSG00000042677	Zc3h12a	BC036563|MCPIP|MCPIP-1|Mcpip1|Reg1	zinc finger CCCH type containing 12A	protein-coding
chr4-334	chr4	47770188	47770496	+	9.9	0.815	Intergenic	Intergenic	-280906	NM_015743	18124	Mm.247261	NM_015743	ENSMUSG00000028341	Nr4a3	AI573420|CHN|CSMF|MINOR|NOR-1|Nor1|TEC	nuclear receptor subfamily 4, group A, member 3	protein-coding
chr4-338	chr4	116720504	116720812	+	8.79	0.816	promoter-TSS (NM_146151)	promoter-TSS (NM_146151)	-297	NM_146151	230661	Mm.482431	NM_146151	ENSMUSG00000033985	Tesk2	-	testis-specific kinase 2	protein-coding
chr4-339	chr4	152382919	152383227	+	8.79	0.838	intron (NM_001081376, intron 35 of 41)	intron (NM_029216, intron 34 of 40)	44422	NM_029216	269610	Mm.40192	NM_029216	ENSMUSG00000005045	Chd5	4930532L22Rik|AW060752|B230399N07Rik|CHD-5	chromodomain helicase DNA binding protein 5	protein-coding
chr4-343	chr4	114408419	114408727	+	8.51	0.788	intron (NM_001085549, intron 1 of 6)	MIRb|SINE|MIR	1849	NM_001085549	666048	Mm.331779	NM_001085549	ENSMUSG00000070867	Trabd2b	Gm12824|Hkat|OTTMUSG00000008561	TraB domain containing 2B	protein-coding
chr4-345	chr4	32387857	32388165	+	8.51	0.753	Intergenic	(CA)n|Simple_repeat|Simple_repeat	-29424	NM_001109661	12014	Mm.491223	NM_007521	ENSMUSG00000040270	Bach2	E030004N02Rik	BTB and CNC homology, basic leucine zipper transcription factor 2	protein-coding
chr4-372	chr4	126536905	126537213	+	7.95	0.882	Intergenic	Intergenic	-3601	NM_153177	76850	Mm.86705	NM_153177	ENSMUSG00000042500	Ago4	5730550L01Rik|AI481660|Eif2c4	argonaute RISC catalytic subunit 4	protein-coding
chr4-375	chr4	53133532	53133840	+	7.81	0.87	intron (NM_013454, intron 2 of 49)	intron (NM_013454, intron 2 of 49)	26209	NM_013454	11303	Mm.277376	NM_013454	ENSMUSG00000015243	Abca1	ABC-1|Abc1	ATP-binding cassette, sub-family A (ABC1), member 1	protein-coding
chr4-380	chr4	129829855	129830163	+	7.95	0.736	intron (NM_001164745, intron 1 of 5)	intron (NM_001164745, intron 1 of 5)	9301	NM_001164745	19244	Mm.193688	NM_008974	ENSMUSG00000028788	Ptp4a2	Prl-2	protein tyrosine phosphatase 4a2	protein-coding
chr4-386	chr4	32614999	32615307	+	8.79	0.788	promoter-TSS (NM_011997)	promoter-TSS (NM_011997)	-320	NM_011997	26885	Mm.22279	NM_011997	ENSMUSG00000028282	Casp8ap2	D4Ertd659e|FLASH	caspase 8 associated protein 2	protein-coding
chr4-389	chr4	137719714	137720022	+	8.92	0.776	intron (NM_029563, intron 14 of 23)	intron (NM_001256218, intron 15 of 24)	38201	NM_001081155	110351	Mm.180763	NM_029563	ENSMUSG00000041351	Rap1gap	1300019I11Rik|2310004O14Rik|AI427470|ARPP-90|Gap|Rap1GAP1|Rap1ga1	Rap1 GTPase-activating protein	protein-coding
chr4-390	chr4	149658065	149658373	+	7.53	0.693	intron (NM_001029837, intron 8 of 23)	intron (NM_001164051, intron 8 of 23)	5097	NM_001164052	18707	Mm.229108	NM_008840	ENSMUSG00000039936	Pik3cd	2410099E07Rik|2610208K16Rik|AW545373|p110delta	phosphatidylinositol 3-kinase catalytic delta polypeptide	protein-coding
chr4-393	chr4	53795117	53795425	+	7.39	0.8	Intergenic	Intergenic	15566	NM_009317	21350	Mm.56955	NM_009317	ENSMUSG00000028417	Tal2	bHLHa19	T cell acute lymphocytic leukemia 2	protein-coding
chr4-405	chr4	129754717	129755025	+	8.37	0.744	Intergenic	L2b|LINE|L2	-12568	NR_045036	20218	Mm.8256	NM_011317	ENSMUSG00000028790	Khdrbs1	Sam68|p62|p68	KH domain containing, RNA binding, signal transduction associated 1	protein-coding
chr4-41	chr4	133109315	133109623	+	36.8	0.944	Intergenic	MIR3|SINE|MIR	-21164	NM_153423	242687	Mm.23566	NM_153423	ENSMUSG00000028868	Wasf2	AW742646|D4Ertd13e|WAVE2	WAS protein family, member 2	protein-coding
chr4-414	chr4	59815441	59815749	+	7.67	0.74	intron (NM_172468, intron 1 of 8)	B1_Mur4|SINE|Alu	9945	NM_172468	209131	Mm.259705	NM_172468	ENSMUSG00000028385	Snx30	4732481H14Rik|C030041J06Rik	sorting nexin family member 30	protein-coding
chr4-430	chr4	155162475	155162783	+	6.69	0.693	intron (NM_011385, intron 1 of 6)	intron (NM_011385, intron 1 of 6)	59906	NM_011385	20481	Mm.28520	NM_011385	ENSMUSG00000029050	Ski	2310012I02Rik|2610001A11Rik|AA062172|AA589460|BC004088	ski sarcoma viral oncogene homolog (avian)	protein-coding
chr4-442	chr4	139813659	139813967	+	7.67	0.814	intron (NM_011039, intron 4 of 8)	intron (NM_011039, intron 4 of 8)	19155	NM_011039	18509	Mm.218760	NM_011039	ENSMUSG00000028736	Pax7	Pax-7	paired box 7	protein-coding
chr4-446	chr4	32413633	32413941	+	8.65	0.75	Intergenic	Intergenic	-3648	NM_001109661	12014	Mm.491223	NM_007521	ENSMUSG00000040270	Bach2	E030004N02Rik	BTB and CNC homology, basic leucine zipper transcription factor 2	protein-coding
chr4-459	chr4	155234992	155235300	+	7.81	0.736	Intergenic	Intergenic	-12611	NM_011385	20481	Mm.28520	NM_011385	ENSMUSG00000029050	Ski	2310012I02Rik|2610001A11Rik|AA062172|AA589460|BC004088	ski sarcoma viral oncogene homolog (avian)	protein-coding
chr4-5	chr4	8915585	8915893	+	95.9	0.969	Intergenic	L2|LINE|L2	224818	NM_001081417	320790	Mm.138792	NM_001033395	ENSMUSG00000041235	Chd7	A730019I05Rik|Cycn|Cyn|Dz|Edy|Flo|GENA 47|GENA 60|Gena 52|Lda|Mt|Obt|Todo|WBE1|Whi|metis	chromodomain helicase DNA binding protein 7	protein-coding
chr4-53	chr4	119127229	119127537	+	31	0.885	intron (NM_011400, intron 2 of 9)	intron (NM_011400, intron 2 of 9)	18638	NM_011400	20525	Mm.21002	NM_011400	ENSMUSG00000028645	Slc2a1	Glut-1|Glut1	solute carrier family 2 (facilitated glucose transporter), member 1	protein-coding
chr4-531	chr4	121200691	121200999	+	7.53	0.857	Intergenic	B3|SINE|B2	-12311	NM_001081013	109263	Mm.215745	NM_001081013	ENSMUSG00000049878	Rlf	9230110M18Rik|AI195322|MommeD8	rearranged L-myc fusion sequence	protein-coding
chr4-548	chr4	71488910	71489218	+	6	0.651	Intergenic	Intergenic	711855	NM_011599	21885	Mm.278444	NM_011599	ENSMUSG00000008305	Tle1	C230057C06Rik|Estm14|Grg-1|Grg1|Tle4l	transducin-like enhancer of split 1	protein-coding
chr4-57	chr4	108458125	108458433	+	29.4	0.929	Intergenic	Intergenic	-1147	NM_175472	230594	Mm.25181	NM_175472	ENSMUSG00000034610	Zcchc11	6030404K05Rik|9230115F04Rik|PPAPD3|mKIAA0191	zinc finger, CCHC domain containing 11	protein-coding
chr4-60	chr4	32401532	32401840	+	29.4	0.896	Intergenic	Intergenic	-15749	NM_001109661	12014	Mm.491223	NM_007521	ENSMUSG00000040270	Bach2	E030004N02Rik	BTB and CNC homology, basic leucine zipper transcription factor 2	protein-coding
chr4-602	chr4	32258155	32258463	+	6.83	0.685	Intergenic	Intergenic	-159126	NM_001109661	12014	Mm.491223	NM_007521	ENSMUSG00000040270	Bach2	E030004N02Rik	BTB and CNC homology, basic leucine zipper transcription factor 2	protein-coding
chr4-603	chr4	143412611	143412919	+	6.14	0.62	5' UTR (NM_172877, exon 1 of 5)	5' UTR (NM_172877, exon 1 of 5)	339	NM_172877	242736	Mm.275953	NM_172877	ENSMUSG00000046862	Pramef8	4732496O08Rik|AU023234	PRAME family member 8	protein-coding
chr4-623	chr4	83315249	83315557	+	6.28	0.69	intron (NM_027238, intron 1 of 19)	intron (NM_027238, intron 1 of 19)	8786	NM_027238	69863	Mm.5540	NM_025782	ENSMUSG00000038172	Ttc39b	1810054D07Rik|9130422G05Rik|AI450603|AV103077|AW215585	tetratricopeptide repeat domain 39B	protein-coding
chr4-629	chr4	133138707	133139015	+	6.28	0.662	intron (NM_153423, intron 1 of 8)	B1_Mm|SINE|Alu	8228	NM_153423	242687	Mm.23566	NM_153423	ENSMUSG00000028868	Wasf2	AW742646|D4Ertd13e|WAVE2	WAS protein family, member 2	protein-coding
chr4-638	chr4	155367778	155368086	+	6.69	0.721	Intergenic	MTD|LTR|ERVL-MaLR	-6541	NM_008860	18762	Mm.28561	NM_008860	ENSMUSG00000029053	Prkcz	AI098070|C80388|Pkcz|R74924|aPKCzeta|nPKC-zeta|zetaPKC	protein kinase C, zeta	protein-coding
chr4-65	chr4	55860100	55860408	+	29.8	0.952	Intergenic	Intergenic	-327779	NM_010637	16600	Mm.4325	NM_010637	ENSMUSG00000003032	Klf4	EZF|Gklf|Zie	Kruppel-like factor 4 (gut)	protein-coding
chr4-68	chr4	32588285	32588593	+	25.5	0.865	Intergenic	MTD|LTR|ERVL-MaLR	13943	NM_010289	14610	Mm.377084	NM_010289	ENSMUSG00000051056	Gja10	Cx-57|Cx59|cx57	gap junction protein, alpha 10	protein-coding
chr4-681	chr4	11721395	11721703	+	6.14	0.75	Intergenic	Intergenic	17102	NM_010276	14579	Mm.247486	NM_010276	ENSMUSG00000028214	Gem	AV020497	GTP binding protein (gene overexpressed in skeletal muscle)	protein-coding
chr4-7	chr4	150566205	150566513	+	94.1	0.972	intron (NM_001085492, intron 11 of 22)	intron (NM_001085492, intron 11 of 22)	85815	NM_173774	242773	Mm.29280	NM_173774	ENSMUSG00000039838	Slc45a1	C230078B22|Dnb5	solute carrier family 45, member 1	protein-coding
chr4-72	chr4	125116441	125116749	+	25.9	0.789	Intergenic	Intergenic	11286	NM_153159	230738	Mm.402	NM_153159	ENSMUSG00000042677	Zc3h12a	BC036563|MCPIP|MCPIP-1|Mcpip1|Reg1	zinc finger CCCH type containing 12A	protein-coding
chr4-74	chr4	44756472	44756780	+	25.7	0.86	promoter-TSS (NM_138590)	promoter-TSS (NM_138590)	67	NM_138590	319885	Mm.331576	NM_138590	ENSMUSG00000035649	Zcchc7	4930572I07Rik|D4Wsu132e	zinc finger, CCHC domain containing 7	protein-coding
chr4-76	chr4	116137679	116137987	+	24.4	0.898	exon (NM_026547, exon 2 of 2)	exon (NM_026547, exon 2 of 2)	6783	NM_026547	68075	Mm.132803	NM_026547	ENSMUSG00000028701	Lurap1	1520402A15Rik|Lrp35a	leucine rich adaptor protein 1	protein-coding
chr4-789	chr4	71431513	71431821	+	5.3	0.812	Intergenic	ORR1D1|LTR|ERVL-MaLR	769252	NM_011599	21885	Mm.278444	NM_011599	ENSMUSG00000008305	Tle1	C230057C06Rik|Estm14|Grg-1|Grg1|Tle4l	transducin-like enhancer of split 1	protein-coding
chr4-80	chr4	111455612	111455920	+	24.8	0.858	intron (NM_026279, intron 5 of 5)	intron (NR_033793, intron 5 of 5)	40760	NM_026279	67621	Mm.45533	NM_026279	ENSMUSG00000028545	Bend5	2310026E23Rik	BEN domain containing 5	protein-coding
chr4-813	chr4	135053625	135053933	+	6.41	0.789	Intergenic	Intergenic	-66866	NM_019732	12399	Mm.378894	NM_019732	ENSMUSG00000070691	Runx3	AML2|Cbfa3|Pebp2a3	runt related transcription factor 3	protein-coding
chr4-86	chr4	119181482	119181790	+	24.8	0.859	intron (NM_013848, intron 8 of 12)	intron (NM_013848, intron 8 of 12)	-7441	NM_001145936	195522	Mm.169620	NM_183140	ENSMUSG00000045268	Zfp691	6430544H17Rik|Znf691	zinc finger protein 691	protein-coding
chr4-9	chr4	150544952	150545260	+	66.5	0.963	intron (NM_001085492, intron 11 of 22)	intron (NM_001085492, intron 11 of 22)	107068	NM_173774	242773	Mm.29280	NM_173774	ENSMUSG00000039838	Slc45a1	C230078B22|Dnb5	solute carrier family 45, member 1	protein-coding
chr4-93	chr4	135876600	135876908	+	22	0.87	Intergenic	Intergenic	-2908	NM_026383	52830	Mm.29159	NM_026383	ENSMUSG00000028675	Pnrc2	0610011E17Rik|D4Bwg0593e	proline-rich nuclear receptor coactivator 2	protein-coding
chr4-94	chr4	133170104	133170412	+	22.5	0.917	intron (NM_153423, intron 1 of 8)	intron (NM_153423, intron 1 of 8)	39625	NM_153423	242687	Mm.23566	NM_153423	ENSMUSG00000028868	Wasf2	AW742646|D4Ertd13e|WAVE2	WAS protein family, member 2	protein-coding
chr4-98	chr4	128735281	128735589	+	22.5	0.673	intron (NM_001195083, intron 1 of 6)	intron (NM_001195083, intron 1 of 6)	7864	NM_001195083	54383	Mm.473738	NM_018774	ENSMUSG00000028796	Phc2	A3galt2|AA415044|D130050K19Rik|D4Ertd810e|Edr2|Mph2|p36	polyhomeotic-like 2 (Drosophila)	protein-coding
chr5-10	chr5	96980032	96980340	+	57.3	0.857	Intergenic	Intergenic	-17503	NM_080708	140780	Mm.281490	NM_080708	ENSMUSG00000034663	Bmp2k	4933417M22Rik|AA673486|AV128808|BIKE	BMP2 inducible kinase	protein-coding
chr5-107	chr5	90612372	90612680	+	20.4	0.902	intron (NM_028478, intron 4 of 10)	intron (NM_001310656, intron 4 of 10)	27961	NM_028478	73246	Mm.30172	NM_028478	ENSMUSG00000029370	Rassf6	1600016B17Rik	Ras association (RalGDS/AF-6) domain family member 6	protein-coding
chr5-108	chr5	140948130	140948438	+	19.8	0.921	intron (NM_175362, intron 1 of 24)	intron (NM_175362, intron 1 of 24)	52312	NM_175362	108723	Mm.46187	NM_175362	ENSMUSG00000036526	Card11	0610008L17Rik|2410011D02Rik|BIMP3|CARMA1	caspase recruitment domain family, member 11	protein-coding
chr5-112	chr5	122224387	122224695	+	17.6	0.828	intron (NM_001042489, intron 3 of 7)	intron (NM_028752, intron 2 of 6)	14243	NM_028752	74096	Mm.28804	NM_028752	ENSMUSG00000064267	Hvcn1	0610039P13Rik|AI450555|BTS|HV1|Vsop.|mVSOP	hydrogen voltage-gated channel 1	protein-coding
chr5-114	chr5	20955336	20955644	+	17.4	0.83	exon (NR_030699, exon 1 of 1)	non-coding (NR_030699, exon 1 of 1)	-3668	NM_001080977	242860	Mm.254286	NM_001080977	ENSMUSG00000039968	Rsbn1l	8430412F05Rik|AI447441|C330002G24Rik	round spermatid basic protein 1-like	protein-coding
chr5-118	chr5	43882005	43882313	+	16.5	0.824	intron (NM_007646, intron 1 of 7)	L2|LINE|L2	13332	NM_007646	12494	Mm.249873	NM_007646	ENSMUSG00000029084	Cd38	ADPRC 1|Cd38-rs1|I-19	CD38 antigen	protein-coding
chr5-119	chr5	121836213	121836521	+	16.6	0.752	intron (NM_008507, intron 1 of 7)	promoter-TSS (NM_001306126)	434	NM_008507	16923	Mm.65493	NM_008507	ENSMUSG00000042594	Sh2b3	AI429800|Lnk	SH2B adaptor protein 3	protein-coding
chr5-12	chr5	33358558	33358866	+	49.5	0.906	intron (NM_021500, intron 2 of 8)	intron (NM_021500, intron 2 of 8)	-19984	NM_001081101	71101	Mm.132178	NM_001081101	ENSMUSG00000037355	Uvssa	4933407H18Rik|D330017J19Rik|Kiaa1530|mKIAA1530	UV stimulated scaffold protein A	protein-coding
chr5-126	chr5	114967919	114968227	+	18.5	0.944	intron (NM_009327, intron 1 of 9)	intron (NM_009327, intron 1 of 9)	2989	NM_009327	21405	Mm.332607	NM_009327	ENSMUSG00000029556	Hnf1a	AI323641|HNF1|HNF1-alpha|HNF1[a]|Hnf-1|Hnf1alpha|LFB1|Tcf-1|Tcf1	HNF1 homeobox A	protein-coding
chr5-131	chr5	102498806	102499114	+	15.3	0.786	intron (NM_146161, intron 1 of 8)	intron (NM_146161, intron 1 of 8)	17569	NM_029270	231532	Mm.440191	NM_029270	ENSMUSG00000057315	Arhgap24	0610025G21Rik	Rho GTPase activating protein 24	protein-coding
chr5-132	chr5	124022505	124022813	+	17.2	0.795	intron (NM_177876, intron 1 of 3)	intron (NM_177876, intron 1 of 3)	9601	NM_177876	330192	Mm.4079	NM_177876	ENSMUSG00000066278	Vps37b	2300007F24Rik|AI415429|BC026744	vacuolar protein sorting 37B	protein-coding
chr5-133	chr5	99214402	99214710	+	19	0.861	Intergenic	Intergenic	38371	NM_145839	320292	Mm.259074	NM_145839	ENSMUSG00000089809	Rasgef1b	4732452O09Rik|GPIgamma4|Gpig4	RasGEF domain family, member 1B	protein-coding
chr5-136	chr5	64612079	64612387	+	15.6	0.919	Intergenic	Intergenic	-1534	NR_045078	100042198	Mm.25191	NR_045078	ENSMUSG00000105402	Gm3716	Gm1683	predicted gene 3716	ncRNA
chr5-14	chr5	43845674	43845982	+	47.7	0.924	Intergenic	Intergenic	-22999	NM_007646	12494	Mm.249873	NM_007646	ENSMUSG00000029084	Cd38	ADPRC 1|Cd38-rs1|I-19	CD38 antigen	protein-coding
chr5-143	chr5	122343860	122344168	+	15.3	0.826	intron (NM_144912, intron 5 of 10)	intron (NM_144912, intron 5 of 10)	10181	NM_144912	231724	Mm.255587	NM_144912	ENSMUSG00000038569	Rad9b	A630082N15Rik|BC021784	RAD9 checkpoint clamp component B	protein-coding
chr5-146	chr5	120696872	120697180	+	14.8	0.934	intron (NM_008052, intron 2 of 9)	intron (NM_008052, intron 2 of 9)	14643	NM_008052	14357	Mm.1645	NM_008052	ENSMUSG00000029603	Dtx1	Fxit1|mKIAA4160	deltex 1, E3 ubiquitin ligase	protein-coding
chr5-147	chr5	118647472	118647780	+	16.2	0.806	intron (NM_172424, intron 2 of 30)	intron (NM_001347445, intron 2 of 30)	86907	NM_172424	76199	Mm.206238	NM_172424	ENSMUSG00000018076	Med13l	2210413I17Rik|6330591G05Rik|9030618F05Rik|Thrap2|Trap240L|mKIAA1025	mediator complex subunit 13-like	protein-coding
chr5-149	chr5	96037638	96037946	+	14.8	0.854	Intergenic	Intergenic	80853	NM_018866	55985	Mm.10116	NM_018866	ENSMUSG00000023078	Cxcl13	4631412M08Rik|ANGIE2|Angie|BCA-1|BLC|BLR1L|Scyb13	chemokine (C-X-C motif) ligand 13	protein-coding
chr5-150	chr5	118404384	118404692	+	13.9	0.815	Intergenic	MLT1F1|LTR|ERVL-MaLR	-156181	NM_172424	76199	Mm.206238	NM_172424	ENSMUSG00000018076	Med13l	2210413I17Rik|6330591G05Rik|9030618F05Rik|Thrap2|Trap240L|mKIAA1025	mediator complex subunit 13-like	protein-coding
chr5-155	chr5	65854686	65854994	+	14.9	0.821	Intergenic	Intergenic	-8729	NM_001081105	74734	Mm.20323	NM_001081105	ENSMUSG00000029204	Rhoh	5830400A04Rik|AU019774|Arhh	ras homolog family member H	protein-coding
chr5-157	chr5	99336375	99336683	+	14.4	0.721	intron (NR_030692, intron 3 of 3)	intron (NR_030692, intron 3 of 3)	-83602	NM_181318	320292	Mm.259074	NM_145839	ENSMUSG00000089809	Rasgef1b	4732452O09Rik|GPIgamma4|Gpig4	RasGEF domain family, member 1B	protein-coding
chr5-158	chr5	35729219	35729527	+	14.8	0.792	promoter-TSS (NM_194344)	promoter-TSS (NM_194344)	-97	NM_194344	231147	Mm.290429	NM_194344	ENSMUSG00000036553	Sh3tc1	4631428G15|BC024909	SH3 domain and tetratricopeptide repeats 1	protein-coding
chr5-159	chr5	145201699	145202007	+	16.3	0.911	promoter-TSS (NM_023322)	promoter-TSS (NM_023322)	29	NM_023322	67235	Mm.432480	NM_023322	ENSMUSG00000029627	Zkscan14	2310046C23Rik|2810437E14Rik|Zfp99|Znf394	zinc finger with KRAB and SCAN domains 14	protein-coding
chr5-16	chr5	99414416	99414724	+	46.4	0.905	intron (NR_030692, intron 2 of 3)	L1MA4|LINE|L1	-161643	NM_181318	320292	Mm.259074	NM_145839	ENSMUSG00000089809	Rasgef1b	4732452O09Rik|GPIgamma4|Gpig4	RasGEF domain family, member 1B	protein-coding
chr5-161	chr5	143038828	143039136	+	15.9	0.88	intron (NM_080561, intron 13 of 16)	intron (NM_080561, intron 13 of 16)	74038	NM_207110	108086	Mm.381440	NM_080561	ENSMUSG00000045078	Rnf216	2810055G22Rik|AI647468|AU019462|C86502|F830018F18Rik|TRIAD3|UIP83|Ubce7ip1	ring finger protein 216	protein-coding
chr5-162	chr5	64896630	64896938	+	14.6	0.927	Intergenic	Intergenic	35915	NM_030682	21897	Mm.273024	NM_030682	ENSMUSG00000044827	Tlr1	-	toll-like receptor 1	protein-coding
chr5-166	chr5	96949199	96949507	+	15.5	0.752	Intergenic	URR1A|DNA|hAT-Charlie	-48336	NM_080708	140780	Mm.281490	NM_080708	ENSMUSG00000034663	Bmp2k	4933417M22Rik|AA673486|AV128808|BIKE	BMP2 inducible kinase	protein-coding
chr5-168	chr5	148595417	148595725	+	13.7	0.891	Intergenic	Intergenic	-42783	NM_011908	24109	Mm.21846	NM_011908	ENSMUSG00000001687	Ubl3	AW108023|HCG	ubiquitin-like 3	protein-coding
chr5-170	chr5	43855773	43856081	+	14.1	0.838	Intergenic	Intergenic	-12900	NM_007646	12494	Mm.249873	NM_007646	ENSMUSG00000029084	Cd38	ADPRC 1|Cd38-rs1|I-19	CD38 antigen	protein-coding
chr5-171	chr5	118494695	118495003	+	13.9	0.857	Intergenic	Charlie20a|DNA|hAT-Charlie	-65870	NM_172424	76199	Mm.206238	NM_172424	ENSMUSG00000018076	Med13l	2210413I17Rik|6330591G05Rik|9030618F05Rik|Thrap2|Trap240L|mKIAA1025	mediator complex subunit 13-like	protein-coding
chr5-179	chr5	122285722	122286030	+	12.6	0.87	intron (NM_177242, intron 1 of 5)	intron (NM_177242, intron 1 of 5)	1478	NM_177242	320717	Mm.489670	NM_177242	ENSMUSG00000038582	Pptc7	9130017A15Rik|AA672638|AI848390|TA-PP2C	PTC7 protein phosphatase homolog	protein-coding
chr5-183	chr5	93265447	93265755	+	13.8	0.78	Intergenic	Intergenic	-1972	NM_007635	12452	Mm.3527	NM_007635	ENSMUSG00000029385	Ccng2	-	cyclin G2	protein-coding
chr5-20	chr5	123398953	123399261	+	41.1	0.761	intron (NM_177582, intron 1 of 8)	intron (NM_133917, intron 1 of 16)	4288	NM_133917	208104	Mm.83277	NM_133917	ENSMUSG00000038342	Mlxip	AW228700|Mir|bHLHe36	MLX interacting protein	protein-coding
chr5-201	chr5	118574914	118575222	+	12.1	0.853	intron (NM_172424, intron 1 of 30)	intron (NM_001347445, intron 1 of 30)	14349	NM_172424	76199	Mm.206238	NM_172424	ENSMUSG00000018076	Med13l	2210413I17Rik|6330591G05Rik|9030618F05Rik|Thrap2|Trap240L|mKIAA1025	mediator complex subunit 13-like	protein-coding
chr5-202	chr5	122234816	122235124	+	11	0.902	intron (NM_028752, intron 3 of 6)	B3A|SINE|B2	24672	NM_028752	74096	Mm.28804	NM_028752	ENSMUSG00000064267	Hvcn1	0610039P13Rik|AI450555|BTS|HV1|Vsop.|mVSOP	hydrogen voltage-gated channel 1	protein-coding
chr5-208	chr5	122318195	122318503	+	11.7	0.909	intron (NM_177242, intron 4 of 5)	intron (NM_177242, intron 4 of 5)	33951	NM_177242	320717	Mm.489670	NM_177242	ENSMUSG00000038582	Pptc7	9130017A15Rik|AA672638|AI848390|TA-PP2C	PTC7 protein phosphatase homolog	protein-coding
chr5-213	chr5	99382796	99383104	+	10.9	0.796	intron (NR_030692, intron 2 of 3)	intron (NR_030692, intron 2 of 3)	-130023	NM_181318	320292	Mm.259074	NM_145839	ENSMUSG00000089809	Rasgef1b	4732452O09Rik|GPIgamma4|Gpig4	RasGEF domain family, member 1B	protein-coding
chr5-226	chr5	144126021	144126329	+	12.1	0.779	intron (NM_001081109, intron 1 of 13)	intron (NM_001081109, intron 1 of 13)	25739	NM_001081109	231876	Mm.288726	NM_001081109	ENSMUSG00000038970	Lmtk2	2900041G10Rik|A330101P12Rik|BREK|KPI-2|KPI2|aatyk2|cprk	lemur tyrosine kinase 2	protein-coding
chr5-227	chr5	150620782	150621090	+	12.3	0.842	Intergenic	Intergenic	-26411	NM_133898	100637	Mm.279932	NM_133898	ENSMUSG00000041132	N4bp2l1	2410024N18Rik|AI428195|B230342M21Rik	NEDD4 binding protein 2-like 1	protein-coding
chr5-228	chr5	65475875	65476183	+	11.3	0.737	intron (NM_133697, intron 1 of 4)	intron (NM_133697, intron 1 of 4)	16806	NM_133697	68552	Mm.10709	NM_133697	ENSMUSG00000037822	Smim14	1110003E01Rik|1700127H04Rik|5430439C17Rik|MAd4	small integral membrane protein 14	protein-coding
chr5-23	chr5	142376125	142376433	+	48.5	0.962	Intergenic	Intergenic	-25218	NM_199068	17425	Mm.24214	NM_010812	ENSMUSG00000056493	Foxk1	A630048H08Rik|AI463295|ENSMUSG00000075577|Gm10868|Mnf	forkhead box K1	protein-coding
chr5-237	chr5	64918922	64919230	+	10.7	0.852	Intergenic	Intergenic	13623	NM_030682	21897	Mm.273024	NM_030682	ENSMUSG00000044827	Tlr1	-	toll-like receptor 1	protein-coding
chr5-240	chr5	36563107	36563415	+	10.9	0.769	intron (NM_001113362, intron 3 of 14)	intron (NM_133910, intron 2 of 13)	19136	NM_133910	100855	Mm.486203	NM_133910	ENSMUSG00000029192	Tbc1d14	2810413P16Rik|AU043625|C86258|D5Ertd110e|mKIAA1322	TBC1 domain family, member 14	protein-coding
chr5-253	chr5	99269089	99269397	+	10.3	0.839	Intergenic	Intergenic	-16316	NM_181318	320292	Mm.259074	NM_145839	ENSMUSG00000089809	Rasgef1b	4732452O09Rik|GPIgamma4|Gpig4	RasGEF domain family, member 1B	protein-coding
chr5-257	chr5	99285557	99285865	+	10.3	0.813	Intergenic	Intergenic	-32784	NM_181318	320292	Mm.259074	NM_145839	ENSMUSG00000089809	Rasgef1b	4732452O09Rik|GPIgamma4|Gpig4	RasGEF domain family, member 1B	protein-coding
chr5-27	chr5	103744623	103744931	+	41.1	0.916	Intergenic	Intergenic	-9385	NM_133919	17355	Mm.6949	NM_133919	ENSMUSG00000029313	Aff1	9630032B01Rik|AW319193|Af4|Mllt2h|Rob	AF4/FMR2 family, member 1	protein-coding
chr5-275	chr5	32013138	32013446	+	9.06	0.789	intron (NM_181281, intron 9 of 10)	intron (NM_144541, intron 10 of 11)	-123180	NM_008037	14284	Mm.24684	NM_008037	ENSMUSG00000029135	Fosl2	Fra-2	fos-like antigen 2	protein-coding
chr5-276	chr5	21517638	21517946	+	9.62	0.771	intron (NM_001199632, intron 17 of 20)	ORR1C1|LTR|ERVL-MaLR	-25735	NM_028977	74511	Mm.439963	NM_028977	ENSMUSG00000039883	Lrrc17	37kDa|4833425M04Rik|6130400C22Rik|P37nb	leucine rich repeat containing 17	protein-coding
chr5-277	chr5	134187446	134187754	+	9.48	0.849	intron (NM_053266, intron 1 of 15)	B3|SINE|B2	3562	NM_053266	114674	Mm.218744	NM_053266	ENSMUSG00000015942	Gtf2ird2	1700012P16Rik	GTF2I repeat domain containing 2	protein-coding
chr5-28	chr5	43885090	43885398	+	41.7	0.908	intron (NM_007646, intron 1 of 7)	intron (NM_007646, intron 1 of 7)	16417	NM_007646	12494	Mm.249873	NM_007646	ENSMUSG00000029084	Cd38	ADPRC 1|Cd38-rs1|I-19	CD38 antigen	protein-coding
chr5-284	chr5	75024190	75024498	+	10	0.725	intron (NM_028850, intron 3 of 5)	intron (NM_028850, intron 3 of 5)	20282	NM_028850	74277	Mm.239814	NM_028850	ENSMUSG00000029229	Chic2	1700081B18Rik|4930502K01Rik|BTL	cysteine-rich hydrophobic domain 2	protein-coding
chr5-285	chr5	150621617	150621925	+	10.9	0.821	Intergenic	Intergenic	-27246	NM_133898	100637	Mm.279932	NM_133898	ENSMUSG00000041132	N4bp2l1	2410024N18Rik|AI428195|B230342M21Rik	NEDD4 binding protein 2-like 1	protein-coding
chr5-293	chr5	36536570	36536878	+	9.62	0.887	intron (NM_001113362, intron 4 of 14)	L1MEf|LINE|L1	-6101	NM_001113364	100855	Mm.486203	NM_133910	ENSMUSG00000029192	Tbc1d14	2810413P16Rik|AU043625|C86258|D5Ertd110e|mKIAA1322	TBC1 domain family, member 14	protein-coding
chr5-299	chr5	99363182	99363490	+	9.9	0.811	intron (NR_030692, intron 3 of 3)	intron (NR_030692, intron 3 of 3)	-110409	NM_181318	320292	Mm.259074	NM_145839	ENSMUSG00000089809	Rasgef1b	4732452O09Rik|GPIgamma4|Gpig4	RasGEF domain family, member 1B	protein-coding
chr5-312	chr5	148495162	148495470	+	9.62	0.778	Intergenic	Intergenic	57472	NM_011908	24109	Mm.21846	NM_011908	ENSMUSG00000001687	Ubl3	AW108023|HCG	ubiquitin-like 3	protein-coding
chr5-314	chr5	64500711	64501019	+	9.2	0.859	Intergenic	Intergenic	23857	NR_045411	77382	Mm.366742	NR_045411	ENSMUSG00000105352	C030018K13Rik	-	RIKEN cDNA C030018K13 gene	ncRNA
chr5-319	chr5	127621457	127621765	+	9.34	0.667	Intergenic	Intergenic	-4219	NM_133895	100561	Mm.28506	NM_133895	ENSMUSG00000029416	Slc15a4	AA987064|AW742963|C130069N12Rik|PHT1|PTR4	solute carrier family 15, member 4	protein-coding
chr5-322	chr5	72939384	72939692	+	8.79	0.79	intron (NM_001113423, intron 1 of 7)	ORR1A3|LTR|ERVL-MaLR	25221	NM_153567	75991	Mm.121285	NM_153567	ENSMUSG00000036087	Slain2	5033405K12Rik|8030444K12Rik|AI596370	SLAIN motif family, member 2	protein-coding
chr5-329	chr5	110042043	110042351	+	9.62	0.787	Intergenic	Intergenic	45670	NM_145563	69504	Mm.441438	NM_145563	ENSMUSG00000066613	Zfp932	2310001H12Rik|Znf431	zinc finger protein 932	protein-coding
chr5-33	chr5	144277238	144277546	+	36.8	0.947	intron (NR_040432, intron 1 of 2)	intron (NR_040432, intron 1 of 2)	331	NR_040432	100504231	Mm.441035	NR_040432	ENSMUSG00000086894	Gm15708	OTTMUSG00000025583	predicted gene 15708	ncRNA
chr5-343	chr5	147063154	147063462	+	7.95	0.781	intron (NM_080795, intron 1 of 9)	intron (NM_080795, intron 1 of 9)	13264	NM_080795	140887	Mm.272203	NM_080795	ENSMUSG00000016520	Lnx2	9630046H24|AW209022	ligand of numb-protein X 2	protein-coding
chr5-351	chr5	147363013	147363321	+	8.92	0.774	intron (NM_010229, intron 9 of 23)	intron (NM_010229, intron 9 of 23)	37322	NM_010229	14255	Mm.194	NM_010229	ENSMUSG00000042817	Flt3	B230315G04|CD135|Flk-2|Flk2|Flt-3|Ly72|wmfl	FMS-like tyrosine kinase 3	protein-coding
chr5-352	chr5	96923593	96923901	+	8.23	0.899	Intergenic	ORR1E|LTR|ERVL-MaLR	-73942	NM_080708	140780	Mm.281490	NM_080708	ENSMUSG00000034663	Bmp2k	4933417M22Rik|AA673486|AV128808|BIKE	BMP2 inducible kinase	protein-coding
chr5-363	chr5	102497371	102497679	+	8.23	0.697	intron (NM_146161, intron 1 of 8)	intron (NM_146161, intron 1 of 8)	16134	NM_029270	231532	Mm.440191	NM_029270	ENSMUSG00000057315	Arhgap24	0610025G21Rik	Rho GTPase activating protein 24	protein-coding
chr5-371	chr5	99390297	99390605	+	7.67	0.784	intron (NR_030692, intron 2 of 3)	intron (NR_030692, intron 2 of 3)	-137524	NM_181318	320292	Mm.259074	NM_145839	ENSMUSG00000089809	Rasgef1b	4732452O09Rik|GPIgamma4|Gpig4	RasGEF domain family, member 1B	protein-coding
chr5-381	chr5	144973071	144973379	+	9.06	0.845	Intergenic	ORR1B1|LTR|ERVL-MaLR	-7395	NM_001038627	75788	Mm.27735	NM_029438	ENSMUSG00000038780	Smurf1	4930431E10Rik|mKIAA1625	SMAD specific E3 ubiquitin protein ligase 1	protein-coding
chr5-382	chr5	9103581	9103889	+	8.09	0.692	intron (NM_001081029, intron 2 of 4)	intron (NM_001081029, intron 2 of 4)	2998	NM_001081029	652925	Mm.439954	NM_001081029	ENSMUSG00000079659	Tmem243	4930420K17Rik|E030031F02Rik	transmembrane protein 243, mitochondrial	protein-coding
chr5-388	chr5	123974473	123974781	+	7.95	0.663	intron (NM_145070, intron 1 of 31)	intron (NM_145070, intron 1 of 31)	999	NM_145070	29816	Mm.149954	NM_145070	ENSMUSG00000000915	Hip1r	AA410023|mKIAA0655	huntingtin interacting protein 1 related	protein-coding
chr5-398	chr5	34538974	34539282	+	7.67	0.65	intron (NM_011893, intron 1 of 12)	intron (NM_011893, intron 1 of 12)	-4237	NM_001145858	24055	Mm.5012	NM_011893	ENSMUSG00000054520	Sh3bp2	3BP2	SH3-domain binding protein 2	protein-coding
chr5-4	chr5	65485992	65486300	+	83.9	0.93	intron (NM_133697, intron 1 of 4)	intron (NM_133697, intron 1 of 4)	6689	NM_133697	68552	Mm.10709	NM_133697	ENSMUSG00000037822	Smim14	1110003E01Rik|1700127H04Rik|5430439C17Rik|MAd4	small integral membrane protein 14	protein-coding
chr5-402	chr5	93152471	93152779	+	9.76	0.8	intron (NM_001009818, intron 3 of 9)	intron (NM_001347377, intron 3 of 10)	53870	NM_017367	12453	Mm.250419	NM_017367	ENSMUSG00000063015	Ccni	-	cyclin I	protein-coding
chr5-410	chr5	112344198	112344506	+	7.11	0.769	intron (NM_138646, intron 1 of 13)	intron (NM_138646, intron 1 of 13)	1257	NM_138646	192232	Mm.238043	NM_138646	ENSMUSG00000042328	Hps4	2010205O06Rik|AU040608|BLOC-3|C130020P05Rik|le|mKIAA1667	Hermansky-Pudlak syndrome 4	protein-coding
chr5-42	chr5	141014252	141014560	+	34.2	0.899	Intergenic	Intergenic	-13810	NM_175362	108723	Mm.46187	NM_175362	ENSMUSG00000036526	Card11	0610008L17Rik|2410011D02Rik|BIMP3|CARMA1	caspase recruitment domain family, member 11	protein-coding
chr5-44	chr5	39637963	39638271	+	30.8	0.807	intron (NM_010474, intron 1 of 1)	intron (NM_010474, intron 1 of 1)	6514	NM_010474	15476	Mm.12559	NM_010474	ENSMUSG00000051022	Hs3st1	3-Ost|D5Wsu110e|Hsg3ost	heparan sulfate (glucosamine) 3-O-sulfotransferase 1	protein-coding
chr5-444	chr5	143055494	143055802	+	6.97	0.634	intron (NM_080561, intron 13 of 16)	intron (NM_080561, intron 13 of 16)	57372	NM_207110	108086	Mm.381440	NM_080561	ENSMUSG00000045078	Rnf216	2810055G22Rik|AI647468|AU019462|C86502|F830018F18Rik|TRIAD3|UIP83|Ubce7ip1	ring finger protein 216	protein-coding
chr5-459	chr5	140642116	140642424	+	7.11	0.77	intron (NM_175274, intron 1 of 13)	intron (NM_001308040, intron 1 of 12)	6761	NM_175274	78339	Mm.28947	NM_175274	ENSMUSG00000036565	Ttyh3	2900029G13Rik|AI414930|TTY3|mTTY3	tweety family member 3	protein-coding
chr5-462	chr5	110057981	110058289	+	7.25	0.729	Intergenic	Intergenic	-41834	NM_207279	403178	Mm.297057	NM_207279	ENSMUSG00000064247	Plcxd1	A330045H12Rik|Gm576	phosphatidylinositol-specific phospholipase C, X domain containing 1	protein-coding
chr5-47	chr5	141055973	141056281	+	30.8	0.871	Intergenic	Intergenic	-55531	NM_175362	108723	Mm.46187	NM_175362	ENSMUSG00000036526	Card11	0610008L17Rik|2410011D02Rik|BIMP3|CARMA1	caspase recruitment domain family, member 11	protein-coding
chr5-483	chr5	99570981	99571289	+	7.53	0.794	intron (NR_030692, intron 1 of 3)	intron (NR_030692, intron 1 of 3)	157925	NR_030692	319818	Mm.295233	NR_030692	ENSMUSG00000089809	A930011G23Rik	-	RIKEN cDNA A930011G23 gene	ncRNA
chr5-493	chr5	140379152	140379460	+	7.25	0.769	intron (NM_172277, intron 1 of 10)	intron (NM_172277, intron 1 of 10)	9941	NM_172277	231834	Mm.27098	NM_172277	ENSMUSG00000029560	Snx8	B130023O14Rik	sorting nexin 8	protein-coding
chr5-5	chr5	39630871	39631179	+	75.3	0.918	intron (NM_010474, intron 1 of 1)	intron (NM_010474, intron 1 of 1)	13606	NM_010474	15476	Mm.12559	NM_010474	ENSMUSG00000051022	Hs3st1	3-Ost|D5Wsu110e|Hsg3ost	heparan sulfate (glucosamine) 3-O-sulfotransferase 1	protein-coding
chr5-50	chr5	64487700	64488008	+	29.4	0.831	Intergenic	Intergenic	10846	NR_045411	77382	Mm.366742	NR_045411	ENSMUSG00000105352	C030018K13Rik	-	RIKEN cDNA C030018K13 gene	ncRNA
chr5-53	chr5	118615448	118615756	+	27.1	0.948	intron (NM_172424, intron 2 of 30)	intron (NM_001347445, intron 2 of 30)	54883	NM_172424	76199	Mm.206238	NM_172424	ENSMUSG00000018076	Med13l	2210413I17Rik|6330591G05Rik|9030618F05Rik|Thrap2|Trap240L|mKIAA1025	mediator complex subunit 13-like	protein-coding
chr5-602	chr5	140992429	140992737	+	5.3	0.792	intron (NM_175362, intron 1 of 24)	intron (NM_175362, intron 1 of 24)	8013	NM_175362	108723	Mm.46187	NM_175362	ENSMUSG00000036526	Card11	0610008L17Rik|2410011D02Rik|BIMP3|CARMA1	caspase recruitment domain family, member 11	protein-coding
chr5-65	chr5	120687893	120688201	+	29.8	0.928	intron (NM_008052, intron 3 of 9)	intron (NM_008052, intron 3 of 9)	23622	NM_008052	14357	Mm.1645	NM_008052	ENSMUSG00000029603	Dtx1	Fxit1|mKIAA4160	deltex 1, E3 ubiquitin ligase	protein-coding
chr5-66	chr5	9090576	9090884	+	25.2	0.826	Intergenic	L1MA4|LINE|L1	-10007	NM_001081029	652925	Mm.439954	NM_001081029	ENSMUSG00000079659	Tmem243	4930420K17Rik|E030031F02Rik	transmembrane protein 243, mitochondrial	protein-coding
chr5-685	chr5	103719775	103720083	+	6.97	0.729	Intergenic	Intergenic	-34233	NM_133919	17355	Mm.6949	NM_133919	ENSMUSG00000029313	Aff1	9630032B01Rik|AW319193|Af4|Mllt2h|Rob	AF4/FMR2 family, member 1	protein-coding
chr5-712	chr5	147050791	147051099	+	5.44	0.673	intron (NM_080795, intron 1 of 9)	intron (NM_080795, intron 1 of 9)	25627	NM_080795	140887	Mm.272203	NM_080795	ENSMUSG00000016520	Lnx2	9630046H24|AW209022	ligand of numb-protein X 2	protein-coding
chr5-73	chr5	23386532	23386840	+	24.8	0.765	Intergenic	Intergenic	47667	NR_040469	269630	Mm.425231	NR_040469	ENSMUSG00000073147	5031425E22Rik	-	RIKEN cDNA 5031425E22 gene	ncRNA
chr5-75	chr5	150306532	150306840	+	24.1	0.887	intron (NM_172887, intron 1 of 60)	intron (NM_172887, intron 1 of 60)	46756	NM_172887	320365	Mm.216590	NM_172887	ENSMUSG00000056602	Fry	13CDNA73|9330186A19Rik|AF346502|AI462658|C87180|D930046M03|cg003|mKIAA4143	FRY microtubule binding protein	protein-coding
chr5-79	chr5	54025649	54025957	+	23.1	0.873	intron (NM_001081103, intron 1 of 11)	intron (NM_001081103, intron 1 of 11)	27280	NM_001081103	116873	Mm.265985	NM_054083	ENSMUSG00000039156	Stim2	-	stromal interaction molecule 2	protein-coding
chr5-92	chr5	124025132	124025440	+	19.5	0.862	intron (NM_177876, intron 1 of 3)	intron (NM_177876, intron 1 of 3)	6974	NM_177876	330192	Mm.4079	NM_177876	ENSMUSG00000066278	Vps37b	2300007F24Rik|AI415429|BC026744	vacuolar protein sorting 37B	protein-coding
chr5-97	chr5	148379616	148379924	+	19.7	0.89	intron (NM_007513, intron 1 of 12)	intron (NM_007513, intron 1 of 12)	20134	NM_007513	11987	Mm.275489	NM_007513	ENSMUSG00000041313	Slc7a1	4831426K01Rik|AI447493|Atrc-1|Atrc1|Cat1|Rec-1|Rev-1|mCAT-1	solute carrier family 7 (cationic amino acid transporter, y+ system), member 1	protein-coding
chr6-101	chr6	140816854	140817162	+	20.9	0.904	Intergenic	L4_A_Mam|LINE|RTE-X	192710	NM_009637	11569	Mm.86453	NM_009637	ENSMUSG00000030232	Aebp2	AU023766|B230313N05Rik	AE binding protein 2	protein-coding
chr6-102	chr6	99188416	99188724	+	21.1	0.807	intron (NM_001197321, intron 2 of 17)	intron (NM_001347345, intron 4 of 19)	77945	NM_001197321	108655	Mm.234965	NM_053202	ENSMUSG00000030067	Foxp1	3110052D19Rik|4932443N09Rik|AI461938|AW494214	forkhead box P1	protein-coding
chr6-104	chr6	8503903	8504211	+	21.6	0.94	Intergenic	Intergenic	5104	NR_040452	320312	Mm.374890	NR_040452	ENSMUSG00000087305	A430035B10Rik	2810488G03Rik	RIKEN cDNA A430035B10 gene	ncRNA
chr6-105	chr6	146490444	146490752	+	20.9	0.944	intron (NM_010586, intron 1 of 55)	intron (NM_010586, intron 1 of 55)	11625	NM_010586	16439	Mm.7800	NM_010586	ENSMUSG00000030287	Itpr2	AI649341|InsP3R-2|InsP3R-5|Ip3r2|Itpr5|insP3R2	inositol 1,4,5-triphosphate receptor 2	protein-coding
chr6-12	chr6	92127140	92127448	+	55.4	0.883	intron (NM_011630, intron 1 of 14)	intron (NM_001347342, intron 2 of 14)	35876	NM_011630	22026	Mm.87062	NM_011630	ENSMUSG00000005893	Nr2c2	TAK1|Tr4|mKIAA4145	nuclear receptor subfamily 2, group C, member 2	protein-coding
chr6-122	chr6	8485607	8485915	+	19	0.845	Intergenic	Intergenic	23400	NR_040452	320312	Mm.374890	NR_040452	ENSMUSG00000087305	A430035B10Rik	2810488G03Rik	RIKEN cDNA A430035B10 gene	ncRNA
chr6-128	chr6	106725653	106725961	+	17.4	0.913	intron (NM_008370, intron 10 of 12)	intron (NM_008370, intron 10 of 12)	23230	NM_008370	16192	Mm.3448	NM_008370	ENSMUSG00000005364	Il5ra	CD125|CDw125|Il5r	interleukin 5 receptor, alpha	protein-coding
chr6-139	chr6	67056143	67056451	+	14.6	0.829	intron (NR_040278, intron 1 of 6)	intron (NR_040278, intron 1 of 6)	-18890	NM_007836	13197	Mm.72235	NM_007836	ENSMUSG00000036390	Gadd45a	AA545191|Ddit1|GADD45	growth arrest and DNA-damage-inducible 45 alpha	protein-coding
chr6-143	chr6	8498980	8499288	+	17	0.796	Intergenic	Intergenic	10027	NR_040452	320312	Mm.374890	NR_040452	ENSMUSG00000087305	A430035B10Rik	2810488G03Rik	RIKEN cDNA A430035B10 gene	ncRNA
chr6-153	chr6	113677463	113677771	+	15.6	0.867	intron (NM_001113553, intron 7 of 11)	intron (NM_001113553, intron 7 of 11)	-19882	NM_001033463	381801	Mm.333322	NM_001033463	ENSMUSG00000056952	Tatdn2	AI646012|mKIAA0218	TatD DNase domain containing 2	protein-coding
chr6-157	chr6	26764788	26765096	+	14.9	0.9	Intergenic	Intergenic	833516	NR_040771	626904	Mm.126787	NR_040771	ENSMUSG00000106799	Gm20756	-	predicted gene, 20756	ncRNA
chr6-16	chr6	48747687	48747995	+	47.6	0.852	intron (NM_175035, intron 1 of 2)	intron (NM_175035, intron 1 of 2)	1644	NM_175035	317757	Mm.455917	NM_175035	ENSMUSG00000043505	Gimap5	D630024P16|E230026N22Rik	GTPase, IMAP family member 5	protein-coding
chr6-166	chr6	108549557	108549865	+	15.5	0.727	intron (NM_010585, intron 61 of 61)	intron (NM_010585, intron 61 of 61)	73456	NR_040757	75394	Mm.395061	NR_040757	ENSMUSG00000087341	0610040F04Rik	-	RIKEN cDNA 0610040F04 gene	ncRNA
chr6-167	chr6	70871285	70871593	+	12.6	0.752	intron (NM_010121, intron 2 of 16)	intron (NM_010121, intron 2 of 16)	26912	NM_010121	13666	Mm.247167	NM_010121	ENSMUSG00000031668	Eif2ak3	Pek|Perk	eukaryotic translation initiation factor 2 alpha kinase 3	protein-coding
chr6-173	chr6	114875182	114875490	+	15.9	0.725	intron (NM_177683, intron 2 of 4)	intron (NM_177683, intron 2 of 4)	46416	NM_177683	232334	Mm.268357	NM_177683	ENSMUSG00000030315	Vgll4	BC048841|VGL-4	vestigial like family member 4	protein-coding
chr6-188	chr6	114921698	114922006	+	14.6	0.895	promoter-TSS (NM_177683)	promoter-TSS (NM_177683)	-100	NM_177683	232334	Mm.268357	NM_177683	ENSMUSG00000030315	Vgll4	BC048841|VGL-4	vestigial like family member 4	protein-coding
chr6-189	chr6	99007572	99007880	+	12.6	0.868	intron (NM_053202, intron 8 of 18)	intron (NM_001347345, intron 9 of 19)	20572	NM_001197322	108655	Mm.234965	NM_053202	ENSMUSG00000030067	Foxp1	3110052D19Rik|4932443N09Rik|AI461938|AW494214	forkhead box P1	protein-coding
chr6-190	chr6	30078105	30078413	+	12.3	0.842	intron (NM_001164229, intron 1 of 12)	B4A|SINE|B4	1938	NM_001164229	18181	Mm.259258	NM_010938	ENSMUSG00000058440	Nrf1	C87038|D6Ertd415e	nuclear respiratory factor 1	protein-coding
chr6-197	chr6	136548248	136548556	+	12.7	0.841	intron (NM_019426, intron 1 of 14)	CT-rich|Low_complexity|Low_complexity	29551	NM_019426	54343	Mm.173271	NM_019426	ENSMUSG00000030213	Atf7ip	2610204M12Rik|AM|Mcaf1	activating transcription factor 7 interacting protein	protein-coding
chr6-201	chr6	33401163	33401471	+	12.4	0.809	intron (NM_009148, intron 7 of 17)	Lx8b|LINE|L1	152167	NM_009148	20336	Mm.265512	NM_009148	ENSMUSG00000029763	Exoc4	C78892|Sec8|Sec8l1	exocyst complex component 4	protein-coding
chr6-202	chr6	134752330	134752638	+	11.7	0.879	intron (NM_130447, intron 3 of 6)	L1MA9|LINE|L1	40144	NM_130447	70686	Mm.491182	NM_130447	ENSMUSG00000030203	Dusp16	3830417M17Rik|AW558566|D6Ertd213e|MKP-7|MKP7|Mkpm	dual specificity phosphatase 16	protein-coding
chr6-218	chr6	113306399	113306707	+	11	0.663	promoter-TSS (NM_030178)	promoter-TSS (NM_001282127)	-644	NM_030178	78783	Mm.356059	NM_030178	ENSMUSG00000001632	Brpf1	4833438B11Rik|4930540D11Rik|Brpf2	bromodomain and PHD finger containing, 1	protein-coding
chr6-219	chr6	120470767	120471075	+	11.2	0.853	intron (NM_008359, intron 1 of 12)	intron (NM_008359, intron 1 of 12)	7724	NM_008359	16172	Mm.4481	NM_008359	ENSMUSG00000002897	Il17ra	AW538159|Cdw217|Il17r|VDw217	interleukin 17 receptor A	protein-coding
chr6-223	chr6	87306938	87307246	+	11	0.857	intron (NM_054041, intron 3 of 17)	intron (NM_054041, intron 3 of 17)	28683	NM_054041	69538	Mm.232525	NM_054041	ENSMUSG00000033420	Antxr1	2310008J16Rik|2810405N18Rik|Antrx1|Tem8	anthrax toxin receptor 1	protein-coding
chr6-229	chr6	129284449	129284757	+	11.9	0.765	Intergenic	Intergenic	-9234	NM_001033122	12515	Mm.74745	NM_001033122	ENSMUSG00000030156	Cd69	5830438K24Rik|AI452015|AIM|VEA	CD69 antigen	protein-coding
chr6-232	chr6	147099382	147099690	+	11.3	0.784	intron (NM_001081237, intron 1 of 2)	intron (NM_001081237, intron 1 of 2)	8461	NM_001081237	232539	Mm.491206	NM_001081237	ENSMUSG00000040102	Klhl42	A330079N23Rik|AI450355|C230080I20Rik|Ctb9|Klhdc5|mKIAA1340	kelch-like 42	protein-coding
chr6-238	chr6	99322551	99322859	+	12.6	0.85	intron (NM_053202, intron 1 of 18)	intron (NM_001347345, intron 2 of 19)	-56190	NM_001197321	108655	Mm.234965	NM_053202	ENSMUSG00000030067	Foxp1	3110052D19Rik|4932443N09Rik|AI461938|AW494214	forkhead box P1	protein-coding
chr6-246	chr6	106750420	106750728	+	11.3	0.85	Intergenic	Intergenic	-1537	NM_008370	16192	Mm.3448	NM_008370	ENSMUSG00000005364	Il5ra	CD125|CDw125|Il5r	interleukin 5 receptor, alpha	protein-coding
chr6-250	chr6	87552351	87552659	+	10.2	0.699	Intergenic	Intergenic	-19270	NM_001037727	232201	Mm.119564	NM_175476	ENSMUSG00000030047	Arhgap25	A130039I20Rik	Rho GTPase activating protein 25	protein-coding
chr6-252	chr6	48087002	48087310	+	10	0.877	promoter-TSS (NM_001163475)	promoter-TSS (NM_001163475)	-563	NM_001163475	69228	Mm.207555	NM_001163475	ENSMUSG00000057691	Zfp746	2810407L07Rik|AI317225|Znf746	zinc finger protein 746	protein-coding
chr6-255	chr6	113668653	113668961	+	10.9	0.808	intron (NM_172161, intron 3 of 12)	intron (NM_172161, intron 3 of 12)	-28692	NM_001033463	381801	Mm.333322	NM_001033463	ENSMUSG00000056952	Tatdn2	AI646012|mKIAA0218	TatD DNase domain containing 2	protein-coding
chr6-26	chr6	15841583	15841891	+	45.7	0.926	Intergenic	Intergenic	121076	NM_175088	16543	Mm.1314	NM_175088	ENSMUSG00000041390	Mdfic	Kdt1|Mdfid	MyoD family inhibitor domain containing	protein-coding
chr6-274	chr6	136497822	136498130	+	9.06	0.821	Intergenic	Intergenic	-20875	NM_019426	54343	Mm.173271	NM_019426	ENSMUSG00000030213	Atf7ip	2610204M12Rik|AM|Mcaf1	activating transcription factor 7 interacting protein	protein-coding
chr6-287	chr6	113681462	113681770	+	11	0.68	intron (NM_172161, intron 9 of 12)	intron (NM_001113553, intron 8 of 11)	-15883	NM_001033463	381801	Mm.333322	NM_001033463	ENSMUSG00000056952	Tatdn2	AI646012|mKIAA0218	TatD DNase domain containing 2	protein-coding
chr6-292	chr6	98846285	98846593	+	8.92	0.871	Intergenic	Intergenic	181859	NM_001197322	108655	Mm.234965	NM_053202	ENSMUSG00000030067	Foxp1	3110052D19Rik|4932443N09Rik|AI461938|AW494214	forkhead box P1	protein-coding
chr6-3	chr6	146675116	146675424	+	124.1	0.98	Intergenic	Intergenic	18052	NR_046277	74925	Mm.386304	NR_046277	ENSMUSG00000085238	4930479D17Rik	-	RIKEN cDNA 4930479D17 gene	ncRNA
chr6-304	chr6	120363942	120364250	+	8.92	0.653	promoter-TSS (NM_145997)	promoter-TSS (NM_145997)	-3	NM_145997	214899	Mm.404761	NM_145997	ENSMUSG00000030180	Kdm5a	AA409370|C76986|Jarid1a|RBP2|Rbbp2	lysine (K)-specific demethylase 5A	protein-coding
chr6-307	chr6	99205255	99205563	+	10	0.814	intron (NM_001197321, intron 2 of 17)	intron (NM_001347345, intron 4 of 19)	61106	NM_001197321	108655	Mm.234965	NM_053202	ENSMUSG00000030067	Foxp1	3110052D19Rik|4932443N09Rik|AI461938|AW494214	forkhead box P1	protein-coding
chr6-31	chr6	99053141	99053449	+	42.1	0.91	intron (NM_001197321, intron 4 of 17)	intron (NM_001347345, intron 6 of 19)	-24997	NM_001197322	108655	Mm.234965	NM_053202	ENSMUSG00000030067	Foxp1	3110052D19Rik|4932443N09Rik|AI461938|AW494214	forkhead box P1	protein-coding
chr6-319	chr6	120466623	120466931	+	8.79	0.785	intron (NM_008359, intron 1 of 12)	intron (NM_008359, intron 1 of 12)	3580	NM_008359	16172	Mm.4481	NM_008359	ENSMUSG00000002897	Il17ra	AW538159|Cdw217|Il17r|VDw217	interleukin 17 receptor A	protein-coding
chr6-325	chr6	108536983	108537291	+	8.23	0.769	intron (NM_010585, intron 60 of 61)	intron (NM_010585, intron 60 of 61)	86030	NR_040757	75394	Mm.395061	NR_040757	ENSMUSG00000087341	0610040F04Rik	-	RIKEN cDNA 0610040F04 gene	ncRNA
chr6-327	chr6	3399370	3399678	+	8.23	0.816	promoter-TSS (NM_010156)	promoter-TSS (NM_010156)	47	NM_010156	209086	Mm.196013	NM_010156	ENSMUSG00000047735	Samd9l	AA175286|ESTM25|mKIAA2005	sterile alpha motif domain containing 9-like	protein-coding
chr6-35	chr6	11925722	11926030	+	36.4	0.943	promoter-TSS (NM_029404)	promoter-TSS (NM_001168382)	-5	NM_029404	75725	Mm.212411	NM_029404	ENSMUSG00000029629	Phf14	1110001C23Rik|4932409F11Rik|5730446A07Rik|AA623952|AV297001|mKIAA0783	PHD finger protein 14	protein-coding
chr6-351	chr6	113663299	113663607	+	7.81	0.739	intron (NM_001113553, intron 2 of 11)	intron (NM_001113553, intron 2 of 11)	24986	NM_001113553	108960	Mm.152142	NM_172161	ENSMUSG00000060477	Irak2	6330415L08Rik|AI649099|IRAK-2	interleukin-1 receptor-associated kinase 2	protein-coding
chr6-353	chr6	108562989	108563297	+	8.23	0.849	Intergenic	Intergenic	60024	NR_040757	75394	Mm.395061	NR_040757	ENSMUSG00000087341	0610040F04Rik	-	RIKEN cDNA 0610040F04 gene	ncRNA
chr6-36	chr6	39259224	39259532	+	33.7	0.854	Intergenic	Intergenic	-52605	NM_001033430	338523	Mm.293175	NM_001033430	ENSMUSG00000042599	Kdm7a	A630082K20Rik|BB041802|ENSMUSG00000073143|Jhdm1d|mKIAA1718	lysine (K)-specific demethylase 7A	protein-coding
chr6-369	chr6	118179417	118179725	+	7.67	0.75	intron (NM_009050, intron 4 of 19)	intron (NM_001080780, intron 4 of 18)	18173	NM_001080780	19713	Mm.57199	NM_009050	ENSMUSG00000030110	Ret	PTC|RET51|RET9|c-Ret	ret proto-oncogene	protein-coding
chr6-39	chr6	106729715	106730023	+	31.2	0.933	intron (NM_008370, intron 10 of 12)	intron (NM_008370, intron 10 of 12)	19168	NM_008370	16192	Mm.3448	NM_008370	ENSMUSG00000005364	Il5ra	CD125|CDw125|Il5r	interleukin 5 receptor, alpha	protein-coding
chr6-40	chr6	3345959	3346267	+	35.3	0.935	Intergenic	Intergenic	53458	NM_010156	209086	Mm.196013	NM_010156	ENSMUSG00000047735	Samd9l	AA175286|ESTM25|mKIAA2005	sterile alpha motif domain containing 9-like	protein-coding
chr6-419	chr6	13603117	13603425	+	7.11	0.831	exon (NM_028990, exon 2 of 5)	exon (NM_028990, exon 2 of 5)	4792	NM_028990	101118	Mm.254845	NM_028990	ENSMUSG00000029569	Tmem168	5730526F17Rik|8430437G11Rik|AI462344|AI504145	transmembrane protein 168	protein-coding
chr6-42	chr6	48745966	48746274	+	32.5	0.897	promoter-TSS (NM_175035)	promoter-TSS (NM_175035)	-77	NM_175035	317757	Mm.455917	NM_175035	ENSMUSG00000043505	Gimap5	D630024P16|E230026N22Rik	GTPase, IMAP family member 5	protein-coding
chr6-431	chr6	129275293	129275601	+	7.25	0.624	promoter-TSS (NM_001033122)	promoter-TSS (NM_001033122)	-78	NM_001033122	12515	Mm.74745	NM_001033122	ENSMUSG00000030156	Cd69	5830438K24Rik|AI452015|AIM|VEA	CD69 antigen	protein-coding
chr6-44	chr6	13609393	13609701	+	29.6	0.934	Intergenic	Intergenic	-1484	NM_028990	101118	Mm.254845	NM_028990	ENSMUSG00000029569	Tmem168	5730526F17Rik|8430437G11Rik|AI462344|AI504145	transmembrane protein 168	protein-coding
chr6-459	chr6	33248926	33249234	+	7.53	0.762	promoter-TSS (NM_009148)	promoter-TSS (NM_009148)	-70	NM_009148	20336	Mm.265512	NM_009148	ENSMUSG00000029763	Exoc4	C78892|Sec8|Sec8l1	exocyst complex component 4	protein-coding
chr6-496	chr6	39230739	39231047	+	5.58	0.778	Intergenic	L1MEc|LINE|L1	-24120	NM_001033430	338523	Mm.293175	NM_001033430	ENSMUSG00000042599	Kdm7a	A630082K20Rik|BB041802|ENSMUSG00000073143|Jhdm1d|mKIAA1718	lysine (K)-specific demethylase 7A	protein-coding
chr6-5	chr6	120567541	120567849	+	96.9	0.974	intron (NR_045733, intron 2 of 3)	intron (NR_045733, intron 2 of 3)	12899	NR_045733	73505	Mm.416867	NR_045733		1700072O05Rik	-	RIKEN cDNA 1700072O05 gene	ncRNA
chr6-505	chr6	94961843	94962151	+	6.28	0.8	Intergenic	Intergenic	18163	NR_040761	78773	Mm.67065	NR_040761	ENSMUSG00000108187	4930511E03Rik	-	RIKEN cDNA 4930511E03 gene	ncRNA
chr6-530	chr6	146514473	146514781	+	6.97	0.781	Intergenic	Intergenic	-12404	NM_019923	16439	Mm.7800	NM_010586	ENSMUSG00000030287	Itpr2	AI649341|InsP3R-2|InsP3R-5|Ip3r2|Itpr5|insP3R2	inositol 1,4,5-triphosphate receptor 2	protein-coding
chr6-58	chr6	136484032	136484340	+	26.1	0.901	Intergenic	Intergenic	-34665	NM_019426	54343	Mm.173271	NM_019426	ENSMUSG00000030213	Atf7ip	2610204M12Rik|AM|Mcaf1	activating transcription factor 7 interacting protein	protein-coding
chr6-64	chr6	122872848	122873156	+	28.4	0.929	Intergenic	Intergenic	-1555	NM_026267	67602	Mm.288114	NM_026267	ENSMUSG00000030327	Necap1	1200016B17Rik|AI747569|mFLJ00061	NECAP endocytosis associated 1	protein-coding
chr6-674	chr6	52713546	52713854	+	6.69	0.738	promoter-TSS (NM_025816)	promoter-TSS (NM_025816)	-29	NM_025816	52440	Mm.389757	NM_025816	ENSMUSG00000004535	Tax1bp1	1200003J11Rik|1700069J21Rik|AA930106|D6Ertd404e|D6Ertd772e|T6bp|TXBP151	Tax1 (human T cell leukemia virus type I) binding protein 1	protein-coding
chr6-69	chr6	108548451	108548759	+	25.9	0.944	intron (NM_010585, intron 61 of 61)	MIR|SINE|MIR	74562	NR_040757	75394	Mm.395061	NR_040757	ENSMUSG00000087341	0610040F04Rik	-	RIKEN cDNA 0610040F04 gene	ncRNA
chr6-70	chr6	54736197	54736505	+	25.2	0.874	Intergenic	Zaphod|DNA|hAT-Tip100	54579	NM_026629	68235	Mm.233860	NM_026629	ENSMUSG00000038065	Mturn	2410066E13Rik|AI448550|B230212L03Rik	maturin, neural progenitor differentiation regulator homolog (Xenopus)	protein-coding
chr6-72	chr6	39241630	39241938	+	24.5	0.859	Intergenic	Intergenic	-35011	NM_001033430	338523	Mm.293175	NM_001033430	ENSMUSG00000042599	Kdm7a	A630082K20Rik|BB041802|ENSMUSG00000073143|Jhdm1d|mKIAA1718	lysine (K)-specific demethylase 7A	protein-coding
chr6-73	chr6	114886120	114886428	+	29	0.91	intron (NM_177683, intron 2 of 4)	intron (NM_177683, intron 2 of 4)	35478	NM_177683	232334	Mm.268357	NM_177683	ENSMUSG00000030315	Vgll4	BC048841|VGL-4	vestigial like family member 4	protein-coding
chr6-77	chr6	90756644	90756952	+	25.8	0.934	intron (NM_001134384, intron 1 of 13)	intron (NM_001134384, intron 1 of 13)	-40269	NM_001134383	232227	Mm.196943	NM_182784	ENSMUSG00000034312	Iqsec1	AW561907|BC026481|BRAG2|D6Ertd349e|cI-43	IQ motif and Sec7 domain 1	protein-coding
chr6-79	chr6	108222928	108223236	+	24.5	0.815	intron (NM_010585, intron 2 of 61)	intron (NM_010585, intron 2 of 61)	9986	NM_010585	16438	Mm.227912	NM_010585	ENSMUSG00000030102	Itpr1	D6Pas2|ENSMUSG00000072853|Gm10429|IP3R 1|IP3R1|InsP3R|Ip3r|Itpr-1|P400|Pcp-1|Pcp1|insP3R1|opt|wblo	inositol 1,4,5-trisphosphate receptor 1	protein-coding
chr6-99	chr6	100356974	100357282	+	21.2	0.939	Intergenic	MTD|LTR|ERVL-MaLR	-69770	NM_019743	56353	Mm.321633	NM_019743	ENSMUSG00000072872	Rybp	2410018J24Rik|DEDAF|YEAF1	RING1 and YY1 binding protein	protein-coding
chr7-10	chr7	87825030	87825338	+	89	0.982	intron (NM_001143834, intron 4 of 10)	Lx3A|LINE|L1	241016	NM_001081414	108071	Mm.235018	NM_001033224	ENSMUSG00000049583	Grm5	6430542K11Rik|AI850523|Glu5R|Gprc1e|mGluR5|mGluR5b	glutamate receptor, metabotropic 5	protein-coding
chr7-103	chr7	46993169	46993477	+	22.7	0.894	exon (NM_175318, exon 6 of 6)	exon (NM_175318, exon 6 of 6)	15091	NM_175318	101685	Mm.155687	NM_175318	ENSMUSG00000049516	Spty2d1	5830435K17Rik|AI852426|P16H6	SPT2, Suppressor of Ty, domain containing 1 (S. cerevisiae)	protein-coding
chr7-108	chr7	132365814	132366122	+	19.8	0.892	Intergenic	Intergenic	-48813	NM_029935	77590	Mm.213582	NM_029935	ENSMUSG00000030930	Chst15	4631426J05Rik|BRAG|GalNAcS-6ST|MAd5|mKIAA0598	carbohydrate (N-acetylgalactosamine 4-sulfate 6-O) sulfotransferase 15	protein-coding
chr7-109	chr7	19871300	19871608	+	20.5	0.745	Intergenic	Intergenic	-10155	NM_001033419	330483	Mm.260192	NM_001033419	ENSMUSG00000014686	Ceacam16	Gm769	carcinoembryonic antigen-related cell adhesion molecule 16	protein-coding
chr7-11	chr7	24442352	24442660	+	78	0.867	intron (NM_199013, intron 1 of 2)	intron (NM_199013, intron 1 of 2)	3176	NM_199013	210145	Mm.33811	NM_199013	ENSMUSG00000062028	Irgc1	F630044M05Rik|Gm1102|Gm474|Ifgge|Iigp5|Irgc	immunity-related GTPase family, cinema 1	protein-coding
chr7-110	chr7	126282402	126282710	+	18.8	0.757	intron (NM_145587, intron 1 of 3)	intron (NM_145587, intron 1 of 3)	9937	NM_145587	104175	Mm.29660	NM_145587	ENSMUSG00000042978	Sbk1	Sbk	SH3-binding kinase 1	protein-coding
chr7-112	chr7	101094833	101095141	+	19.9	0.854	Intergenic	Intergenic	-13788	NM_199012	207278	Mm.263041	NM_199012	ENSMUSG00000030691	Fchsd2	BC034086|R74866|Sh3md3|mKIAA0769	FCH and double SH3 domains 2	protein-coding
chr7-113	chr7	24451789	24452097	+	19.5	0.854	Intergenic	Intergenic	-6261	NM_199013	210145	Mm.33811	NM_199013	ENSMUSG00000062028	Irgc1	F630044M05Rik|Gm1102|Gm474|Ifgge|Iigp5|Irgc	immunity-related GTPase family, cinema 1	protein-coding
chr7-117	chr7	35742333	35742641	+	18	0.915	intron (NM_178704, intron 3 of 18)	intron (NM_178704, intron 3 of 18)	11967	NM_178704	233115	Mm.257808	NM_178704	ENSMUSG00000043671	Dpy19l3	6030410G08|9330164H19Rik	dpy-19-like 3 (C. elegans)	protein-coding
chr7-118	chr7	99133915	99134223	+	20.5	0.95	intron (NM_178635, intron 1 of 14)	intron (NM_178635, intron 1 of 14)	7075	NM_178635	78610	Mm.323072	NM_178635	ENSMUSG00000035354	Uvrag	9530039D02Rik|AI648770|BB124205|Uvrag1|Uvragl	UV radiation resistance associated gene	protein-coding
chr7-119	chr7	72280771	72281079	+	18.5	0.882	intron (NM_001024703, intron 1 of 22)	intron (NM_001024703, intron 1 of 22)	25670	NM_001024703	244049	Mm.217412	NM_001024703	ENSMUSG00000032776	Mctp2	Gm489	multiple C2 domains, transmembrane 2	protein-coding
chr7-122	chr7	122395552	122395860	+	19.2	0.827	intron (NM_008855, intron 2 of 16)	intron (NM_001316672, intron 2 of 16)	106581	NM_008855	18751	Mm.207496	NM_008855	ENSMUSG00000052889	Prkcb	PKC-B|PKC-Beta|Pkcb|Prkcb1|Prkcb2	protein kinase C, beta	protein-coding
chr7-126	chr7	132381000	132381308	+	17.7	0.924	Intergenic	Intergenic	-63999	NM_029935	77590	Mm.213582	NM_029935	ENSMUSG00000030930	Chst15	4631426J05Rik|BRAG|GalNAcS-6ST|MAd5|mKIAA0598	carbohydrate (N-acetylgalactosamine 4-sulfate 6-O) sulfotransferase 15	protein-coding
chr7-13	chr7	64141418	64141726	+	68.7	0.895	Intergenic	URR1A|DNA|hAT-Charlie	-12263	NM_001039104	17364	Mm.38875	NM_018752	ENSMUSG00000030523	Trpm1	4732499L03Rik|AI606771|Ltrpc1|Mlsn1	transient receptor potential cation channel, subfamily M, member 1	protein-coding
chr7-130	chr7	99146906	99147214	+	17.7	0.92	Intergenic	ORR1F|LTR|ERVL-MaLR	-5916	NM_178635	78610	Mm.323072	NM_178635	ENSMUSG00000035354	Uvrag	9530039D02Rik|AI648770|BB124205|Uvrag1|Uvragl	UV radiation resistance associated gene	protein-coding
chr7-133	chr7	44344726	44345034	+	18.4	0.91	intron (NM_001034115, intron 21 of 24)	intron (NM_001034115, intron 21 of 24)	30150	NM_027049	69349	Mm.358922	NM_027049	ENSMUSG00000008028	1700008O03Rik	-	RIKEN cDNA 1700008O03 gene	protein-coding
chr7-149	chr7	98997898	98998206	+	18	0.879	intron (NM_178635, intron 8 of 14)	intron (NM_178635, intron 8 of 14)	143092	NM_178635	78610	Mm.323072	NM_178635	ENSMUSG00000035354	Uvrag	9530039D02Rik|AI648770|BB124205|Uvrag1|Uvragl	UV radiation resistance associated gene	protein-coding
chr7-15	chr7	47022477	47022785	+	63.5	0.899	Intergenic	URR1B|DNA|hAT-Charlie	-14217	NM_175318	101685	Mm.155687	NM_175318	ENSMUSG00000049516	Spty2d1	5830435K17Rik|AI852426|P16H6	SPT2, Suppressor of Ty, domain containing 1 (S. cerevisiae)	protein-coding
chr7-155	chr7	30887626	30887934	+	18.4	0.74	Intergenic	L1MB8|LINE|L1	-7438	NM_001043317	12483	Mm.260994	NM_009845	ENSMUSG00000030577	Cd22	A530093D23|Lyb-8|Lyb8	CD22 antigen	protein-coding
chr7-158	chr7	107683654	107683962	+	16.3	0.908	intron (NM_008905, intron 4 of 24)	intron (NM_001163557, intron 4 of 25)	74224	NM_177216	320635	Mm.132828	NM_177216	ENSMUSG00000048065	Cyb5r2	D630003K02Rik|b5R.2	cytochrome b5 reductase 2	protein-coding
chr7-164	chr7	125555557	125555865	+	14.9	0.808	intron (NM_001008700, intron 1 of 10)	intron (NM_001008700, intron 1 of 10)	3429	NM_001008700	16190	Mm.233802	NM_010557	ENSMUSG00000030748	Il4ra	CD124|Il4r	interleukin 4 receptor, alpha	protein-coding
chr7-174	chr7	27167070	27167378	+	14.4	0.754	promoter-TSS (NM_053208)	promoter-TSS (NM_053208)	-422	NM_053208	112406	Mm.29978	NM_053208	ENSMUSG00000058709	Egln2	0610011A13Rik|C85656|Hif-p4h-1|Ier4|Phd1|SM-20	egl-9 family hypoxia-inducible factor 2	protein-coding
chr7-180	chr7	44553901	44554209	+	13.1	0.788	promoter-TSS (NM_009473)	promoter-TSS (NM_009473)	-132	NM_009473	22260	Mm.968	NM_009473	ENSMUSG00000060601	Nr1h2	AI194859|LXR|LXRB|LXRBSV|LXRbeta|NER1|OR-1|RIP15|UR|Unr|Unr2	nuclear receptor subfamily 1, group H, member 2	protein-coding
chr7-19	chr7	29007272	29007580	+	58	0.869	intron (NM_009109, intron 101 of 105)	intron (NM_009109, intron 101 of 105)	24572	NM_008279	26411	Mm.148278	NM_008279	ENSMUSG00000037337	Map4k1	Hpk1|mHPK1	mitogen-activated protein kinase kinase kinase kinase 1	protein-coding
chr7-200	chr7	19325851	19326159	+	12.7	0.829	Intergenic	Intergenic	-15960	NM_008036	14282	Mm.248335	NM_008036	ENSMUSG00000003545	Fosb	-	FBJ osteosarcoma oncogene B	protein-coding
chr7-201	chr7	25706803	25707111	+	12.4	0.836	Intergenic	Intergenic	12096	NM_028771	52132	Mm.278798	NM_028771	ENSMUSG00000002608	Ccdc97	1200014H14Rik|2810446P04Rik|AA545218|D7Ertd462e	coiled-coil domain containing 97	protein-coding
chr7-204	chr7	125597162	125597470	+	13.8	0.872	Intergenic	Intergenic	-6113	NM_021887	60504	Mm.155643	NM_021887	ENSMUSG00000030745	Il21r	NILR	interleukin 21 receptor	protein-coding
chr7-205	chr7	125588778	125589086	+	12.8	0.876	Intergenic	Intergenic	-14497	NM_021887	60504	Mm.155643	NM_021887	ENSMUSG00000030745	Il21r	NILR	interleukin 21 receptor	protein-coding
chr7-206	chr7	82017466	82017774	+	13.1	0.74	Intergenic	Intergenic	-25321	NM_007562	12173	Mm.243802	NM_007562	ENSMUSG00000025105	Bnc1	AI047752|AW546376|Bnc	basonuclin 1	protein-coding
chr7-210	chr7	97429599	97429907	+	12.4	0.849	Intergenic	Intergenic	-12243	NM_009381	21835	Mm.28585	NM_009381	ENSMUSG00000035686	Thrsp	S14|SPOT14	thyroid hormone responsive	protein-coding
chr7-215	chr7	132402796	132403104	+	10.5	0.728	Intergenic	MLT1J|LTR|ERVL-MaLR	-85795	NM_029935	77590	Mm.213582	NM_029935	ENSMUSG00000030930	Chst15	4631426J05Rik|BRAG|GalNAcS-6ST|MAd5|mKIAA0598	carbohydrate (N-acetylgalactosamine 4-sulfate 6-O) sulfotransferase 15	protein-coding
chr7-230	chr7	25689139	25689447	+	10.9	0.825	intron (NM_011577, intron 1 of 6)	CpG	2291	NM_011577	21803	Mm.248380	NM_011577	ENSMUSG00000002603	Tgfb1	TGF-beta1|TGFbeta1|Tgfb|Tgfb-1	transforming growth factor, beta 1	protein-coding
chr7-233	chr7	132289402	132289710	+	10.6	0.714	intron (NM_029935, intron 1 of 7)	B4A|SINE|B4	-26108	NR_028578	100043682	Mm.482794	NR_028578	ENSMUSG00000109270	Gm10584	ENSMUSG00000073814	predicted gene 10584	ncRNA
chr7-234	chr7	25279263	25279571	+	10.3	0.724	Intergenic	intron (NM_001302811, intron 2 of 20)	-2762	NM_001110131	71722	Mm.28833	NM_027882	ENSMUSG00000005442	Cic	1200010B10Rik|mKIAA0306	capicua transcriptional repressor	protein-coding
chr7-239	chr7	132323464	132323772	+	10.5	0.882	Intergenic	Intergenic	-6463	NM_029935	77590	Mm.213582	NM_029935	ENSMUSG00000030930	Chst15	4631426J05Rik|BRAG|GalNAcS-6ST|MAd5|mKIAA0598	carbohydrate (N-acetylgalactosamine 4-sulfate 6-O) sulfotransferase 15	protein-coding
chr7-247	chr7	117470465	117470773	+	11.4	0.79	intron (NM_175645, intron 1 of 11)	intron (NM_175645, intron 1 of 11)	89640	NM_175645	233781	Mm.461427	NM_175645	ENSMUSG00000030657	Xylt1	8030490L12	xylosyltransferase 1	protein-coding
chr7-25	chr7	117376100	117376408	+	57.3	0.942	Intergenic	Intergenic	-4725	NM_175645	233781	Mm.461427	NM_175645	ENSMUSG00000030657	Xylt1	8030490L12	xylosyltransferase 1	protein-coding
chr7-252	chr7	75596142	75596450	+	9.9	0.802	intron (NM_029332, intron 5 of 36)	intron (NM_029332, intron 5 of 36)	140762	NM_029332	75547	Mm.216107	NM_029332	ENSMUSG00000066406	Akap13	1700026G02Rik|5730522G15Rik|5830460E08Rik|AKAP-13|AKAP-Lbc|BRX|Ht31|LBC|PROTO-LB|PROTO-LBC	A kinase (PRKA) anchor protein 13	protein-coding
chr7-254	chr7	46589205	46589513	+	11.7	0.776	intron (NM_013789, intron 9 of 10)	intron (NM_013789, intron 9 of 10)	50448	NM_013789	27414	Mm.76659	NM_013789	ENSMUSG00000030839	Sergef	DelGEF|Gef|Gnef|Gnefr	secretion regulating guanine nucleotide exchange factor	protein-coding
chr7-256	chr7	19461560	19461868	+	13	0.868	Intergenic	Intergenic	-3220	NM_172279	232944	Mm.260504	NM_172279	ENSMUSG00000030397	Mark4	2410090P21Rik|C79806|Markl1	MAP/microtubule affinity regulating kinase 4	protein-coding
chr7-259	chr7	101123989	101124297	+	10.7	0.777	intron (NM_001146010, intron 2 of 19)	intron (NM_199012, intron 2 of 20)	15368	NM_001146010	207278	Mm.263041	NM_199012	ENSMUSG00000030691	Fchsd2	BC034086|R74866|Sh3md3|mKIAA0769	FCH and double SH3 domains 2	protein-coding
chr7-264	chr7	63893197	63893505	+	11.4	0.753	intron (NM_021366, intron 1 of 1)	intron (NM_021366, intron 1 of 1)	-23506	NM_001256311	381994	Mm.425466	NM_001256311	ENSMUSG00000095061	E030018B13Rik	Gm1697	RIKEN cDNA E030018B13 gene	protein-coding
chr7-284	chr7	80995791	80996099	+	9.06	0.775	intron (NM_178707, intron 1 of 9)	intron (NM_178707, intron 1 of 9)	2261	NM_178707	233410	Mm.29525	NM_178707	ENSMUSG00000005621	Zfp592	8430405N24|A730014M16Rik|Znf592|mKIAA0211	zinc finger protein 592	protein-coding
chr7-3	chr7	128622449	128622757	+	127.7	0.907	intron (NM_178641, intron 1 of 19)	intron (NM_178641, intron 1 of 19)	11238	NM_178641	101490	Mm.490344	NM_178641	ENSMUSG00000042105	Inpp5f	5830435P03Rik|AI115354|AW561896|SAC2|cI-27|hSAC2|mKIAA0966	inositol polyphosphate-5-phosphatase F	protein-coding
chr7-30	chr7	118279571	118279879	+	50.8	0.946	Intergenic	Intergenic	35818	NR_027879	67745	Mm.483404	NM_183267	ENSMUSG00000055159	4930583K01Rik	-	RIKEN cDNA 4930583K01 gene	ncRNA
chr7-300	chr7	75530095	75530403	+	9.62	0.736	intron (NM_029332, intron 1 of 36)	MTEa|LTR|ERVL-MaLR	74715	NM_029332	75547	Mm.216107	NM_029332	ENSMUSG00000066406	Akap13	1700026G02Rik|5730522G15Rik|5830460E08Rik|AKAP-13|AKAP-Lbc|BRX|Ht31|LBC|PROTO-LB|PROTO-LBC	A kinase (PRKA) anchor protein 13	protein-coding
chr7-305	chr7	83884218	83884526	+	8.09	0.753	promoter-TSS (NM_030705)	promoter-TSS (NM_030705)	-31	NM_030705	80889	Mm.272998	NM_030705	ENSMUSG00000070462	Mesdc1	AW061151	mesoderm development candidate 1	protein-coding
chr7-31	chr7	126288758	126289066	+	48	0.951	intron (NM_145587, intron 1 of 3)	intron (NM_145587, intron 1 of 3)	16293	NM_145587	104175	Mm.29660	NM_145587	ENSMUSG00000042978	Sbk1	Sbk	SH3-binding kinase 1	protein-coding
chr7-330	chr7	19615165	19615473	+	8.51	0.75	intron (NM_009046, intron 6 of 10)	intron (NM_001290457, intron 6 of 10)	-10851	NM_016680	53609	Mm.20913	NM_016680	ENSMUSG00000061028	Clasrp	Clasp|Sfrs16|Srsf16|Swap2	CLK4-associating serine/arginine rich protein	protein-coding
chr7-342	chr7	107707679	107707987	+	8.92	0.713	intron (NM_008905, intron 6 of 24)	intron (NM_001163557, intron 6 of 25)	50199	NM_177216	320635	Mm.132828	NM_177216	ENSMUSG00000048065	Cyb5r2	D630003K02Rik|b5R.2	cytochrome b5 reductase 2	protein-coding
chr7-343	chr7	44311920	44312228	+	8.09	0.66	intron (NM_001034115, intron 1 of 24)	intron (NM_001034115, intron 1 of 24)	1810	NM_001034115	243961	Mm.360368	NM_001034115	ENSMUSG00000038738	Shank1	-	SH3/ankyrin domain gene 1	protein-coding
chr7-35	chr7	128610883	128611191	+	44.2	0.919	promoter-TSS (NM_178641)	promoter-TSS (NM_178641)	-328	NM_178641	101490	Mm.490344	NM_178641	ENSMUSG00000042105	Inpp5f	5830435P03Rik|AI115354|AW561896|SAC2|cI-27|hSAC2|mKIAA0966	inositol polyphosphate-5-phosphatase F	protein-coding
chr7-355	chr7	46393771	46394079	+	8.09	0.747	Intergenic	Intergenic	-2543	NM_008421	16502	Mm.249386	NM_008421	ENSMUSG00000058975	Kcnc1	C230009H10Rik|KShIIIB|KV4|Kcr2-1|Kv3.1|NGK2|Shaw	potassium voltage gated channel, Shaw-related subfamily, member 1	protein-coding
chr7-361	chr7	19227991	19228299	+	9.2	0.826	promoter-TSS (NM_207525)	promoter-TSS (NM_207525)	-244	NM_207525	403187	Mm.239583	NM_207525	ENSMUSG00000052214	Opa3	D630048P19Rik|Gm1425|Gm472	optic atrophy 3	protein-coding
chr7-368	chr7	75572476	75572784	+	8.51	0.723	intron (NM_029332, intron 3 of 36)	intron (NM_029332, intron 3 of 36)	117096	NM_029332	75547	Mm.216107	NM_029332	ENSMUSG00000066406	Akap13	1700026G02Rik|5730522G15Rik|5830460E08Rik|AKAP-13|AKAP-Lbc|BRX|Ht31|LBC|PROTO-LB|PROTO-LBC	A kinase (PRKA) anchor protein 13	protein-coding
chr7-37	chr7	123330578	123330886	+	39.3	0.892	intron (NM_144529, intron 2 of 19)	intron (NM_001122641, intron 2 of 18)	39183	NM_001122640	70497	Mm.403318	NM_144529	ENSMUSG00000030766	Arhgap17	5730403H17Rik|Nadrin|Nadrin2|Rich1|Wbp15	Rho GTPase activating protein 17	protein-coding
chr7-38	chr7	63912023	63912331	+	40.2	0.912	intron (NM_021366, intron 1 of 1)	intron (NM_021366, intron 1 of 1)	-4680	NM_001256311	381994	Mm.425466	NM_001256311	ENSMUSG00000095061	E030018B13Rik	Gm1697	RIKEN cDNA E030018B13 gene	protein-coding
chr7-381	chr7	45229910	45230218	+	7.95	0.769	intron (NM_011565, intron 9 of 11)	intron (NM_011565, intron 9 of 11)	8775	NM_007645	12493	Mm.3689	NM_007645	ENSMUSG00000030798	Cd37	Tspan26	CD37 antigen	protein-coding
chr7-384	chr7	72270034	72270342	+	7.11	0.771	intron (NM_001024703, intron 1 of 22)	intron (NM_001024703, intron 1 of 22)	36407	NM_001024703	244049	Mm.217412	NM_001024703	ENSMUSG00000032776	Mctp2	Gm489	multiple C2 domains, transmembrane 2	protein-coding
chr7-417	chr7	114356467	114356775	+	8.23	0.675	intron (NR_029438, intron 3 of 4)	intron (NR_029438, intron 3 of 4)	58540	NR_029438	71045	Mm.235682	NR_029437	ENSMUSG00000087475	4933406I18Rik	4933403D24Rik	RIKEN cDNA 4933406I18 gene	ncRNA
chr7-426	chr7	117383194	117383502	+	7.39	0.688	intron (NM_175645, intron 1 of 11)	intron (NM_175645, intron 1 of 11)	2369	NM_175645	233781	Mm.461427	NM_175645	ENSMUSG00000030657	Xylt1	8030490L12	xylosyltransferase 1	protein-coding
chr7-435	chr7	30820268	30820576	+	6.97	0.852	intron (NM_146187, intron 2 of 2)	intron (NM_146187, intron 2 of 2)	555	NM_001168512	233079	Mm.97338	NM_146187	ENSMUSG00000051314	Ffar2	GPCR43|Gpr43	free fatty acid receptor 2	protein-coding
chr7-451	chr7	25239219	25239527	+	7.25	0.743	Intergenic	Intergenic	-1522	NM_001031667	606496	Mm.491101	NM_001031667	ENSMUSG00000057177	Gsk3a	2700086H06Rik	glycogen synthase kinase 3 alpha	protein-coding
chr7-453	chr7	46389809	46390117	+	6.83	0.8	Intergenic	L1MB7|LINE|L1	-6505	NM_008421	16502	Mm.249386	NM_008421	ENSMUSG00000058975	Kcnc1	C230009H10Rik|KShIIIB|KV4|Kcr2-1|Kv3.1|NGK2|Shaw	potassium voltage gated channel, Shaw-related subfamily, member 1	protein-coding
chr7-459	chr7	89308240	89308548	+	7.81	0.797	intron (NM_028343, intron 1 of 14)	intron (NM_028343, intron 1 of 14)	30393	NM_028343	72759	Mm.208477	NM_028343	ENSMUSG00000039428	Tmem135	2810439K08Rik|AW319712|PMP52	transmembrane protein 135	protein-coding
chr7-463	chr7	64061219	64061527	+	6.41	0.849	Intergenic	Intergenic	-92462	NM_001039104	17364	Mm.38875	NM_018752	ENSMUSG00000030523	Trpm1	4732499L03Rik|AI606771|Ltrpc1|Mlsn1	transient receptor potential cation channel, subfamily M, member 1	protein-coding
chr7-465	chr7	128234793	128235101	+	9.2	0.882	3' UTR (NM_177001, exon 1 of 1)	3' UTR (NM_177001, exon 1 of 1)	-2410	NM_146205	233912	Mm.475117	NM_146205	ENSMUSG00000042178	Armc5	AW049683|BC032200	armadillo repeat containing 5	protein-coding
chr7-472	chr7	67546279	67546587	+	7.11	0.814	intron (NR_028144, intron 5 of 8)	L1MC4a|LINE|L1	98803	NM_175124	67867	Mm.31247	NM_027413	ENSMUSG00000030556	Lrrc28	1300004K21Rik|2210012C09Rik|2310058O11Rik	leucine rich repeat containing 28	protein-coding
chr7-49	chr7	45239183	45239491	+	35	0.914	promoter-TSS (NM_007645)	promoter-TSS (NM_007645)	-498	NM_007645	12493	Mm.3689	NM_007645	ENSMUSG00000030798	Cd37	Tspan26	CD37 antigen	protein-coding
chr7-50	chr7	46999018	46999326	+	34.7	0.903	intron (NM_175318, intron 2 of 5)	intron (NM_175318, intron 2 of 5)	9242	NM_175318	101685	Mm.155687	NM_175318	ENSMUSG00000049516	Spty2d1	5830435K17Rik|AI852426|P16H6	SPT2, Suppressor of Ty, domain containing 1 (S. cerevisiae)	protein-coding
chr7-52	chr7	34272465	34272773	+	33	0.934	intron (NM_172741, intron 1 of 12)	intron (NM_172741, intron 1 of 12)	12990	NM_172741	233103	Mm.491097	NM_172741	ENSMUSG00000066571	4931406P16Rik	AA553327|mKIAA0355	RIKEN cDNA 4931406P16 gene	protein-coding
chr7-540	chr7	25209392	25209700	+	7.11	0.641	intron (NM_207677, intron 4 of 4)	intron (NM_207677, intron 4 of 4)	10313	NM_207677	67379	Mm.280594	NM_026117	ENSMUSG00000054499	Dedd2	2410050E11Rik|FLAME-3	death effector domain-containing DNA binding protein 2	protein-coding
chr7-58	chr7	123356183	123356491	+	32.1	0.932	intron (NM_001122640, intron 1 of 20)	intron (NM_001122641, intron 1 of 18)	13578	NM_001122640	70497	Mm.403318	NM_144529	ENSMUSG00000030766	Arhgap17	5730403H17Rik|Nadrin|Nadrin2|Rich1|Wbp15	Rho GTPase activating protein 17	protein-coding
chr7-580	chr7	137420531	137420839	+	6.14	0.726	Intergenic	MTC|LTR|ERVL-MaLR	-9929	NM_029886	77252	Mm.29184	NM_029886	ENSMUSG00000040139	9430038I01Rik	-	RIKEN cDNA 9430038I01 gene	protein-coding
chr7-598	chr7	67464665	67464973	+	6.83	0.781	Intergenic	Intergenic	-91961	NM_001033713	17258	Mm.132788	NM_001033713	ENSMUSG00000030557	Mef2a	A430079H05Rik	myocyte enhancer factor 2A	protein-coding
chr7-60	chr7	75537602	75537910	+	31.2	0.906	intron (NM_029332, intron 2 of 36)	intron (NM_029332, intron 2 of 36)	82222	NM_029332	75547	Mm.216107	NM_029332	ENSMUSG00000066406	Akap13	1700026G02Rik|5730522G15Rik|5830460E08Rik|AKAP-13|AKAP-Lbc|BRX|Ht31|LBC|PROTO-LB|PROTO-LBC	A kinase (PRKA) anchor protein 13	protein-coding
chr7-604	chr7	30857560	30857868	+	6.28	0.692	Intergenic	L1MB7|LINE|L1	-1536	NM_001033316	233080	Mm.291167	NM_001033316	ENSMUSG00000019429	Ffar3	Gm478|Gpr41	free fatty acid receptor 3	protein-coding
chr7-616	chr7	117530311	117530619	+	6.55	0.87	intron (NM_175645, intron 2 of 11)	intron (NM_175645, intron 2 of 11)	149486	NM_175645	233781	Mm.461427	NM_175645	ENSMUSG00000030657	Xylt1	8030490L12	xylosyltransferase 1	protein-coding
chr7-617	chr7	123361605	123361913	+	7.95	0.775	intron (NM_001122640, intron 1 of 20)	intron (NM_001122641, intron 1 of 18)	8156	NM_001122640	70497	Mm.403318	NM_144529	ENSMUSG00000030766	Arhgap17	5730403H17Rik|Nadrin|Nadrin2|Rich1|Wbp15	Rho GTPase activating protein 17	protein-coding
chr7-626	chr7	132335355	132335663	+	7.39	0.776	Intergenic	L2|LINE|L2	-18354	NM_029935	77590	Mm.213582	NM_029935	ENSMUSG00000030930	Chst15	4631426J05Rik|BRAG|GalNAcS-6ST|MAd5|mKIAA0598	carbohydrate (N-acetylgalactosamine 4-sulfate 6-O) sulfotransferase 15	protein-coding
chr7-65	chr7	118244191	118244499	+	34.3	0.909	promoter-TSS (NM_001031814)	promoter-TSS (NM_001031814)	438	NR_027879	67745	Mm.483404	NM_183267	ENSMUSG00000055159	4930583K01Rik	-	RIKEN cDNA 4930583K01 gene	ncRNA
chr7-667	chr7	117567930	117568238	+	5.58	0.812	intron (NM_175645, intron 3 of 11)	intron (NM_175645, intron 3 of 11)	187105	NM_175645	233781	Mm.461427	NM_175645	ENSMUSG00000030657	Xylt1	8030490L12	xylosyltransferase 1	protein-coding
chr7-67	chr7	105399064	105399372	+	32.4	0.918	intron (NM_001242363, intron 1 of 12)	intron (NM_001242363, intron 1 of 12)	836	NM_199009	74349	Mm.30254	NM_199009	ENSMUSG00000044465	Fam160a2	4632419K20Rik|6530415H11Rik|FHIP	family with sequence similarity 160, member A2	protein-coding
chr7-671	chr7	19604415	19604723	+	5.58	0.816	promoter-TSS (NM_016680)	promoter-TSS (NR_125836)	-101	NM_016680	53609	Mm.20913	NM_016680	ENSMUSG00000061028	Clasrp	Clasp|Sfrs16|Srsf16|Swap2	CLK4-associating serine/arginine rich protein	protein-coding
chr7-68	chr7	44534208	44534516	+	28.2	0.839	intron (NM_011131, intron 22 of 26)	intron (NM_011131, intron 22 of 26)	-2291	NM_019866	272382	Mm.8012	NM_019866	ENSMUSG00000008193	Spib	Spi-B	Spi-B transcription factor (Spi-1/PU.1 related)	protein-coding
chr7-71	chr7	30422182	30422490	+	27.2	0.914	promoter-TSS (NM_172142)	promoter-TSS (NM_172142)	-968	NM_172142	243910	Mm.386878	NM_172142	ENSMUSG00000036931	Nfkbid	IkappaBNS	nuclear factor of kappa light polypeptide gene enhancer in B cells inhibitor, delta	protein-coding
chr7-74	chr7	99087188	99087496	+	26.5	0.887	intron (NM_178635, intron 5 of 14)	intron (NM_178635, intron 5 of 14)	53802	NM_178635	78610	Mm.323072	NM_178635	ENSMUSG00000035354	Uvrag	9530039D02Rik|AI648770|BB124205|Uvrag1|Uvragl	UV radiation resistance associated gene	protein-coding
chr7-78	chr7	30842116	30842424	+	27.6	0.881	Intergenic	B3|SINE|B2	13908	NM_001033316	233080	Mm.291167	NM_001033316	ENSMUSG00000019429	Ffar3	Gm478|Gpr41	free fatty acid receptor 3	protein-coding
chr7-8	chr7	43392433	43392741	+	87.9	0.927	Intergenic	L1M3|LINE|L1	-15693	NM_172900	243958	Mm.24444	NM_172900	ENSMUSG00000030468	Siglecg	9830164H23|A630096C01Rik|Siglec-G|Siglec10|mSiglec-G	sialic acid binding Ig-like lectin G	protein-coding
chr7-81	chr7	101093215	101093523	+	26.8	0.884	Intergenic	Intergenic	-15406	NM_199012	207278	Mm.263041	NM_199012	ENSMUSG00000030691	Fchsd2	BC034086|R74866|Sh3md3|mKIAA0769	FCH and double SH3 domains 2	protein-coding
chr7-89	chr7	67451555	67451863	+	26.5	0.88	Intergenic	Intergenic	-78851	NM_001033713	17258	Mm.132788	NM_001033713	ENSMUSG00000030557	Mef2a	A430079H05Rik	myocyte enhancer factor 2A	protein-coding
chr7-9	chr7	81921646	81921954	+	79.8	0.947	intron (NM_013886, intron 1 of 5)	intron (NM_013886, intron 1 of 5)	12659	NM_013886	29877	Mm.392934	NM_013886	ENSMUSG00000025104	Hdgfrp3	2700022B06Rik|HRP-3	hepatoma-derived growth factor, related protein 3	protein-coding
chr7-94	chr7	49315056	49315364	+	20.6	0.916	intron (NM_175272, intron 1 of 37)	intron (NM_175272, intron 1 of 37)	69021	NM_175272	78286	Mm.333881	NM_175272	ENSMUSG00000052512	Nav2	5330421F07Rik|AU067780|BQ960892|HELAD1|POMFIL2|RAINB1|RAINB2|Unc53H2|mKIAA3015	neuron navigator 2	protein-coding
chr8-113	chr8	45899763	45900071	+	14.6	0.732	intron (NM_016798, intron 2 of 6)	intron (NM_016798, intron 2 of 6)	14432	NM_016798	53318	Mm.282900	NM_016798	ENSMUSG00000031636	Pdlim3	AI463105|ALP|Actn2lp	PDZ and LIM domain 3	protein-coding
chr8-114	chr8	31121020	31121328	+	13.8	0.746	intron (NM_175136, intron 2 of 5)	intron (NM_175136, intron 2 of 5)	9328	NM_175136	68867	Mm.29532	NM_175136	ENSMUSG00000039328	Rnf122	1110063C11Rik	ring finger protein 122	protein-coding
chr8-118	chr8	126598283	126598591	+	13.1	0.781	Intergenic	Intergenic	-5001	NM_001164598	270110	Mm.334918	NM_001164598	ENSMUSG00000051495	Irf2bp2	E130305N23Rik|IRF-2BP2	interferon regulatory factor 2 binding protein 2	protein-coding
chr8-125	chr8	86738259	86738567	+	12.7	0.903	intron (NM_009172, intron 1 of 1)	Lx9|LINE|L1	-7286	NR_027829	666945	Mm.391806	NR_027829		Gm10638	ENSMUSG00000074178	predicted gene 10638	ncRNA
chr8-146	chr8	66332217	66332525	+	10.5	0.854	intron (NM_001166372, intron 4 of 7)	Lx8b|LINE|L1	-53930	NM_001166375	72925	Mm.380457	NM_175188	ENSMUSG00000036469	2021-03-01	2900024D24Rik|BB085186	membrane-associated ring finger (C3HC4) 1	protein-coding
chr8-151	chr8	35585445	35585753	+	11.2	0.848	intron (NR_040376, intron 1 of 2)	ORR1F|LTR|ERVL-MaLR	-2199	NM_001081279	52065	Mm.103246	NM_001081279	ENSMUSG00000070056	Mfhas1	2310066G09Rik|D8Ertd91e	malignant fibrous histiocytoma amplified sequence 1	protein-coding
chr8-154	chr8	22698018	22698326	+	12.8	0.867	intron (NM_001159774, intron 2 of 21)	intron (NM_001159774, intron 2 of 21)	8411	NM_001159774	16150	Mm.277886	NM_010546	ENSMUSG00000031537	Ikbkb	AI132552|IKK-2|IKK-beta|IKK2|IKK[b]|IKKbeta	inhibitor of kappaB kinase beta	protein-coding
chr8-163	chr8	107440265	107440573	+	10	0.866	intron (NM_025830, intron 1 of 23)	intron (NM_025830, intron 1 of 23)	4021	NM_025830	66894	Mm.390058	NM_025830	ENSMUSG00000031930	Wwp2	1300010O06Rik|AA690238|AIP2|AW554328	WW domain containing E3 ubiquitin protein ligase 2	protein-coding
chr8-164	chr8	25093985	25094293	+	11.2	0.817	intron (NM_031257, intron 1 of 11)	B1F|SINE|Alu	7672	NM_031257	83436	Mm.261122	NM_031257	ENSMUSG00000031557	Plekha2	6430512N22Rik|AI851530|AU041791|TAPP2|W91773	pleckstrin homology domain-containing, family A (phosphoinositide binding specific) member 2	protein-coding
chr8-165	chr8	70001236	70001544	+	10.3	0.742	Intergenic	Intergenic	-5011	NM_001113345	234366	Mm.270044	NM_145596	ENSMUSG00000036180	Gatad2a	1110066C11Rik|BC031407|C80248	GATA zinc finger domain containing 2A	protein-coding
chr8-167	chr8	46851639	46851947	+	11.4	0.833	Intergenic	Intergenic	112048	NM_008391	16363	Mm.1149	NM_008391	ENSMUSG00000031627	Irf2	9830146E22Rik|AI646973|Irf-2	interferon regulatory factor 2	protein-coding
chr8-170	chr8	81858412	81858720	+	10.6	0.841	intron (NM_001024617, intron 6 of 22)	intron (NM_001024617, intron 8 of 24)	143366	NM_001024617	234515	Mm.324468	NM_001024617	ENSMUSG00000037940	Inpp4b	E130107I17Rik	inositol polyphosphate-4-phosphatase, type II	protein-coding
chr8-177	chr8	25102948	25103256	+	11.7	0.86	Intergenic	CpG	-1291	NM_031257	83436	Mm.261122	NM_031257	ENSMUSG00000031557	Plekha2	6430512N22Rik|AI851530|AU041791|TAPP2|W91773	pleckstrin homology domain-containing, family A (phosphoinositide binding specific) member 2	protein-coding
chr8-189	chr8	119423848	119424156	+	9.48	0.758	Intergenic	Intergenic	-13160	NM_027950	71839	Mm.272357	NM_027950	ENSMUSG00000074063	Osgin1	1700012B18Rik|Okl38	oxidative stress induced growth inhibitor 1	protein-coding
chr8-194	chr8	70110547	70110855	+	10.2	0.785	intron (NM_007789, intron 6 of 14)	intron (NM_007789, intron 6 of 14)	10143	NM_007789	13004	Mm.268079	NM_007789	ENSMUSG00000002341	Ncan	C230035B04|Cspg3|Cspg3-rs|Tgfbit	neurocan	protein-coding
chr8-2	chr8	81353579	81353887	+	137.9	0.947	Intergenic	L1M5|LINE|L1	-338827	NM_027554	74841	Mm.246018	NM_027554	ENSMUSG00000038250	Usp38	4631402N15Rik|4833420O05Rik|AA536967|AU044701|AW544820|mKIAA1891	ubiquitin specific peptidase 38	protein-coding
chr8-20	chr8	125527961	125528269	+	43.5	0.961	Intergenic	Intergenic	-35405	NM_001081337	244668	Mm.271668	NM_001081337	ENSMUSG00000001995	Sipa1l2	BC058408|mKIAA1389	signal-induced proliferation-associated 1 like 2	protein-coding
chr8-200	chr8	105170498	105170806	+	10	0.76	promoter-TSS (NM_001161457)	promoter-TSS (NM_001161458)	-22	NM_001161457	12400	Mm.2018	NM_022309	ENSMUSG00000031885	Cbfb	AI893578|PEA2|PEBP2b|Pebp2|Pebpb2	core binding factor beta	protein-coding
chr8-204	chr8	106054265	106054573	+	10	0.78	TTS (NM_025518)	TTS (NM_025518)	-5184	NM_010901	18021	Mm.383185	NM_010901	ENSMUSG00000031902	Nfatc3	C80703|D8Ertd281e|NFAT4|NFATx	nuclear factor of activated T cells, cytoplasmic, calcineurin dependent 3	protein-coding
chr8-217	chr8	117308298	117308606	+	8.79	0.859	intron (NM_001163262, intron 1 of 20)	intron (NM_001163262, intron 1 of 20)	-40718	NM_028941	74440	Mm.233181	NM_028941	ENSMUSG00000034390	Cmip	4933407C03Rik|5830471E12Rik|AI314065|AI464126	c-Maf inducing protein	protein-coding
chr8-218	chr8	105266748	105267056	+	9.34	0.831	5' UTR (NM_015821, exon 2 of 3)	5' UTR (NM_015821, exon 2 of 3)	2254	NM_015821	50788	Mm.334764	NM_015821	ENSMUSG00000033313	Fbxl8	FBL8	F-box and leucine-rich repeat protein 8	protein-coding
chr8-223	chr8	22706395	22706703	+	8.92	0.864	promoter-TSS (NM_001159774)	promoter-TSS (NM_010546)	34	NM_001159774	16150	Mm.277886	NM_010546	ENSMUSG00000031537	Ikbkb	AI132552|IKK-2|IKK-beta|IKK2|IKK[b]|IKKbeta	inhibitor of kappaB kinase beta	protein-coding
chr8-227	chr8	81466861	81467169	+	9.2	0.759	Intergenic	intron (NM_001024617, intron 1 of 24)	-248185	NM_001024617	234515	Mm.324468	NM_001024617	ENSMUSG00000037940	Inpp4b	E130107I17Rik	inositol polyphosphate-4-phosphatase, type II	protein-coding
chr8-228	chr8	69716461	69716769	+	9.2	0.674	promoter-TSS (NM_181274)	promoter-TSS (NM_181274)	-129	NM_181274	66869	Mm.334581	NM_181274	ENSMUSG00000054648	Zfp869	1200003I07Rik	zinc finger protein 869	protein-coding
chr8-24	chr8	81449888	81450196	+	42	0.939	Intergenic	intron (NM_001024617, intron 1 of 24)	-265158	NM_001024617	234515	Mm.324468	NM_001024617	ENSMUSG00000037940	Inpp4b	E130107I17Rik	inositol polyphosphate-4-phosphatase, type II	protein-coding
chr8-256	chr8	90822403	90822711	+	8.09	0.871	Intergenic	Intergenic	-6278	NM_177224	109151	Mm.100615	NM_177224	ENSMUSG00000056608	Chd9	1810014J18Rik|9030205D12Rik|A330063D19Rik|AD013|PRIC320|mKIAA0308	chromodomain helicase DNA binding protein 9	protein-coding
chr8-261	chr8	81341614	81341922	+	11.4	0.778	Intergenic	promoter-TSS (NM_001297596)	-326862	NM_027554	74841	Mm.246018	NM_027554	ENSMUSG00000038250	Usp38	4631402N15Rik|4833420O05Rik|AA536967|AU044701|AW544820|mKIAA1891	ubiquitin specific peptidase 38	protein-coding
chr8-277	chr8	22713111	22713419	+	8.79	0.78	Intergenic	Intergenic	-6682	NM_010546	16150	Mm.277886	NM_010546	ENSMUSG00000031537	Ikbkb	AI132552|IKK-2|IKK-beta|IKK2|IKK[b]|IKKbeta	inhibitor of kappaB kinase beta	protein-coding
chr8-29	chr8	72322541	72322849	+	33.5	0.895	Intergenic	Intergenic	3633	NM_008452	16598	Mm.26938	NM_008452	ENSMUSG00000055148	Klf2	Lklf	Kruppel-like factor 2 (lung)	protein-coding
chr8-298	chr8	81586828	81587136	+	7.95	0.797	Intergenic	intron (NM_001297591, intron 2 of 24)	-128218	NM_001024617	234515	Mm.324468	NM_001024617	ENSMUSG00000037940	Inpp4b	E130107I17Rik	inositol polyphosphate-4-phosphatase, type II	protein-coding
chr8-3	chr8	33968240	33968548	+	96.5	0.864	Intergenic	Intergenic	-38553	NM_019733	19663	Mm.323997	NM_019733	ENSMUSG00000031586	Rbpms	2010300K22Rik|2700019M19Rik|AU017537|RBP-MS|hermes	RNA binding protein gene with multiple splicing	protein-coding
chr8-31	chr8	11138694	11139002	+	35.4	0.918	Intergenic	Intergenic	-130418	NM_001081212	384783	Mm.407207	NM_001081212	ENSMUSG00000038894	Irs2	Irs-2	insulin receptor substrate 2	protein-coding
chr8-327	chr8	69399323	69399631	+	7.11	0.676	Intergenic	CpG	-3933	NR_038044	378466	Mm.37846	NM_194351	ENSMUSG00000110444	Gm10033	9330175B10Rik|ENSMUSG00000057924|Gm10311	predicted gene 10033	ncRNA
chr8-33	chr8	3711773	3712081	+	32.8	0.879	Intergenic	Intergenic	8724	NM_029465	75863	Mm.109183	NM_029465	ENSMUSG00000074491	Clec4g	4930572L20Rik	C-type lectin domain family 4, member g	protein-coding
chr8-35	chr8	81375134	81375442	+	31	0.919	Intergenic	intron (NM_001024617, intron 1 of 24)	-339912	NM_001024617	234515	Mm.324468	NM_001024617	ENSMUSG00000037940	Inpp4b	E130107I17Rik	inositol polyphosphate-4-phosphatase, type II	protein-coding
chr8-354	chr8	117209096	117209404	+	8.23	0.646	Intergenic	Intergenic	-47769	NM_001163262	74440	Mm.233181	NM_028941	ENSMUSG00000034390	Cmip	4933407C03Rik|5830471E12Rik|AI314065|AI464126	c-Maf inducing protein	protein-coding
chr8-378	chr8	90941583	90941891	+	6.69	0.868	intron (NM_177224, intron 3 of 39)	intron (NM_001310530, intron 1 of 37)	112902	NM_177224	109151	Mm.100615	NM_177224	ENSMUSG00000056608	Chd9	1810014J18Rik|9030205D12Rik|A330063D19Rik|AD013|PRIC320|mKIAA0308	chromodomain helicase DNA binding protein 9	protein-coding
chr8-39	chr8	46789441	46789749	+	29.3	0.906	intron (NM_008391, intron 1 of 8)	intron (NM_008391, intron 1 of 8)	49850	NM_008391	16363	Mm.1149	NM_008391	ENSMUSG00000031627	Irf2	9830146E22Rik|AI646973|Irf-2	interferon regulatory factor 2	protein-coding
chr8-397	chr8	90870361	90870669	+	6.14	0.887	intron (NM_177224, intron 2 of 39)	intron (NM_177224, intron 2 of 39)	41680	NM_177224	109151	Mm.100615	NM_177224	ENSMUSG00000056608	Chd9	1810014J18Rik|9030205D12Rik|A330063D19Rik|AD013|PRIC320|mKIAA0308	chromodomain helicase DNA binding protein 9	protein-coding
chr8-43	chr8	34744210	34744518	+	26.9	0.891	Intergenic	Intergenic	-63246	NM_176933	319520	Mm.170276	NM_176933	ENSMUSG00000031530	Dusp4	2700078F24Rik|AI844617|BB104621|E130306H24Rik|MKP2	dual specificity phosphatase 4	protein-coding
chr8-441	chr8	78624067	78624375	+	6.55	0.763	intron (NM_029736, intron 5 of 11)	intron (NM_001009981, intron 5 of 10)	114886	NM_029736	76775	Mm.334631	NM_029736	ENSMUSG00000031684	Slc10a7	2410193C02Rik|P7	solute carrier family 10 (sodium/bile acid cotransporter family), member 7	protein-coding
chr8-49	chr8	11463553	11463861	+	25.1	0.748	intron (NM_011227, intron 1 of 1)	intron (NM_011227, intron 1 of 1)	14792	NM_011227	19332	Mm.37632	NM_011227	ENSMUSG00000031504	Rab20	AA536966|D8Ertd350e	RAB20, member RAS oncogene family	protein-coding
chr8-503	chr8	46778057	46778365	+	5.72	0.672	intron (NM_008391, intron 1 of 8)	intron (NM_008391, intron 1 of 8)	38466	NM_008391	16363	Mm.1149	NM_008391	ENSMUSG00000031627	Irf2	9830146E22Rik|AI646973|Irf-2	interferon regulatory factor 2	protein-coding
chr8-517	chr8	34876722	34877030	+	6.28	0.776	intron (NM_175091, intron 5 of 26)	MTE2a|LTR|ERVL-MaLR	69266	NM_176933	319520	Mm.170276	NM_176933	ENSMUSG00000031530	Dusp4	2700078F24Rik|AI844617|BB104621|E130306H24Rik|MKP2	dual specificity phosphatase 4	protein-coding
chr8-523	chr8	4521531	4521839	+	6.83	0.73	intron (NM_026058, intron 9 of 10)	intron (NM_026058, intron 9 of 10)	28280	NM_026058	67260	Mm.35511	NM_026058	ENSMUSG00000008206	Cers4	2900019C14Rik|Lass4|Trh1	ceramide synthase 4	protein-coding
chr8-527	chr8	10946006	10946314	+	5.44	0.678	Intergenic	Intergenic	-17703	NR_030715	665306	Mm.358758	NR_030715	ENSMUSG00000038917	3930402G23Rik	-	RIKEN cDNA 3930402G23 gene	ncRNA
chr8-536	chr8	34765753	34766061	+	6.28	0.768	Intergenic	MER34A1|LTR|ERV1	-41703	NM_176933	319520	Mm.170276	NM_176933	ENSMUSG00000031530	Dusp4	2700078F24Rik|AI844617|BB104621|E130306H24Rik|MKP2	dual specificity phosphatase 4	protein-coding
chr8-54	chr8	72008347	72008655	+	23.3	0.896	intron (NM_024444, intron 2 of 12)	intron (NM_024444, intron 2 of 12)	1125	NM_024444	72054	Mm.160020	NM_024444	ENSMUSG00000003484	Cyp4f18	1810054N16Rik|Cyp4f3|Cypf18	cytochrome P450, family 4, subfamily f, polypeptide 18	protein-coding
chr8-58	chr8	114908604	114908912	+	25.5	0.907	intron (NM_019573, intron 8 of 8)	intron (NM_019573, intron 8 of 8)	469106	NM_019573	80707	Mm.440420	NM_019573	ENSMUSG00000004637	Wwox	5330426P09Rik|9030416C10Rik|WOX1	WW domain-containing oxidoreductase	protein-coding
chr8-61	chr8	46739588	46739896	+	21.6	0.695	promoter-TSS (NR_045750)	promoter-TSS (NM_008391)	-3	NM_008391	16363	Mm.1149	NM_008391	ENSMUSG00000031627	Irf2	9830146E22Rik|AI646973|Irf-2	interferon regulatory factor 2	protein-coding
chr8-68	chr8	13992470	13992778	+	20.1	0.873	Intergenic	intron (NR_131137, intron 1 of 2)	-17847	NM_173744	72148	Mm.5727	NM_173744	ENSMUSG00000050052	Tdrp	2610019F03Rik	testis development related protein	protein-coding
chr8-69	chr8	33930591	33930899	+	19.7	0.818	promoter-TSS (NM_019733)	promoter-TSS (NM_019733)	-904	NM_019733	19663	Mm.323997	NM_019733	ENSMUSG00000031586	Rbpms	2010300K22Rik|2700019M19Rik|AU017537|RBP-MS|hermes	RNA binding protein gene with multiple splicing	protein-coding
chr8-7	chr8	25051952	25052260	+	72	0.935	intron (NM_031257, intron 10 of 11)	intron (NM_031257, intron 10 of 11)	-13144	NM_001081187	330723	Mm.334452	NM_001081187	ENSMUSG00000037406	Htra4	B430206E18Rik	HtrA serine peptidase 4	protein-coding
chr8-8	chr8	116633885	116634193	+	72.2	0.968	intron (NM_029441, intron 1 of 6)	MTD|LTR|ERVL-MaLR	98952	NM_029441	75796	Mm.159575	NM_029441	ENSMUSG00000031758	Cdyl2	1700029M19Rik|4930453I21Rik|Gm20194	chromodomain protein, Y chromosome-like 2	protein-coding
chr8-84	chr8	106039680	106039988	+	19.8	0.912	intron (NM_025518, intron 7 of 15)	intron (NM_001301176, intron 6 of 14)	-19769	NM_010901	18021	Mm.383185	NM_010901	ENSMUSG00000031902	Nfatc3	C80703|D8Ertd281e|NFAT4|NFATx	nuclear factor of activated T cells, cytoplasmic, calcineurin dependent 3	protein-coding
chr8-86	chr8	70695407	70695715	+	17.4	0.81	Intergenic	Intergenic	-2178	NM_010592	16478	Mm.419851	NM_010592	ENSMUSG00000071076	Jund	Jund1	jun D proto-oncogene	protein-coding
chr8-87	chr8	47383683	47383991	+	17.8	0.956	Intergenic	Intergenic	-31489	NM_175162	71069	Mm.23973	NM_175162	ENSMUSG00000038143	Stox2	4933409N07Rik|AI449080|AI835114|mKIAA1392	storkhead box 2	protein-coding
chr8-88	chr8	123027786	123028094	+	19.9	0.937	intron (NM_001081379, intron 1 of 12)	intron (NM_001081379, intron 1 of 12)	14344	NM_001081379	77087	Mm.31567	NM_001081379	ENSMUSG00000035569	Ankrd11	2410104C19Rik|3010027A04Rik|6330578C09Rik|9530048I21Rik|AA930108|Gm176|Yod	ankyrin repeat domain 11	protein-coding
chr8-91	chr8	72365029	72365337	+	16.7	0.932	intron (NM_007944, intron 21 of 23)	intron (NM_007944, intron 21 of 23)	46121	NM_008452	16598	Mm.26938	NM_008452	ENSMUSG00000055148	Klf2	Lklf	Kruppel-like factor 2 (lung)	protein-coding
chr8-92	chr8	22838792	22839100	+	17.4	0.9	Intergenic	MTC|LTR|ERVL-MaLR	-20593	NM_001081149	244349	Mm.182776	NM_001081149	ENSMUSG00000031540	Kat6a	1500036M03|9930021N24Rik|MOZ|Myst3|Zfp220	K(lysine) acetyltransferase 6A	protein-coding
chr8-97	chr8	66405938	66406246	+	15.8	0.732	intron (NM_175188, intron 5 of 7)	intron (NM_175188, intron 5 of 7)	19791	NM_001166375	72925	Mm.380457	NM_175188	ENSMUSG00000036469	2021-03-01	2900024D24Rik|BB085186	membrane-associated ring finger (C3HC4) 1	protein-coding
chr9-100	chr9	14087904	14088212	+	19.5	0.865	Intergenic	Intergenic	-188243	NM_030261	75747	Mm.325126	NM_030261	ENSMUSG00000032009	Sesn3	5630400E15Rik|BC003348|SEST3	sestrin 3	protein-coding
chr9-111	chr9	32720105	32720413	+	21.2	0.888	intron (NM_011808, intron 1 of 7)	intron (NM_011808, intron 1 of 7)	24217	NM_001038642	23871	Mm.292415	NM_011808	ENSMUSG00000032035	Ets1	AI196000|AI448617|D230050P06|Ets-1|Tpl1|vs	E26 avian leukemia oncogene 1, 5' domain	protein-coding
chr9-112	chr9	116216694	116217002	+	19.2	0.877	Intergenic	MIRc|SINE|MIR	-41485	NM_029575	21813	Mm.172346	NM_009371	ENSMUSG00000032440	Tgfbr2	1110020H15Rik|AU042018|DNIIR|RIIDN|TBR-II|TbetaR-II|TbetaRII	transforming growth factor, beta receptor II	protein-coding
chr9-113	chr9	44521931	44522239	+	18.4	0.906	intron (NM_007551, intron 1 of 1)	intron (NM_007551, intron 1 of 1)	4336	NM_007551	12145	Mm.6246	NM_007551	ENSMUSG00000047880	Cxcr5	Blr1|CXC-R5|CXCR-5|Gpcr6|MDR15	chemokine (C-X-C motif) receptor 5	protein-coding
chr9-119	chr9	106199931	106200239	+	20.1	0.913	promoter-TSS (NM_026447)	promoter-TSS (NM_026447)	-852	NM_026447	67905	Mm.23018	NM_026447	ENSMUSG00000020253	Ppm1m	2810423O19Rik|AW610647|C77250|PP2Ceta	protein phosphatase 1M	protein-coding
chr9-123	chr9	114742833	114743141	+	18	0.771	intron (NM_026036, intron 3 of 3)	intron (NM_026036, intron 3 of 3)	11784	NM_026036	67213	Mm.28858	NM_026036	ENSMUSG00000032434	Cmtm6	2810051A14Rik|AA536733|Cklfsf6	CKLF-like MARVEL transmembrane domain containing 6	protein-coding
chr9-126	chr9	74935378	74935686	+	18.3	0.89	Intergenic	Intergenic	-17521	NM_001113283	235493	Mm.208955	NM_153584	ENSMUSG00000034858	Fam214a	6330415I01Rik|AI553555|C130047D21Rik|Kiaa1370|mKIAA1370	family with sequence similarity 214, member A	protein-coding
chr9-127	chr9	22649633	22649941	+	18.5	0.907	intron (NM_178415, intron 15 of 22)	intron (NM_178415, intron 15 of 22)	174072	NM_178415	319845	Mm.176725	NM_178415	ENSMUSG00000035919	Bbs9	E130103I17Rik	Bardet-Biedl syndrome 9 (human)	protein-coding
chr9-128	chr9	44236792	44237100	+	19.4	0.868	Intergenic	Intergenic	-2900	NM_007619	12402	Mm.266871	NM_007619	ENSMUSG00000034342	Cbl	4732447J05Rik|Cbl-2|c-Cbl|cbl	Casitas B-lineage lymphoma	protein-coding
chr9-129	chr9	103459356	103459664	+	18.5	0.964	intron (NM_001002896, intron 1 of 6)	intron (NM_001002896, intron 1 of 6)	20818	NM_001002896	107993	Mm.335403	NM_001002896	ENSMUSG00000032556	Bfsp2	AI448593|CP49	beaded filament structural protein 2, phakinin	protein-coding
chr9-131	chr9	85340331	85340639	+	20.1	0.913	Intergenic	Intergenic	-13335	NM_001160379	212943	Mm.74610	NM_001160378	ENSMUSG00000032265	Fam46a	BAP014|D930050G01Rik	family with sequence similarity 46, member A	protein-coding
chr9-133	chr9	116366121	116366429	+	16.3	0.835	Intergenic	Intergenic	-190912	NM_029575	21813	Mm.172346	NM_009371	ENSMUSG00000032440	Tgfbr2	1110020H15Rik|AU042018|DNIIR|RIIDN|TBR-II|TbetaR-II|TbetaRII	transforming growth factor, beta receptor II	protein-coding
chr9-145	chr9	44537888	44538196	+	16	0.809	Intergenic	Intergenic	-11621	NM_007551	12145	Mm.6246	NM_007551	ENSMUSG00000047880	Cxcr5	Blr1|CXC-R5|CXCR-5|Gpcr6|MDR15	chemokine (C-X-C motif) receptor 5	protein-coding
chr9-155	chr9	70244236	70244544	+	15.5	0.884	intron (NM_181072, intron 1 of 27)	intron (NM_181072, intron 1 of 27)	37040	NM_181072	71602	Mm.249311	NM_181072	ENSMUSG00000032220	Myo1e	2310020N23Rik|9130023P14Rik|AA407778|myosin-1e|myr 3	myosin IE	protein-coding
chr9-159	chr9	123631695	123632003	+	13.8	0.845	intron (NM_011731, intron 1 of 10)	intron (NM_011731, intron 1 of 10)	716	NM_011731	22599	Mm.41963	NM_011731	ENSMUSG00000025243	Slc6a20b	AA986306|Sit1|Slc6a20|XT3|Xtrp3	solute carrier family 6 (neurotransmitter transporter), member 20B	protein-coding
chr9-160	chr9	122100809	122101117	+	15.6	0.864	Intergenic	L1MD3|LINE|L1	-16303	NM_001164572	20623	Mm.257989	NM_133741	ENSMUSG00000038145	Snrk	2010012F07Rik|AI448042|AW547029|E030034B15|R74830|mKIAA0096	SNF related kinase	protein-coding
chr9-162	chr9	119978187	119978495	+	13.1	0.713	intron (NM_153287, intron 1 of 4)	intron (NM_153287, intron 1 of 4)	6317	NM_153287	215418	Mm.491094	NM_153287	ENSMUSG00000032515	Csrnp1	4931429D10Rik|Axud1|CSRNP-1|URAX1|taip-3	cysteine-serine-rich nuclear protein 1	protein-coding
chr9-165	chr9	68948172	68948480	+	15.3	0.846	intron (NM_013646, intron 1 of 10)	MIR3|SINE|MIR	182980	NR_033299	320440	Mm.483129	NM_177159		9530091C08Rik	-	RIKEN cDNA 9530091C08 gene	ncRNA
chr9-167	chr9	21199033	21199341	+	14.1	0.929	intron (NM_183408, intron 7 of 14)	intron (NM_001310750, intron 7 of 14)	2482	NM_019798	18577	Mm.191749	NM_019798	ENSMUSG00000032177	Pde4a	D9Ertd60e|Dpde2	phosphodiesterase 4A, cAMP specific	protein-coding
chr9-171	chr9	57640415	57640723	+	14.2	0.783	intron (NM_007783, intron 1 of 12)	intron (NM_001304761, intron 2 of 14)	4611	NM_007783	12988	Mm.21974	NM_007783	ENSMUSG00000032312	Csk	AW212630|p50CSK	c-src tyrosine kinase	protein-coding
chr9-172	chr9	57800590	57800898	+	13.8	0.893	intron (NM_019689, intron 3 of 7)	intron (NM_019689, intron 3 of 7)	33490	NM_019689	56380	Mm.425588	NM_019689	ENSMUSG00000004661	Arid3b	Bdp|Dri2	AT rich interactive domain 3B (BRIGHT-like)	protein-coding
chr9-177	chr9	14262473	14262781	+	11.9	0.784	Intergenic	Intergenic	-13674	NM_030261	75747	Mm.325126	NM_030261	ENSMUSG00000032009	Sesn3	5630400E15Rik|BC003348|SEST3	sestrin 3	protein-coding
chr9-179	chr9	53700452	53700760	+	13.8	0.832	intron (NM_175562, intron 1 of 1)	intron (NM_175562, intron 1 of 1)	5626	NM_175562	270160	Mm.290285	NM_175562	ENSMUSG00000055069	Rab39	C230094F14Rik|Rab39a	RAB39, member RAS oncogene family	protein-coding
chr9-18	chr9	58266528	58266836	+	69	0.954	Intergenic	Intergenic	13518	NM_026942	69106	Mm.216502	NM_026942	ENSMUSG00000032333	Stoml1	1810015E19Rik|AI847431|SLP1|STORP|UNC24|WPB72	stomatin-like 1	protein-coding
chr9-182	chr9	103740272	103740580	+	13.2	0.895	intron (NM_178638, intron 2 of 5)	intron (NM_178638, intron 2 of 5)	21411	NM_178638	81907	Mm.384704	NM_178638	ENSMUSG00000042757	Tmem108	AI462967|B130017P16Rik|R74726	transmembrane protein 108	protein-coding
chr9-187	chr9	114752357	114752665	+	12.3	0.721	Intergenic	Intergenic	21308	NM_026036	67213	Mm.28858	NM_026036	ENSMUSG00000032434	Cmtm6	2810051A14Rik|AA536733|Cklfsf6	CKLF-like MARVEL transmembrane domain containing 6	protein-coding
chr9-190	chr9	116338549	116338857	+	13.2	0.841	Intergenic	Intergenic	-163340	NM_029575	21813	Mm.172346	NM_009371	ENSMUSG00000032440	Tgfbr2	1110020H15Rik|AU042018|DNIIR|RIIDN|TBR-II|TbetaR-II|TbetaRII	transforming growth factor, beta receptor II	protein-coding
chr9-191	chr9	44888189	44888497	+	12.7	0.783	Intergenic	Intergenic	-7069	NM_001081049	214162	Mm.2389	NM_001081049	ENSMUSG00000002028	Kmt2a	6430520K01|ALL-1|All1|Cxxc7|HRX|HTRX1|Mll|Mll1|mKIAA4050	lysine (K)-specific methyltransferase 2A	protein-coding
chr9-199	chr9	88731790	88732098	+	11.9	0.853	promoter-TSS (NM_007536)	promoter-TSS (NM_007536)	-94	NM_007536	12047	Mm.378888	NM_007536	ENSMUSG00000099974	Bcl2a1d	A1-d	B cell leukemia/lymphoma 2 related protein A1d	protein-coding
chr9-203	chr9	64249338	64249646	+	11.9	0.956	intron (NM_008927, intron 1 of 10)	intron (NM_008927, intron 1 of 10)	4113	NM_008927	26395	Mm.248907	NM_008927	ENSMUSG00000004936	Map2k1	MAPKK1|MEKK1|Mek1|Prkmk1	mitogen-activated protein kinase kinase 1	protein-coding
chr9-206	chr9	103708664	103708972	+	11.4	0.629	intron (NM_178638, intron 2 of 5)	intron (NM_178638, intron 2 of 5)	53019	NM_178638	81907	Mm.384704	NM_178638	ENSMUSG00000042757	Tmem108	AI462967|B130017P16Rik|R74726	transmembrane protein 108	protein-coding
chr9-208	chr9	46009680	46009988	+	12.6	0.947	Intergenic	MIR|SINE|MIR	-2986	NM_027498	70661	Mm.219459	NM_027498	ENSMUSG00000034135	Sik3	5730525O22Rik|9030204A07Rik|AI447252|AI846254|AI849445|Qsk|SIK-3|mKIAA0999	SIK family kinase 3	protein-coding
chr9-214	chr9	35546727	35547035	+	12	0.814	exon (NM_013932, exon 9 of 12)	exon (NM_013932, exon 9 of 12)	11589	NM_013932	30959	Mm.291723	NM_013932	ENSMUSG00000032101	Ddx25	AW047046|GRTH	DEAD (Asp-Glu-Ala-Asp) box polypeptide 25	protein-coding
chr9-220	chr9	32510628	32510936	+	13.5	0.835	intron (NM_008026, intron 1 of 8)	intron (NM_008026, intron 1 of 8)	30586	NM_008026	14247	Mm.258908	NM_008026	ENSMUSG00000016087	Fli1	EWSR2|Fli-1|SIC-1|Sic1	Friend leukemia integration 1	protein-coding
chr9-226	chr9	22773105	22773413	+	12	0.883	intron (NM_181316, intron 18 of 21)	ORR1D2|LTR|ERVL-MaLR	297544	NM_178415	319845	Mm.176725	NM_178415	ENSMUSG00000035919	Bbs9	E130103I17Rik	Bardet-Biedl syndrome 9 (human)	protein-coding
chr9-229	chr9	57637949	57638257	+	10.7	0.717	intron (NM_007783, intron 1 of 12)	intron (NM_001304761, intron 2 of 14)	7077	NM_007783	12988	Mm.21974	NM_007783	ENSMUSG00000032312	Csk	AW212630|p50CSK	c-src tyrosine kinase	protein-coding
chr9-230	chr9	14293868	14294176	+	10.6	0.854	intron (NM_030261, intron 1 of 9)	Charlie1a|DNA|hAT-Charlie	17721	NM_030261	75747	Mm.325126	NM_030261	ENSMUSG00000032009	Sesn3	5630400E15Rik|BC003348|SEST3	sestrin 3	protein-coding
chr9-232	chr9	89502114	89502422	+	10.7	0.822	Intergenic	L1MB3|LINE|L1	120718	NM_153509	209743	Mm.242899	NM_153509	ENSMUSG00000039313	AF529169	DD1|Kiaa1024	cDNA sequence AF529169	protein-coding
chr9-243	chr9	96035463	96035771	+	10.9	0.828	intron (NM_011916, intron 33 of 41)	intron (NM_011916, intron 33 of 41)	80857	NM_011916	24127	Mm.291179	NM_011916	ENSMUSG00000032410	Xrn1	Dhm2|exo|mXrn1	5'-3' exoribonuclease 1	protein-coding
chr9-251	chr9	124121552	124121860	+	10.3	0.705	intron (NM_009917, intron 1 of 1)	intron (NM_009917, intron 1 of 1)	163	NM_009917	12774	Mm.14302	NM_009917	ENSMUSG00000079227	Ccr5	AM4-7|CD195|Cmkbr5	chemokine (C-C motif) receptor 5	protein-coding
chr9-260	chr9	32915640	32915948	+	9.76	0.757	Intergenic	intron (NR_131058, intron 1 of 3)	219752	NM_001038642	23871	Mm.292415	NM_011808	ENSMUSG00000032035	Ets1	AI196000|AI448617|D230050P06|Ets-1|Tpl1|vs	E26 avian leukemia oncogene 1, 5' domain	protein-coding
chr9-266	chr9	105656237	105656545	+	9.06	0.837	intron (NM_001081309, intron 6 of 19)	MTD|LTR|ERVL-MaLR	13396	NM_001081309	75669	Mm.274830	NM_029380	ENSMUSG00000032571	Pik3r4	2210010O15Rik|C730038E05Rik|C85833|D9Ertd418e	phosphatidylinositol 3 kinase, regulatory subunit, polypeptide 4, p150	protein-coding
chr9-270	chr9	42028803	42029111	+	9.62	0.724	intron (NM_011436, intron 21 of 47)	intron (NM_011436, intron 21 of 47)	95332	NM_011436	20660	Mm.121920	NM_011436	ENSMUSG00000049313	Sorl1	2900010L19Rik|AI596264|AW261561|LR11|SorLA|gp250|mSorLA	sortilin-related receptor, LDLR class A repeats-containing	protein-coding
chr9-280	chr9	115682240	115682548	+	10	0.89	Intergenic	Intergenic	-227061	NM_028638	73748	Mm.485018	NM_028638	ENSMUSG00000056880	Gadl1	1110027M19Rik|ADC|CSADC	glutamate decarboxylase-like 1	protein-coding
chr9-283	chr9	116059093	116059401	+	8.51	0.739	intron (NM_028638, intron 14 of 14)	MTEb|LTR|ERVL-MaLR	116116	NM_009371	21813	Mm.172346	NM_009371	ENSMUSG00000032440	Tgfbr2	1110020H15Rik|AU042018|DNIIR|RIIDN|TBR-II|TbetaR-II|TbetaRII	transforming growth factor, beta receptor II	protein-coding
chr9-291	chr9	121674993	121675301	+	8.65	0.805	Intergenic	ORR1D2|LTR|ERVL-MaLR	29882	NM_001164562	215474	Mm.31421	NM_178677	ENSMUSG00000061536	Sec22c	4932412K21|5930407I15Rik|C530046H07|Sec22l3	SEC22 homolog C, vesicle trafficking protein	protein-coding
chr9-292	chr9	58899612	58899920	+	10.6	0.852	intron (NM_001042752, intron 20 of 27)	intron (NM_001042752, intron 20 of 27)	76254	NM_001081192	330953	Mm.151967	NM_001081192	ENSMUSG00000032338	Hcn4	Bcng3|Hcn3	hyperpolarization-activated, cyclic nucleotide-gated K+ 4	protein-coding
chr9-294	chr9	52287925	52288233	+	8.79	0.8	Intergenic	Intergenic	-119968	NM_001162921	244871	Mm.295686	NM_001162921	ENSMUSG00000035164	Zc3h12c	A230108E06|C230027N18Rik|mKIAA1726	zinc finger CCCH type containing 12C	protein-coding
chr9-296	chr9	116077498	116077806	+	9.06	0.702	Intergenic	MTC|LTR|ERVL-MaLR	97711	NM_009371	21813	Mm.172346	NM_009371	ENSMUSG00000032440	Tgfbr2	1110020H15Rik|AU042018|DNIIR|RIIDN|TBR-II|TbetaR-II|TbetaRII	transforming growth factor, beta receptor II	protein-coding
chr9-297	chr9	72752680	72752988	+	9.76	0.736	Intergenic	Intergenic	-54440	NM_175485	235472	Mm.31696	NM_175485	ENSMUSG00000036030	Prtg	A230098A12Rik|Igdcc5	protogenin	protein-coding
chr9-30	chr9	32652289	32652597	+	45.6	0.894	Intergenic	B3A|SINE|B2	-43599	NM_011808	23871	Mm.292415	NM_011808	ENSMUSG00000032035	Ets1	AI196000|AI448617|D230050P06|Ets-1|Tpl1|vs	E26 avian leukemia oncogene 1, 5' domain	protein-coding
chr9-300	chr9	70080029	70080337	+	9.2	0.776	Intergenic	Intergenic	-42095	NM_028087	72077	Mm.195555	NM_028087	ENSMUSG00000032226	Gcnt3	2010013H22Rik|2210021I22Rik|2210401J11Rik	glucosaminyl (N-acetyl) transferase 3, mucin type	protein-coding
chr9-301	chr9	32540082	32540390	+	9.2	0.767	intron (NM_008026, intron 1 of 8)	intron (NM_008026, intron 1 of 8)	1132	NM_008026	14247	Mm.258908	NM_008026	ENSMUSG00000016087	Fli1	EWSR2|Fli-1|SIC-1|Sic1	Friend leukemia integration 1	protein-coding
chr9-305	chr9	44582452	44582760	+	9.34	0.753	Intergenic	Intergenic	-22286	NM_181324	13209	Mm.267061	NM_007841	ENSMUSG00000032097	Ddx6	1110001P04Rik|E230023J21Rik|HLR2|mRCK/P54|p54|rck	DEAD (Asp-Glu-Ala-Asp) box polypeptide 6	protein-coding
chr9-313	chr9	58249625	58249933	+	9.2	0.817	promoter-TSS (NM_008884)	promoter-TSS (NM_008884)	7	NM_008884	18854	Mm.392123	NM_008884	ENSMUSG00000036986	Pml	1200009E24Rik|AI661194|Trim19	promyelocytic leukemia	protein-coding
chr9-316	chr9	44593136	44593444	+	9.48	0.769	Intergenic	Intergenic	-11602	NM_181324	13209	Mm.267061	NM_007841	ENSMUSG00000032097	Ddx6	1110001P04Rik|E230023J21Rik|HLR2|mRCK/P54|p54|rck	DEAD (Asp-Glu-Ala-Asp) box polypeptide 6	protein-coding
chr9-320	chr9	116243702	116244010	+	9.34	0.736	Intergenic	Intergenic	-68493	NM_029575	21813	Mm.172346	NM_009371	ENSMUSG00000032440	Tgfbr2	1110020H15Rik|AU042018|DNIIR|RIIDN|TBR-II|TbetaR-II|TbetaRII	transforming growth factor, beta receptor II	protein-coding
chr9-321	chr9	68884457	68884765	+	9.76	0.764	intron (NM_013646, intron 1 of 10)	intron (NM_013646, intron 1 of 10)	119265	NR_033299	320440	Mm.483129	NM_177159		9530091C08Rik	-	RIKEN cDNA 9530091C08 gene	ncRNA
chr9-324	chr9	63248436	63248744	+	9.34	0.853	intron (NM_011840, intron 16 of 21)	intron (NM_011840, intron 16 of 21)	-99629	NM_001163758	207667	Mm.36349	NM_172446	ENSMUSG00000022245	Skor1	AV273001|C230094B15Rik|Corl1|Lbxcor1	SKI family transcriptional corepressor 1	protein-coding
chr9-329	chr9	13820779	13821087	+	8.37	0.87	intron (NM_026665, intron 2 of 10)	intron (NM_026665, intron 2 of 10)	6120	NR_037622	74360	Mm.157212	NM_026665	ENSMUSG00000031922	Cep57	3110002L15Rik|4921510P06Rik|4931428M20Rik|AI467480|Tsp57|mKIAA0092	centrosomal protein 57	protein-coding
chr9-33	chr9	13835299	13835607	+	47.7	0.928	intron (NM_176836, intron 5 of 9)	intron (NM_176836, intron 5 of 9)	7726	NM_176836	72826	Mm.246174	NM_176836	ENSMUSG00000037808	Fam76b	2810485I05Rik|C78303	family with sequence similarity 76, member B	protein-coding
chr9-332	chr9	106197345	106197653	+	9.2	0.915	intron (NM_198931, intron 3 of 9)	intron (NM_198931, intron 3 of 9)	1440	NM_198931	67905	Mm.23018	NM_026447	ENSMUSG00000020253	Ppm1m	2810423O19Rik|AW610647|C77250|PP2Ceta	protein phosphatase 1M	protein-coding
chr9-341	chr9	31418878	31419186	+	8.79	0.833	exon (NM_172766, exon 24 of 26)	exon (NM_172766, exon 24 of 26)	32840	NM_172766	235134	Mm.238146	NM_172766	ENSMUSG00000042185	Nfrkb	A530090G11Rik	nuclear factor related to kappa B binding protein	protein-coding
chr9-359	chr9	62970431	62970739	+	8.51	0.833	intron (NM_019663, intron 1 of 13)	intron (NM_019663, intron 1 of 13)	10294	NM_019663	56469	Mm.431253	NM_019663	ENSMUSG00000032405	Pias1	2900068C24Rik|Ddxbp1|GBP	protein inhibitor of activated STAT 1	protein-coding
chr9-39	chr9	44571057	44571365	+	44.5	0.84	Intergenic	Intergenic	-33681	NM_181324	13209	Mm.267061	NM_007841	ENSMUSG00000032097	Ddx6	1110001P04Rik|E230023J21Rik|HLR2|mRCK/P54|p54|rck	DEAD (Asp-Glu-Ala-Asp) box polypeptide 6	protein-coding
chr9-40	chr9	58265472	58265780	+	45.7	0.882	Intergenic	Intergenic	12462	NM_026942	69106	Mm.216502	NM_026942	ENSMUSG00000032333	Stoml1	1810015E19Rik|AI847431|SLP1|STORP|UNC24|WPB72	stomatin-like 1	protein-coding
chr9-402	chr9	72592056	72592364	+	7.67	0.784	intron (NM_001033536, intron 3 of 8)	intron (NM_001033536, intron 3 of 8)	59970	NM_001033536	319758	Mm.32081	NM_001033536	ENSMUSG00000037674	Rfx7	2510005N23Rik|9930116O05Rik|D130086K05Rik|Rfxdc2	regulatory factor X, 7	protein-coding
chr9-403	chr9	71834778	71835086	+	7.25	0.817	Intergenic	Intergenic	61164	NM_001253863	21406	Mm.171615	NM_011544	ENSMUSG00000032228	Tcf12	A130037E08Rik|ALF1|HEB|HEBAlt|HTF-4|HTF4|ME1|REB|bHLHb20	transcription factor 12	protein-coding
chr9-413	chr9	75414242	75414550	+	7.39	0.769	intron (NR_040719, intron 3 of 3)	intron (NR_040719, intron 3 of 3)	4212	NR_040719	71274	Mm.399152	NR_040719	ENSMUSG00000097021	4933433G15Rik	4921522K19Rik	RIKEN cDNA 4933433G15 gene	ncRNA
chr9-42	chr9	75160617	75160925	+	48.1	0.923	intron (NM_010864, intron 15 of 40)	intron (NM_010864, intron 15 of 40)	-71243	NM_001081322	208943	Mm.41339	NM_001081322	ENSMUSG00000033590	Myo5c	9130003O20Rik|BB085560|C330029I24	myosin VC	protein-coding
chr9-421	chr9	116384232	116384540	+	7.11	0.754	Intergenic	ORR1E|LTR|ERVL-MaLR	-209023	NM_029575	21813	Mm.172346	NM_009371	ENSMUSG00000032440	Tgfbr2	1110020H15Rik|AU042018|DNIIR|RIIDN|TBR-II|TbetaR-II|TbetaRII	transforming growth factor, beta receptor II	protein-coding
chr9-441	chr9	41207632	41207940	+	7.81	0.797	intron (NR_040392, intron 1 of 4)	intron (NR_040392, intron 1 of 4)	1631	NR_040392	78500	Mm.275715	NR_040392	ENSMUSG00000100837	1700063D05Rik	-	RIKEN cDNA 1700063D05 gene	ncRNA
chr9-447	chr9	13443515	13443823	+	7.25	0.817	Intergenic	Intergenic	12308	NR_028271	18689	Mm.41972	NM_008835	ENSMUSG00000031802	Phxr4	Sp5	per-hexamer repeat gene 4	ncRNA
chr9-449	chr9	21204135	21204443	+	6.55	0.825	intron (NM_183408, intron 10 of 14)	intron (NM_001310750, intron 10 of 14)	7584	NM_019798	18577	Mm.191749	NM_019798	ENSMUSG00000032177	Pde4a	D9Ertd60e|Dpde2	phosphodiesterase 4A, cAMP specific	protein-coding
chr9-46	chr9	57854313	57854621	+	40.2	0.923	Intergenic	Intergenic	-20233	NM_019689	56380	Mm.425588	NM_019689	ENSMUSG00000004661	Arid3b	Bdp|Dri2	AT rich interactive domain 3B (BRIGHT-like)	protein-coding
chr9-468	chr9	44213394	44213702	+	7.39	0.762	intron (NM_007619, intron 1 of 15)	intron (NM_007619, intron 1 of 15)	20498	NM_007619	12402	Mm.266871	NM_007619	ENSMUSG00000034342	Cbl	4732447J05Rik|Cbl-2|c-Cbl|cbl	Casitas B-lineage lymphoma	protein-coding
chr9-471	chr9	42086163	42086471	+	6.83	0.847	intron (NM_011436, intron 5 of 47)	L1MA8|LINE|L1	37972	NM_011436	20660	Mm.121920	NM_011436	ENSMUSG00000049313	Sorl1	2900010L19Rik|AI596264|AW261561|LR11|SorLA|gp250|mSorLA	sortilin-related receptor, LDLR class A repeats-containing	protein-coding
chr9-5	chr9	42146508	42146816	+	108.9	0.975	Intergenic	Intergenic	-22373	NM_011436	20660	Mm.121920	NM_011436	ENSMUSG00000049313	Sorl1	2900010L19Rik|AI596264|AW261561|LR11|SorLA|gp250|mSorLA	sortilin-related receptor, LDLR class A repeats-containing	protein-coding
chr9-548	chr9	57646721	57647029	+	7.39	0.635	Intergenic	MIR|SINE|MIR	-1695	NM_007783	12988	Mm.21974	NM_007783	ENSMUSG00000032312	Csk	AW212630|p50CSK	c-src tyrosine kinase	protein-coding
chr9-561	chr9	35282510	35282818	+	6.28	0.677	intron (NR_040715, intron 2 of 4)	intron (NR_040715, intron 2 of 4)	1559	NR_040715	71133	Mm.158577	NR_040715	ENSMUSG00000111746	4933422A05Rik	-	RIKEN cDNA 4933422A05 gene	ncRNA
chr9-571	chr9	14274849	14275157	+	6.69	0.667	Intergenic	Intergenic	-1298	NM_030261	75747	Mm.325126	NM_030261	ENSMUSG00000032009	Sesn3	5630400E15Rik|BC003348|SEST3	sestrin 3	protein-coding
chr9-577	chr9	57278250	57278558	+	6.41	0.687	Intergenic	Intergenic	-15805	NM_028820	74211	Mm.428905	NM_028820	ENSMUSG00000032300	1700017B05Rik	AA682102|D9Ertd278e	RIKEN cDNA 1700017B05 gene	protein-coding
chr9-63	chr9	52234839	52235147	+	31	0.927	Intergenic	Intergenic	-66882	NM_001162921	244871	Mm.295686	NM_001162921	ENSMUSG00000035164	Zc3h12c	A230108E06|C230027N18Rik|mKIAA1726	zinc finger CCCH type containing 12C	protein-coding
chr9-65	chr9	32394784	32395092	+	31.8	0.823	intron (NM_001168354, intron 1 of 1)	intron (NM_001168354, intron 1 of 1)	953	NM_001168354	56379	Mm.390168	NM_019659	ENSMUSG00000041248	Kcnj1	Kir1.1|ROMK|Romk2	potassium inwardly-rectifying channel, subfamily J, member 1	protein-coding
chr9-66	chr9	106222446	106222754	+	30.4	0.877	promoter-TSS (NM_031178)	promoter-TSS (NM_031178)	2	NM_031178	81897	Mm.44889	NM_031178	ENSMUSG00000045322	Tlr9	-	toll-like receptor 9	protein-coding
chr9-69	chr9	70203586	70203894	+	32.6	0.912	Intergenic	Intergenic	-3610	NM_181072	71602	Mm.249311	NM_181072	ENSMUSG00000032220	Myo1e	2310020N23Rik|9130023P14Rik|AA407778|myosin-1e|myr 3	myosin IE	protein-coding
chr9-7	chr9	58271219	58271527	+	92.6	0.922	Intergenic	Intergenic	18209	NM_026942	69106	Mm.216502	NM_026942	ENSMUSG00000032333	Stoml1	1810015E19Rik|AI847431|SLP1|STORP|UNC24|WPB72	stomatin-like 1	protein-coding
chr9-76	chr9	70260291	70260599	+	29.4	0.905	intron (NM_181072, intron 1 of 27)	intron (NM_181072, intron 1 of 27)	53095	NM_181072	71602	Mm.249311	NM_181072	ENSMUSG00000032220	Myo1e	2310020N23Rik|9130023P14Rik|AA407778|myosin-1e|myr 3	myosin IE	protein-coding
chr9-79	chr9	32500874	32501182	+	26.1	0.902	intron (NM_008026, intron 1 of 8)	intron (NM_008026, intron 1 of 8)	40340	NM_008026	14247	Mm.258908	NM_008026	ENSMUSG00000016087	Fli1	EWSR2|Fli-1|SIC-1|Sic1	Friend leukemia integration 1	protein-coding
chr9-82	chr9	44482175	44482483	+	24.5	0.861	Intergenic	Intergenic	-16807	NM_030256	80288	Mm.370270	NM_030256	ENSMUSG00000063382	Bcl9l	B9L|BC003321|BCL9-2|DLNB11	B cell CLL/lymphoma 9-like	protein-coding
chr9-86	chr9	25191580	25191888	+	23.7	0.9	Intergenic	Intergenic	-39953	NM_020586	80517	Mm.142843	NM_020586	ENSMUSG00000008429	Herpud2	5031400M07Rik|AB041580	HERPUD family member 2	protein-coding
chr9-87	chr9	52229701	52230009	+	23.7	0.848	Intergenic	Intergenic	-61744	NM_001162921	244871	Mm.295686	NM_001162921	ENSMUSG00000035164	Zc3h12c	A230108E06|C230027N18Rik|mKIAA1726	zinc finger CCCH type containing 12C	protein-coding
chr9-91	chr9	75546869	75547177	+	25.1	0.86	intron (NM_016963, intron 1 of 9)	intron (NM_016963, intron 1 of 9)	12634	NM_016963	50875	Mm.38445	NM_016963	ENSMUSG00000058587	Tmod3	U-Tmod|UTMOD	tropomodulin 3	protein-coding
chr9-92	chr9	46014353	46014661	+	22.6	0.912	intron (NM_027498, intron 1 of 24)	intron (NM_027498, intron 1 of 24)	1687	NM_027498	70661	Mm.219459	NM_027498	ENSMUSG00000034135	Sik3	5730525O22Rik|9030204A07Rik|AI447252|AI846254|AI849445|Qsk|SIK-3|mKIAA0999	SIK family kinase 3	protein-coding
chr9-93	chr9	13554794	13555102	+	20.9	0.862	Intergenic	Intergenic	-65041	NM_001013813	270118	Mm.116898	NM_173776	ENSMUSG00000031925	Maml2	5930431H10|BC032967	mastermind like 2 (Drosophila)	protein-coding
chr9-99	chr9	122785328	122785636	+	21.6	0.903	intron (NM_001199736, intron 12 of 19)	intron (NM_001199736, intron 12 of 19)	-20065	NM_001013405	382117	Mm.215892	NM_001013405	ENSMUSG00000046603	Tcaim	D9Ertd402e|Gm1129|TOAG-1	T cell activation inhibitor, mitochondrial	protein-coding
chrX-103	chrX	100775410	100775718	+	8.37	0.827	intron (NM_001177779, intron 1 of 13)	intron (NM_001177779, intron 1 of 13)	1069	NM_001177779	53310	Mm.4615	NM_016747	ENSMUSG00000000881	Dlg3	Dlgh3|SAP102|mKIAA1232	discs, large homolog 3 (Drosophila)	protein-coding
chrX-108	chrX	159650168	159650476	+	7.53	0.725	intron (NM_001135727, intron 1 of 17)	intron (NM_001135727, intron 1 of 17)	22914	NM_001135727	58194	Mm.286495	NM_021389	ENSMUSG00000040990	Sh3kbp1	1200007H22Rik|1700125L08Rik|5830464D22Rik|AI447724|Cin85|IN85|Ruk|Seta	SH3-domain kinase binding protein 1	protein-coding
chrX-114	chrX	94125988	94126296	+	7.53	0.771	Intergenic	Intergenic	-2735	NM_001044386	22764	Mm.919	NM_011768	ENSMUSG00000079509	Zfx	Zfx5|Zfx5,6|Zfx6	zinc finger protein X-linked	protein-coding
chrX-12	chrX	35930719	35931027	+	27.6	0.899	intron (NM_001009947, intron 1 of 52)	intron (NM_001009947, intron 1 of 52)	42041	NM_001009947	75974	Mm.32873	NM_177745	ENSMUSG00000031093	Dock11	5033414A21Rik|8030476J24|Zizimin2|sph238	dedicator of cytokinesis 11	protein-coding
chrX-133	chrX	103368694	103369002	+	6.28	0.671	intron (NM_009767, intron 2 of 5)	intron (NM_009767, intron 2 of 5)	12372	NM_009767	12212	Mm.42223	NM_009767	ENSMUSG00000031327	Chic1	Brx|ENSMUSG00000073019|Gm10454	cysteine-rich hydrophobic domain 1	protein-coding
chrX-137	chrX	109207920	109208228	+	7.11	0.773	Intergenic	Intergenic	11318	NM_001037917	622976	Mm.482747	NM_001037917	ENSMUSG00000048621	Gm6377	EG622976	predicted gene 6377	protein-coding
chrX-141	chrX	100766016	100766324	+	6.69	0.81	Intergenic	MT2A|LTR|ERVL	-1553	NM_001177778	53310	Mm.4615	NM_016747	ENSMUSG00000000881	Dlg3	Dlgh3|SAP102|mKIAA1232	discs, large homolog 3 (Drosophila)	protein-coding
chrX-142	chrX	140505732	140506040	+	6.83	0.768	Intergenic	Intergenic	37299	NM_010286	14605	Mm.22216	NM_010286	ENSMUSG00000031431	Tsc22d3	DIP|Dsip1|Gilz|TSC-22R|Tilz3	TSC22 domain family, member 3	protein-coding
chrX-146	chrX	169213048	169213356	+	7.81	0.949	intron (NM_178754, intron 1 of 12)	intron (NM_001287530, intron 1 of 12)	-25993	NM_009666	11704	Mm.391342	NM_009666	ENSMUSG00000031354	Amelx	ALGN|AMGL|AMGX|Amel|Amg|LRAP|Rgsc888	amelogenin, X-linked	protein-coding
chrX-158	chrX	20221400	20221708	+	7.11	0.73	intron (NM_177353, intron 1 of 16)	intron (NM_177353, intron 1 of 16)	70210	NM_177353	236727	Mm.132983	NM_177353	ENSMUSG00000037341	Slc9a7	A530087D17Rik|NHE7	solute carrier family 9 (sodium/hydrogen exchanger), member 7	protein-coding
chrX-18	chrX	159678517	159678825	+	20.8	0.858	intron (NM_001135727, intron 1 of 17)	intron (NM_001135727, intron 1 of 17)	-29930	NM_021389	58194	Mm.286495	NM_021389	ENSMUSG00000040990	Sh3kbp1	1200007H22Rik|1700125L08Rik|5830464D22Rik|AI447724|Cin85|IN85|Ruk|Seta	SH3-domain kinase binding protein 1	protein-coding
chrX-19	chrX	134170648	134170956	+	20.2	0.936	Intergenic	MIR|SINE|MIR	-8874	NM_183319	331524	Mm.235055	NM_183319	ENSMUSG00000031258	Xkrx	A630026F04	X-linked Kx blood group related, X-linked	protein-coding
chrX-28	chrX	20288744	20289052	+	18.8	0.931	intron (NM_177353, intron 1 of 16)	intron (NM_177353, intron 1 of 16)	2866	NM_177353	236727	Mm.132983	NM_177353	ENSMUSG00000037341	Slc9a7	A530087D17Rik|NHE7	solute carrier family 9 (sodium/hydrogen exchanger), member 7	protein-coding
chrX-30	chrX	7789511	7789819	+	15.9	0.884	promoter-TSS (NM_207670)	promoter-TSS (NM_001290455)	-330	NM_207670	54645	Mm.194811	NM_207670	ENSMUSG00000031153	Gripap1	AI854681|DXImx47e|GRASP-1|Sfc10|mKIAA1167	GRIP1 associated protein 1	protein-coding
chrX-38	chrX	169110053	169110361	+	15.9	0.849	intron (NM_178754, intron 1 of 12)	intron (NR_109847, intron 1 of 14)	73578	NM_178754	11856	Mm.441810	NM_009707	ENSMUSG00000031355	Arhgap6	AI504284|RhoGAPX-1	Rho GTPase activating protein 6	protein-coding
chrX-39	chrX	18187125	18187433	+	14.5	0.855	intron (NM_009483, intron 2 of 28)	MTE2b|LTR|ERVL-MaLR	24612	NM_009483	22289	Mm.257498	NM_009483	ENSMUSG00000037369	Kdm6a	Utx	lysine (K)-specific demethylase 6A	protein-coding
chrX-4	chrX	23675491	23675799	+	52.3	0.941	Intergenic	L2c|LINE|L2	-17472	NM_175180	72404	Mm.423	NM_175180	ENSMUSG00000036769	Wdr44	2610034K17Rik|RAB11BP|RPH11	WD repeat domain 44	protein-coding
chrX-41	chrX	105724254	105724562	+	14.5	0.883	Intergenic	Intergenic	-40069	NM_030614	80903	Mm.154768	NM_030614	ENSMUSG00000031230	Fgf16	-	fibroblast growth factor 16	protein-coding
[truncated: 10 more rows]
