# Supplementary material for: Accelerated plasma-cell differentiation in Bach2-deficient mouse B cells is caused by altered IRF4 functions
Source: EMBO J. 2024 Apr 11;43(10):1947–64. doi: 10.1038/s44318-024-00077-6 (PMC11099079; doi:10.1038/s44318-024-00077-6)
Supplement: Supplementary file 6 — Source data Fig. 1 [file 44318_2024_77_MOESM6_ESM.zip]

Archive with 126 entries (114 files):
- Figure 1/
- __MACOSX/._Figure 1
- Figure 1/.DS_Store
- __MACOSX/Figure 1/._.DS_Store
- Figure 1/1H/
- __MACOSX/Figure 1/._1H
- Figure 1/1F/
- __MACOSX/Figure 1/._1F
- Figure 1/1G/
- __MACOSX/Figure 1/._1G
- Figure 1/1B/
- __MACOSX/Figure 1/._1B
- Figure 1/1H/.DS_Store
- __MACOSX/Figure 1/1H/._.DS_Store
- Figure 1/1H/ActivatedB/
- __MACOSX/Figure 1/1H/._ActivatedB
- Figure 1/1H/NaiveB/
- __MACOSX/Figure 1/1H/._NaiveB
- Figure 1/1F/p-AKT.tif
- __MACOSX/Figure 1/1F/._p-AKT.tif
- Figure 1/1F/Bach2.tif
- __MACOSX/Figure 1/1F/._Bach2.tif
- Figure 1/1F/Trim28.tif
- __MACOSX/Figure 1/1F/._Trim28.tif
- Figure 1/1F/.DS_Store
- __MACOSX/Figure 1/1F/._.DS_Store
- Figure 1/1F/README_1F.pdf
- __MACOSX/Figure 1/1F/._README_1F.pdf
- Figure 1/1F/HP1g.tif
- __MACOSX/Figure 1/1F/._HP1g.tif
- Figure 1/1F/a-tubulin.tif
- __MACOSX/Figure 1/1F/._a-tubulin.tif
- Figure 1/1F/Trim28withMarker.tif
- __MACOSX/Figure 1/1F/._Trim28withMarker.tif
- Figure 1/1F/Total_AKT.tif
- __MACOSX/Figure 1/1F/._Total_AKT.tif
- Figure 1/1F/p-mTOR.tif
- __MACOSX/Figure 1/1F/._p-mTOR.tif
- Figure 1/1F/Total_mTOR.tif
- __MACOSX/Figure 1/1F/._Total_mTOR.tif
- Figure 1/1G/.DS_Store
- __MACOSX/Figure 1/1G/._.DS_Store
- Figure 1/1G/ActivatedB/
- __MACOSX/Figure 1/1G/._ActivatedB
- Figure 1/1G/NaiveB/
- __MACOSX/Figure 1/1G/._NaiveB
- Figure 1/1B/.DS_Store
- __MACOSX/Figure 1/1B/._.DS_Store
- Figure 1/1B/ActivatedB/
- __MACOSX/Figure 1/1B/._ActivatedB
- Figure 1/1B/NaiveB/
- __MACOSX/Figure 1/1B/._NaiveB
- Figure 1/1H/ActivatedB/2_Merge.jpg
- __MACOSX/Figure 1/1H/ActivatedB/._2_Merge.jpg
- Figure 1/1H/ActivatedB/1_HP1g.jpg
- __MACOSX/Figure 1/1H/ActivatedB/._1_HP1g.jpg
- Figure 1/1H/ActivatedB/1_Bach2.jpg
- __MACOSX/Figure 1/1H/ActivatedB/._1_Bach2.jpg
- Figure 1/1H/ActivatedB/2_HP1g.jpg
- __MACOSX/Figure 1/1H/ActivatedB/._2_HP1g.jpg
- Figure 1/1H/ActivatedB/1_Merge.jpg
- __MACOSX/Figure 1/1H/ActivatedB/._1_Merge.jpg
- Figure 1/1H/ActivatedB/2_Bach2.jpg
- __MACOSX/Figure 1/1H/ActivatedB/._2_Bach2.jpg
- Figure 1/1H/NaiveB/2_Merge.jpg
- __MACOSX/Figure 1/1H/NaiveB/._2_Merge.jpg
- Figure 1/1H/NaiveB/1_HP1g.jpg
- __MACOSX/Figure 1/1H/NaiveB/._1_HP1g.jpg
- Figure 1/1H/NaiveB/1_Bach2.jpg
- __MACOSX/Figure 1/1H/NaiveB/._1_Bach2.jpg
- Figure 1/1H/NaiveB/2_HP1g.jpg
- __MACOSX/Figure 1/1H/NaiveB/._2_HP1g.jpg
- Figure 1/1H/NaiveB/1_Merge.jpg
- __MACOSX/Figure 1/1H/NaiveB/._1_Merge.jpg
- Figure 1/1H/NaiveB/2_Bach2.jpg
- __MACOSX/Figure 1/1H/NaiveB/._2_Bach2.jpg
- Figure 1/1G/ActivatedB/2_Merge.jpg
- __MACOSX/Figure 1/1G/ActivatedB/._2_Merge.jpg
- Figure 1/1G/ActivatedB/2_Trim28.jpg
- __MACOSX/Figure 1/1G/ActivatedB/._2_Trim28.jpg
- Figure 1/1G/ActivatedB/1_Bach2.jpg
- __MACOSX/Figure 1/1G/ActivatedB/._1_Bach2.jpg
- Figure 1/1G/ActivatedB/1_Merge.jpg
- __MACOSX/Figure 1/1G/ActivatedB/._1_Merge.jpg
- Figure 1/1G/ActivatedB/1_Trim28.jpg
- __MACOSX/Figure 1/1G/ActivatedB/._1_Trim28.jpg
- Figure 1/1G/ActivatedB/2_Bach2.jpg
- __MACOSX/Figure 1/1G/ActivatedB/._2_Bach2.jpg
- Figure 1/1G/NaiveB/Trim28.jpg
- __MACOSX/Figure 1/1G/NaiveB/._Trim28.jpg
- Figure 1/1G/NaiveB/Bach2.jpg
- __MACOSX/Figure 1/1G/NaiveB/._Bach2.jpg
- Figure 1/1G/NaiveB/Merge.jpg
- __MACOSX/Figure 1/1G/NaiveB/._Merge.jpg
- Figure 1/1G/NaiveB/replicate/
- __MACOSX/Figure 1/1G/NaiveB/._replicate
- Figure 1/1B/ActivatedB/1_BACH2.tif
- __MACOSX/Figure 1/1B/ActivatedB/._1_BACH2.tif
- Figure 1/1B/ActivatedB/2_Merge.tif
- __MACOSX/Figure 1/1B/ActivatedB/._2_Merge.tif
- Figure 1/1B/ActivatedB/2_BACH2.tif
- __MACOSX/Figure 1/1B/ActivatedB/._2_BACH2.tif
- Figure 1/1B/ActivatedB/1_LaminB1.tif
- __MACOSX/Figure 1/1B/ActivatedB/._1_LaminB1.tif
- Figure 1/1B/ActivatedB/1_Merge.tif
- __MACOSX/Figure 1/1B/ActivatedB/._1_Merge.tif
- Figure 1/1B/ActivatedB/2_LaminB1.tif
- __MACOSX/Figure 1/1B/ActivatedB/._2_LaminB1.tif
- Figure 1/1B/NaiveB/1_BACH2.tif
- __MACOSX/Figure 1/1B/NaiveB/._1_BACH2.tif
- Figure 1/1B/NaiveB/2_Merge.tif
- __MACOSX/Figure 1/1B/NaiveB/._2_Merge.tif
- Figure 1/1B/NaiveB/2_BACH2.tif
- __MACOSX/Figure 1/1B/NaiveB/._2_BACH2.tif
- Figure 1/1B/NaiveB/1_LaminB1.tif
- __MACOSX/Figure 1/1B/NaiveB/._1_LaminB1.tif
- Figure 1/1B/NaiveB/1_Merge.tif
- __MACOSX/Figure 1/1B/NaiveB/._1_Merge.tif
- Figure 1/1B/NaiveB/2_LaminB1.tif
- __MACOSX/Figure 1/1B/NaiveB/._2_LaminB1.tif
- Figure 1/1G/NaiveB/replicate/Trim28.jpg
- __MACOSX/Figure 1/1G/NaiveB/replicate/._Trim28.jpg
- Figure 1/1G/NaiveB/replicate/Bach2.jpg
- __MACOSX/Figure 1/1G/NaiveB/replicate/._Bach2.jpg
- Figure 1/1G/NaiveB/replicate/Merge.jpg
- __MACOSX/Figure 1/1G/NaiveB/replicate/._Merge.jpg
