# Supplementary material for: Accelerated plasma-cell differentiation in Bach2-deficient mouse B cells is caused by altered IRF4 functions
Source: EMBO J. 2024 Apr 11;43(10):1947–64. doi: 10.1038/s44318-024-00077-6 (PMC11099079; doi:10.1038/s44318-024-00077-6)
Supplement: Supplementary file 7 — Source data Fig. 3 [file 44318_2024_77_MOESM7_ESM.zip]

Archive with 48 entries (42 files):
- Figure 3/
- __MACOSX/._Figure 3
- Figure 3/3E/
- __MACOSX/Figure 3/._3E
- Figure 3/3C/
- __MACOSX/Figure 3/._3C
- Figure 3/3D/
- __MACOSX/Figure 3/._3D
- Figure 3/.DS_Store
- __MACOSX/Figure 3/._.DS_Store
- Figure 3/3E/.DS_Store
- __MACOSX/Figure 3/3E/._.DS_Store
- Figure 3/3E/Bach2KO.fcs
- __MACOSX/Figure 3/3E/._Bach2KO.fcs
- Figure 3/3E/WT.fcs
- __MACOSX/Figure 3/3E/._WT.fcs
- Figure 3/3E/replicate/
- __MACOSX/Figure 3/3E/._replicate
- Figure 3/3E/README_3E.rtf
- __MACOSX/Figure 3/3E/._README_3E.rtf
- Figure 3/3C/Bach2.tif
- __MACOSX/Figure 3/3C/._Bach2.tif
- Figure 3/3C/.DS_Store
- __MACOSX/Figure 3/3C/._.DS_Store
- Figure 3/3C/aTubulin.jpeg
- __MACOSX/Figure 3/3C/._aTubulin.jpeg
- Figure 3/3C/PU1.tif
- __MACOSX/Figure 3/3C/._PU1.tif
- Figure 3/3C/replicate_asFigS2/
- __MACOSX/Figure 3/3C/._replicate_asFigS2
- Figure 3/3C/IRF4.tif
- __MACOSX/Figure 3/3C/._IRF4.tif
- Figure 3/3D/3D.xlsx
- __MACOSX/Figure 3/3D/._3D.xlsx
- Figure 3/3E/replicate/Bach2KO.fcs
- __MACOSX/Figure 3/3E/replicate/._Bach2KO.fcs
- Figure 3/3E/replicate/WT.fcs
- __MACOSX/Figure 3/3E/replicate/._WT.fcs
- Figure 3/3C/replicate_asFigS2/Bach2.tif
- __MACOSX/Figure 3/3C/replicate_asFigS2/._Bach2.tif
- Figure 3/3C/replicate_asFigS2/.DS_Store
- __MACOSX/Figure 3/3C/replicate_asFigS2/._.DS_Store
- Figure 3/3C/replicate_asFigS2/PU1.tif
- __MACOSX/Figure 3/3C/replicate_asFigS2/._PU1.tif
- Figure 3/3C/replicate_asFigS2/aTubulin.tif
- __MACOSX/Figure 3/3C/replicate_asFigS2/._aTubulin.tif
- Figure 3/3C/replicate_asFigS2/IRF4.tif
- __MACOSX/Figure 3/3C/replicate_asFigS2/._IRF4.tif
