# Supplementary material for: Accelerated plasma-cell differentiation in Bach2-deficient mouse B cells is caused by altered IRF4 functions
Source: EMBO J. 2024 Apr 11;43(10):1947–64. doi: 10.1038/s44318-024-00077-6 (PMC11099079; doi:10.1038/s44318-024-00077-6)
Supplement: Supplementary file 7 — Source data Fig. 3 [file 44318_2024_77_MOESM7_ESM.zip › Figure 3/3D/3D.xlsx]

## Sheet: Sheet1
Prdm1			N1	N2	N3	Welch Two Sample t-test
	0h	Bach2+/+	0.0849502	0.111902	0.0633169	0.007915
		Bach2-/-	1.99179	2.36795	1.75656
	24h	Bach2+/+	0.130318	0.123387	0.146139	0.02992
		Bach2-/-	1.75256	1.92094	2.92453
	48h	Bach2+/+	1.48798	0.444954	1.47802	0.1327
		Bach2-/-	2.04019	2.78948	5.15717
Irf4			N1	N2	N3	Welch Two Sample t-test
	0h	Bach2+/+	0.27168	0.242199	0.3093	0.2722
		Bach2-/-	0.691539	0.568694	0.210569
	24h	Bach2+/+	0.507369	0.115691	0.84284	0.5666
		Bach2-/-	0.491159	0.311188	0.222409
	48h	Bach2+/+	1.76094	0.811963	2.08265	0.08206
		Bach2-/-	0.542229	0.33668	0.219356
Batf			N1	N2	N3	Welch Two Sample t-test
	0h	Bach2+/+	0.463027	0.449059	0.285107	0.6009
		Bach2-/-	0.329305	0.390339	0.369902
	24h	Bach2+/+	1.20213	0.829113	0.952346	0.04656
		Bach2-/-	0.526329	0.569239	0.492798
	48h	Bach2+/+	2.44735	2.12165	2.00814	0.005471
		Bach2-/-	0.764942	0.688511	0.657854
Aicda			N1	N2	N3	Welch Two Sample t-test
	0h	Bach2+/+	0.24464	0.141609	0.070021	0.01621
		Bach2-/-	0.503523	0.37174	0.59268
	24h	Bach2+/+	0.0309046	0.0254293	0.0256644	0.07623
		Bach2-/-	0.123504	0.107275	0.224053
	48h	Bach2+/+	3.80606	1.09069	2.18794	0.1287
		Bach2-/-	0.566041	0.605448	0.111708
G1glt			N1	N2	N3	Welch Two Sample t-test
	0h	Bach2+/+	0.000381316	0.000432658	0	0.1205
		Bach2-/-	0.0393611	0.0195427	0.00828299
	24h	Bach2+/+	1.29635	0.0627093	4.21511	0.4538
		Bach2-/-	1.16481	0.666401	0.324961
	48h	Bach2+/+	11.5733	4.89142	31.2162	0.1977
		Bach2-/-	1.40203	0.76492	0.48555
