# Supplementary material for: Accelerated plasma-cell differentiation in Bach2-deficient mouse B cells is caused by altered IRF4 functions
Source: EMBO J. 2024 Apr 11;43(10):1947–64. doi: 10.1038/s44318-024-00077-6 (PMC11099079; doi:10.1038/s44318-024-00077-6)
Supplement: Supplementary file 8 — Source data Fig. 5J,L [file 44318_2024_77_MOESM8_ESM.zip]

Archive with 15 entries (10 files):
- Figure 5J,L/
- Figure 5J,L/5J/
- Figure 5J,L/5J/.DS_Store
- Figure 5J,L/5J/Bach2KO.fcs
- Figure 5J,L/5J/README_5J.rtf
- Figure 5J,L/5J/WT.fcs
- Figure 5J,L/5J/replicate1/
- Figure 5J,L/5J/replicate1/Bach2KOreplicate1.fcs
- Figure 5J,L/5J/replicate1/WTreplicate1.fcs
- Figure 5J,L/5J/replicate2/
- Figure 5J,L/5J/replicate2/Bach2KOreplicate2.fcs
- Figure 5J,L/5J/replicate2/WTreplicate2.fcs
- Figure 5J,L/5L/
- Figure 5J,L/5L/.DS_Store
- Figure 5J,L/5L/5L.xlsx
