# Supplementary material for: Accelerated plasma-cell differentiation in Bach2-deficient mouse B cells is caused by altered IRF4 functions
Source: EMBO J. 2024 Apr 11;43(10):1947–64. doi: 10.1038/s44318-024-00077-6 (PMC11099079; doi:10.1038/s44318-024-00077-6)
Supplement: Supplementary file 8 — Source data Fig. 5J,L [file 44318_2024_77_MOESM8_ESM.zip › Figure 5J,L/5L/5L.xlsx]

## Sheet: Sheet1
Bach2		N1	N2	N3	Welch Two Sample t-test
	MigR	1	1	1	0.01388
	PU.1-OE	1.84853	1.70416	1.55608
Bcl6		N1	N2	N3	Welch Two Sample t-test
	MigR	1	1	1	0.06984
	PU.1-OE	1.84293	2.50887	1.59106
Icosl		N1	N2	N3	Welch Two Sample t-test
	MigR	1	1	1	0.1067
	PU.1-OE	6.67466	11.1211	3.60313
Pten		N1	N2	N3	Welch Two Sample t-test
	MigR	1	1	1	0.1115
	PU.1-OE	2.51616	3.23948	1.46832
Phlpp1		N1	N2	N3	Welch Two Sample t-test
	MigR	1	1	1	0.135
	PU.1-OE	0.581046	0.94634	0.66411
