# Supplementary material for: Accelerated plasma-cell differentiation in Bach2-deficient mouse B cells is caused by altered IRF4 functions
Source: EMBO J. 2024 Apr 11;43(10):1947–64. doi: 10.1038/s44318-024-00077-6 (PMC11099079; doi:10.1038/s44318-024-00077-6)
Supplement: Supplementary file 9 — Source data Fig. 5M,N,O [file 44318_2024_77_MOESM9_ESM.zip]

Archive with 27 entries (19 files):
- Figure 5M,N,O/
- Figure 5M,N,O/.DS_Store
- Figure 5M,N,O/5M/
- Figure 5M,N,O/5M/.DS_Store
- Figure 5M,N,O/5M/MigR.fcs
- Figure 5M,N,O/5M/PU1-OE.fcs
- Figure 5M,N,O/5M/README_5M.rtf
- Figure 5M,N,O/5M/replicate1/
- Figure 5M,N,O/5M/replicate1/MigR.fcs
- Figure 5M,N,O/5M/replicate1/PU1-OE.fcs
- Figure 5M,N,O/5M/replicate2/
- Figure 5M,N,O/5M/replicate2/MigR.fcs
- Figure 5M,N,O/5M/replicate2/PU1-OE.fcs
- Figure 5M,N,O/5N/
- Figure 5M,N,O/5N/5N.xlsx
- Figure 5M,N,O/5O/
- Figure 5M,N,O/5O/.DS_Store
- Figure 5M,N,O/5O/MigR.fcs
- Figure 5M,N,O/5O/PU1-OE.fcs
- Figure 5M,N,O/5O/README_5O.rtf
- Figure 5M,N,O/5O/replicate1/
- Figure 5M,N,O/5O/replicate1/.DS_Store
- Figure 5M,N,O/5O/replicate1/MigR.fcs
- Figure 5M,N,O/5O/replicate1/PU1-OE.fcs
- Figure 5M,N,O/5O/replicate2/
- Figure 5M,N,O/5O/replicate2/MigR.fcs
- Figure 5M,N,O/5O/replicate2/PU1-OE.fcs
