# Supplementary material for: Accelerated plasma-cell differentiation in Bach2-deficient mouse B cells is caused by altered IRF4 functions
Source: EMBO J. 2024 Apr 11;43(10):1947–64. doi: 10.1038/s44318-024-00077-6 (PMC11099079; doi:10.1038/s44318-024-00077-6)
Supplement: Supplementary file 9 — Source data Fig. 5M,N,O [file 44318_2024_77_MOESM9_ESM.zip › Figure 5M,N,O/5N/5N.xlsx]

## Sheet: Sheet1
Irf4		N1	N2	N3	Welch Two Sample t-test
	MigR	1	1	1	0.002164
	PU1wt	0.148628	0.26006	0.143581
Prdm1		N1	N2	N3	Welch Two Sample t-test
	MigR	1	1	1	0.0004871
	PU1wt	0.0936392	0.159511	0.134991
Xbp1		N1	N2	N3	Welch Two Sample t-test
	MigR	1	1	1	0.001485
	PU1wt	0.233639	0.320155	0.311085
Aicda		N1	N2	N3	Welch Two Sample t-test
	MigR	1	1	1	0.002276
	PU1wt	0.268005	0.15318	0.150823
Hmox1		N1	N2	N3	Welch Two Sample t-test
	MigR	1	1	1	0.005845
	PU1wt	0.429136	0.258865	0.367486
