# Supplementary material for: Accelerated plasma-cell differentiation in Bach2-deficient mouse B cells is caused by altered IRF4 functions
Source: EMBO J. 2024 Apr 11;43(10):1947–64. doi: 10.1038/s44318-024-00077-6 (PMC11099079; doi:10.1038/s44318-024-00077-6)
Supplement: Supplementary file 10 — Source data Fig. 6 [file 44318_2024_77_MOESM10_ESM.zip]

Archive with 47 entries (36 files):
- Figure 6/
- Figure 6/6A/
- Figure 6/6A/.DS_Store
- Figure 6/6A/README_6A.rtf
- Figure 6/6A/WT.fcs
- Figure 6/6A/replicates/
- Figure 6/6A/replicates/replicate1.fcs
- Figure 6/6A/replicates/replicate2.fcs
- Figure 6/6B/
- Figure 6/6B/.DS_Store
- Figure 6/6B/README_6B.rtf
- Figure 6/6B/WT.fcs
- Figure 6/6B/replicates/
- Figure 6/6B/replicates/replicate2.fcs
- Figure 6/6B/replicates/replicate3.fcs
- Figure 6/6D/
- Figure 6/6D/.DS_Store
- Figure 6/6D/p-AKT.tif
- Figure 6/6D/p-mTOR.tif
- Figure 6/6D/total_AKT.tif
- Figure 6/6D/total_mTOR.tif
- Figure 6/6E/
- Figure 6/6E/.DS_Store
- Figure 6/6E/AZD_0.fcs
- Figure 6/6E/AZD_1.fcs
- Figure 6/6E/AZD_2.fcs
- Figure 6/6E/AZD_4.fcs
- Figure 6/6E/README_6E.rtf
- Figure 6/6E/replicate1/
- Figure 6/6E/replicate1/AZD_0.fcs
- Figure 6/6E/replicate1/AZD_1.fcs
- Figure 6/6E/replicate1/AZD_2.fcs
- Figure 6/6E/replicate1/AZD_4.fcs
- Figure 6/6E/replicate2/
- Figure 6/6E/replicate2/AZD_0.fcs
- Figure 6/6E/replicate2/AZD_1.fcs
- Figure 6/6E/replicate2/AZD_2.fcs
- Figure 6/6E/replicate2/AZD_4.fcs
- Figure 6/6F/
- Figure 6/6F/.DS_Store
- Figure 6/6F/Bach2.tif
- Figure 6/6F/IRF4.tif
- Figure 6/6F/b-ACTIN.tif
- Figure 6/6F/replicate/
- Figure 6/6F/replicate/Bach2.tif
- Figure 6/6F/replicate/IRF4.tif
- Figure 6/6F/replicate/b-ACTIN.tif
