# Supplementary material for: Accelerated plasma-cell differentiation in Bach2-deficient mouse B cells is caused by altered IRF4 functions
Source: EMBO J. 2024 Apr 11;43(10):1947–64. doi: 10.1038/s44318-024-00077-6 (PMC11099079; doi:10.1038/s44318-024-00077-6)
Supplement: Supplementary file 11 — Source data Fig. 7 [file 44318_2024_77_MOESM11_ESM.zip]

Archive with 88 entries (77 files):
- Figure 7/
- __MACOSX/._Figure 7
- Figure 7/.DS_Store
- __MACOSX/Figure 7/._.DS_Store
- Figure 7/7D/
- __MACOSX/Figure 7/._7D
- Figure 7/7C/
- __MACOSX/Figure 7/._7C
- Figure 7/7B/
- __MACOSX/Figure 7/._7B
- Figure 7/7E/
- __MACOSX/Figure 7/._7E
- Figure 7/7A/
- __MACOSX/Figure 7/._7A
- Figure 7/7D/replicate2/
- __MACOSX/Figure 7/7D/._replicate2
- Figure 7/7D/Control.fcs
- __MACOSX/Figure 7/7D/._Control.fcs
- Figure 7/7D/.DS_Store
- __MACOSX/Figure 7/7D/._.DS_Store
- Figure 7/7D/README_7D.rtf
- __MACOSX/Figure 7/7D/._README_7D.rtf
- Figure 7/7D/replicate1/
- __MACOSX/Figure 7/7D/._replicate1
- Figure 7/7D/Bach2cKO.fcs
- __MACOSX/Figure 7/7D/._Bach2cKO.fcs
- Figure 7/7C/PU1.jpeg
- __MACOSX/Figure 7/7C/._PU1.jpeg
- Figure 7/7C/.DS_Store
- __MACOSX/Figure 7/7C/._.DS_Store
- Figure 7/7C/aTubulin.tif
- __MACOSX/Figure 7/7C/._aTubulin.tif
- Figure 7/7C/replicates/
- __MACOSX/Figure 7/7C/._replicates
- Figure 7/7C/Bach2.jpeg
- __MACOSX/Figure 7/7C/._Bach2.jpeg
- Figure 7/7C/IRF4.tif
- __MACOSX/Figure 7/7C/._IRF4.tif
- Figure 7/7B/7B.xlsx
- __MACOSX/Figure 7/7B/._7B.xlsx
- Figure 7/7B/.DS_Store
- __MACOSX/Figure 7/7B/._.DS_Store
- Figure 7/7E/S5A,B.xlsx
- __MACOSX/Figure 7/7E/._S5A,B.xlsx
- Figure 7/7E/.DS_Store
- __MACOSX/Figure 7/7E/._.DS_Store
- Figure 7/7E/7E.xlsx
- __MACOSX/Figure 7/7E/._7E.xlsx
- Figure 7/7A/README_7A.rtf
- __MACOSX/Figure 7/7A/._README_7A.rtf
- Figure 7/7A/.DS_Store
- __MACOSX/Figure 7/7A/._.DS_Store
- Figure 7/7A/Bach2+:+(WT).fcs
- __MACOSX/Figure 7/7A/._Bach2+:+(WT).fcs
- Figure 7/7A/replicates_WT/
- __MACOSX/Figure 7/7A/._replicates_WT
- Figure 7/7A/Bach2-:-(KO2).fcs
- __MACOSX/Figure 7/7A/._Bach2-:-(KO2).fcs
- Figure 7/7A/replicates_KO/
- __MACOSX/Figure 7/7A/._replicates_KO
- Figure 7/7D/replicate2/Control.fcs
- __MACOSX/Figure 7/7D/replicate2/._Control.fcs
- Figure 7/7D/replicate2/Bach2cKO.fcs
- __MACOSX/Figure 7/7D/replicate2/._Bach2cKO.fcs
- Figure 7/7D/replicate1/Control.fcs
- __MACOSX/Figure 7/7D/replicate1/._Control.fcs
- Figure 7/7D/replicate1/Bach2cKO.fcs
- __MACOSX/Figure 7/7D/replicate1/._Bach2cKO.fcs
- Figure 7/7C/replicates/Bach2.tif
- __MACOSX/Figure 7/7C/replicates/._Bach2.tif
- Figure 7/7C/replicates/PU1.tif
- __MACOSX/Figure 7/7C/replicates/._PU1.tif
- Figure 7/7C/replicates/aTubulin.tif
- __MACOSX/Figure 7/7C/replicates/._aTubulin.tif
- Figure 7/7C/replicates/IRF4.tif
- __MACOSX/Figure 7/7C/replicates/._IRF4.tif
- Figure 7/7A/replicates_WT/WT2.fcs
- __MACOSX/Figure 7/7A/replicates_WT/._WT2.fcs
- Figure 7/7A/replicates_WT/WT3.fcs
- __MACOSX/Figure 7/7A/replicates_WT/._WT3.fcs
- Figure 7/7A/replicates_WT/WT1.fcs
- __MACOSX/Figure 7/7A/replicates_WT/._WT1.fcs
- Figure 7/7A/replicates_KO/Bach2KO1.fcs
- __MACOSX/Figure 7/7A/replicates_KO/._Bach2KO1.fcs
- Figure 7/7A/replicates_KO/Bach2KO3.fcs
- __MACOSX/Figure 7/7A/replicates_KO/._Bach2KO3.fcs
- Figure 7/7A/replicates_KO/Bach2KO4.fcs
- __MACOSX/Figure 7/7A/replicates_KO/._Bach2KO4.fcs
