# Supplementary material for: Accelerated plasma-cell differentiation in Bach2-deficient mouse B cells is caused by altered IRF4 functions
Source: EMBO J. 2024 Apr 11;43(10):1947–64. doi: 10.1038/s44318-024-00077-6 (PMC11099079; doi:10.1038/s44318-024-00077-6)
Supplement: Supplementary file 11 — Source data Fig. 7 [file 44318_2024_77_MOESM11_ESM.zip › Figure 7/7B/7B.xlsx]

## Sheet: Sheet1
Bach2			N1	N2	N3	N4	Welch Two Sample t-test
	FO	Bach2+/+	1.65804	2.35118	2.14125	2.51808	0.001804
	MZ	Bach2+/+	0.241021	0.32193	0.338571	0.240084
Bcl6			N1	N2	N3	Welch Two Sample t-test
	FO	Bach2+/+	4.75226	5.00245	4.62401	0.000128905
		Bach2-/-	2.66954	2.63499	2.33304
	MZ	Bach2+/+	0.586816	0.712493	0.707059	0.269031
		Bach2-/-	0.713999	0.507018	0.361055
Icosl			N1	N2	N3	Welch Two Sample t-test
	FO	Bach2+/+	8.32911	9.31339	7.24512	0.000390514
		Bach2-/-	3.97452	4.01573	3.30944
	MZ	Bach2+/+	3.19087	3.53628	2.0563	0.00530592
		Bach2-/-	1.96785	2.62998	2.59249
Pten			N1	N2	N3	Welch Two Sample t-test
	FO	Bach2+/+	0.289693	0.447278	0.459147	0.08287
		Bach2-/-	0.246609	0.199869	0.252622
	MZ	Bach2+/+	0.120207	0.149482	0.0792437	0.578
		Bach2-/-	0.125251	0.10638	0.166332
Phlpp1			N1	N2	N3	Welch Two Sample t-test
	FO	Bach2+/+	0.897649	0.867582	0.888648	0.00720768
		Bach2-/-	0.482532	0.539712	0.562238
	MZ	Bach2+/+	0.750539	0.799782	0.633866	0.00159544
		Bach2-/-	0.656798	0.407974	0.681675
Prdm1			N1	N2	N3	Welch Two Sample t-test
	FO	Bach2+/+	0.00500904	0.00788131	0.00785249	0.009432
		Bach2-/-	0.101767	0.0889253	0.122552
	MZ	Bach2+/+	0.0539854	0.0369067	0.031958	0.002279
		Bach2-/-	0.127395	0.137656	0.162317
Irf4			N1	N2	N3	Welch Two Sample t-test
	FO	Bach2+/+	0.3783	0.428789	0.448301	0.0006783
		Bach2-/-	0.157809	0.156488	0.0939685
	MZ	Bach2+/+	0.274235	0.215276	0.200336	0.834
		Bach2-/-	0.172271	0.238596	0.256094
