# Supplementary material for: Accelerated plasma-cell differentiation in Bach2-deficient mouse B cells is caused by altered IRF4 functions
Source: EMBO J. 2024 Apr 11;43(10):1947–64. doi: 10.1038/s44318-024-00077-6 (PMC11099079; doi:10.1038/s44318-024-00077-6)
Supplement: Supplementary file 11 — Source data Fig. 7 [file 44318_2024_77_MOESM11_ESM.zip › Figure 7/7E/S5A,B.xlsx]

## Sheet: Sheet1
Figure S5A
		N1	N2	N3	Welch Two Sample t-test
Bcl6	Control	4.65712	2.75224	2.87811	0.488451
	Bach2cKO	2.27576	2.06456	3.97507
Icosl	Control	2.144	2.0966	2.1253	0.0106284
	Bach2cKO	1.6322	1.8694	1.8378
Pten	Control	1.94988	1.95721	2.12529	0.599807
	Bach2cKO	1.29788	1.63558	2.48711
Figure S5B
Aicda			N1	N2	N3	Welch Two Sample t-test
	0h	Control	0.287111	0.173637	0.12552	0.1106
		Bach2cKO	0.0811206	0.0621521	0.0550908
	24h	Control	0.170166	0.194831	0.101696	0.09605
		Bach2cKO	0.06733	0.0774474	0.0745656
	48h	Control	3.65056	3.6812	2.38434	0.01803
		Bach2cKO	0.138224	0.154451	0.0758294
G1glt			N1	N2	N3	Welch Two Sample t-test
	0h	Control	3.99752e-06	0.00259765	0.00462427	0.7775
		Bach2cKO	0.00178801	0.00385079	7.53274e-06
	24h	Control	1.19539	1.11999	0.38231	0.328
		Bach2cKO	1.04931	1.56143	1.13179
	48h	Control	3.24543	3.01358	0.73919	0.217
		Bach2cKO	0.815734	1.10641	0.824761
