# Supplementary material for: Accelerated plasma-cell differentiation in Bach2-deficient mouse B cells is caused by altered IRF4 functions
Source: EMBO J. 2024 Apr 11;43(10):1947–64. doi: 10.1038/s44318-024-00077-6 (PMC11099079; doi:10.1038/s44318-024-00077-6)
Supplement: Supplementary file 11 — Source data Fig. 7 [file 44318_2024_77_MOESM11_ESM.zip › Figure 7/7E/7E.xlsx]

## Sheet: Sheet1
Prdm1			N1	N2	N3	Welch Two Sample t-test
	0h	Control	0.0290416	0.0230228	0.0186167	0.03364
		Bach2cKO	0.122769	0.157676	0.216308
	24h	Control	0.197709	0.122139	0.178655	0.01349
		Bach2cKO	0.595467	0.836025	0.846026
	48h	Control	0.435916	0.279771	0.527215	0.03608
		Bach2cKO	1.4112	2.23521	2.57738
Irf4			N1	N2	N3	Welch Two Sample t-test
	0h	Control	0.403057	0.330573	0.296236	0.06878
		Bach2cKO	0.220557	0.240172	0.268737
	24h	Control	0.753068	0.670974	0.458918	0.0667
		Bach2cKO	0.796683	0.989599	1.18392
	48h	Control	1.16839	1.04117	0.754007	0.06867
		Bach2cKO	1.41506	2.07111	2.4794
